# Supplementary material for: A new major QTL for flag leaf thickness in barley (Hordeum vulgare L.)
Source: BMC Plant Biol. 2022 Jun 24;22:305. doi: 10.1186/s12870-022-03694-7 (PMC9229122; doi:10.1186/s12870-022-03694-7)
Supplement: Supplementary file 1 — Additional file 1. [file 12870_2022_3694_MOESM1_ESM.xlsx]

## Sheet: Legend for this file
File legend
This file contains original phenotypic and genotypic data and molecular map used for QTL mapping.
In phenotypic data sheet: PL = panicle length; GWP = grain weight per panicle; TGW = thousand grain weight; GL = grain length; GW = grain width; GT = grain thickness, ASA = average seed area. SG001 - SG233 are all DH lines, which can be provided by the University of Tasmania.

## Sheet: Phenotypic data
lines	FLT_2020GH	FLT_2020F	FLT_MEAN	FLL_2020GH	FLL_2020F	FLL_MEAN	FLW_2020GH	FLW_2020F	FLW_MEAN	FLA_2020GH	FLA_2020F	FLA_MEAN	PL_2020GH	PL_2020F	PL_MEAN	GWP_2019F	GWP_2020F	GWP_MEAN	GL_2019F	GL_2020F	GL_MEAN	TGW_2019F	TGW_2020F	TGW_MEAN	GW_2019F	GW_2020F	GW_MEAN	GT_2019F	GT_2020F	GT_MEAN	ASA_2019F	ASA_2020F	ASA_MEAN	PH_2019F	PH_2020F	PH_MEAN
SG001	254.283	305.896	280.089	12.8111	24.5444	18.6778	0.922222	1.38889	1.15556	8.15214	23.5218	14.8924	7.98889	12.2778	10.1333	8.51	9.39644	8.95322	10.79	11.1333	10.9617	61.3	64.0667	62.6833	3.43333	3.42333	3.42833	2.67333	2.8	2.73667	24.8333	26.1333	25.4833	120.444	111	115.722
SG002	258.281	272.075	265.178	11.2	17.9	14.55	0.883333	1.14444	1.01389	6.8264	14.135	10.1789	8.2	10.3667	9.28333	6.70333	6.35185	6.52759	9.76333	10.6467	10.205	51.1333	45.7333	48.4333	3.35667	3.24333	3.3	2.67333	2.63	2.65167	21.3667	22.2	21.7833	83.2667	87	85.1333
SG003	243.686	286.094	264.89	13.5611	27.3778	20.4694	0.8	1.41111	1.10556	7.48573	26.6568	15.6148	9.83333	13.0667	11.45	8.30667	9.15211	8.72939	10.3833	11.04	10.7117	55.1667	57.4	56.2833	3.26333	3.33333	3.29833	2.69333	2.7	2.69667	23.4333	24.2667	23.85	120.289	114	117.144
SG004	231.746	260.187	245.967	8.6	18.8	13.7	0.75	1.18889	0.969444	4.4505	15.4223	9.16416	8.26667	10.0889	9.17778	7.32667	6.81155	7.06911	9.73	10.1267	9.92833	53.4333	51.7333	52.5833	3.35667	3.32667	3.34167	2.66333	2.69333	2.67833	22.2333	22.3667	22.3	85.4444	94	89.7222
SG005	199.864	217.825	208.844	11.3325	20.0444	15.4605	0.864553	1.32222	1.08686	6.76033	18.2872	11.5944	7.02732	11.0667	9.07206	8.53	8.24067	8.38533	10.15	11.05	10.6	59.4333	56.4	57.9167	3.55	3.51667	3.53333	2.76667	2.70667	2.73667	23.6333	24.4667	24.05	79.8	87	83.4
SG007	259.106	286.458	272.782	13.3889	26.1778	19.7833	0.927778	1.5	1.21389	8.57112	27.094	16.5702	9.88333	14.0778	11.9806	7.03667	11.4528	9.24472	10.3333	11.6667	11	53.2667	72.3333	62.8	3.37333	3.59667	3.485	2.71333	2.82667	2.77	22.9667	27.9667	25.4667	131.733	98	114.867
SG008	268.915	320.108	294.511	8.14206	20.9444	14.7355	0.78439	1.42222	1.11358	4.40672	20.5535	11.3224	7.42509	11.5333	9.50509	6.63333	7.5393	7.08631	10.0033	10.4167	10.21	58.7667	54.0667	56.4167	3.48667	3.34333	3.415	2.75667	2.72667	2.74167	23.4333	22.9667	23.2	114.556	104	109.278
SG009	272.443	313.989	293.216	9.31667	19.4111	14.3639	0.933333	1.38889	1.16111	5.99993	18.6023	11.5079	7.46667	11.5333	9.5	6.83667	7.61583	7.22625	9.89667	10.0433	9.97	53.3	55.5	54.3908	3.46333	3.41333	3.43833	2.71333	2.75667	2.735	22.7667	22.8667	22.8167	70.0889	108	89.0444
SG010	268.426	317.001	292.713	9.25556	21.0556	15.1556	0.944444	1.47778	1.21111	6.03154	21.4697	12.665	7.15556	11.6889	9.42222	6.51667	7.9158	7.21623	10.47	10.18	10.325	56.9333	56.7667	56.85	3.43	3.48	3.455	2.66	2.65	2.655	24.4333	23.6	24.0167	115.289	102	108.644
SG011	263.492	318.801	291.147	7.72778	19.9444	13.8361	0.855556	1.43333	1.14444	4.56197	19.725	10.9259	6.61111	11.1333	8.87222	7.15	7.72474	7.43737	10.3967	10.16	10.2783	60.4333	56.0667	58.25	3.34	3.45667	3.39833	2.62	2.73	2.675	24	23.0667	23.5333	125.811	100	112.906
SG012	255.921	340.815	298.368	6.88889	21.4111	14.15	0.79048	1.58889	1.21185	3.75742	23.4737	11.8319	6.36111	11.0778	8.71944	6.18	7.18328	6.68164	9.67667	10.7	10.1883	53.7333	54.1	53.9875	3.54667	3.20333	3.375	2.70333	2.675	2.69165	23.8333	23.2667	23.55	109.456	100	104.728
SG013	252.108	327.324	289.716	7.22222	21.3778	14.3	0.761111	1.43333	1.09722	3.79287	21.1426	10.8263	6.54444	11.1111	8.82778	6.90333	7.77648	7.33991	9.58667	10.55	10.0683	58.5886	57.1333	57.7112	3.47	3.54	3.505	2.62667	2.73333	2.68	22.6667	24.3333	23.5	130.978	107	118.989
SG015	228.121	314.507	271.314	8.92222	24.5	16.7111	0.7	1.35	1.01248	4.30943	22.8218	11.6746	7.41667	11.4333	9.425	8.50667	8.1017	8.30419	10.5067	11.22	10.8633	64.5	59.7667	62.1333	3.46	3.37	3.415	2.76333	2.78667	2.775	24.8	26.1667	25.4833	111.317	116	113.658
SG016	224.393	223.222	223.808	9.55	17.7667	13.6583	0.833333	1.32222	1.07778	5.49125	16.2091	10.1572	8.08889	10.5556	9.32222	8.43	6.73496	7.58248	9.29	9.22	9.255	51.5	45.0667	48.2833	3.53333	3.34333	3.43833	2.71667	2.59667	2.65667	22.2	20.5667	21.3833	87.6667	91	89.3333
SG017	203.02	234.204	218.612	8.64444	22.9444	15.7944	0.838889	1.48889	1.16389	5.00369	23.5716	12.6843	7.56111	12.0778	9.81944	8.29	8.44148	8.36574	9.89667	9.66333	9.78	47.9333	51.3333	49.6333	3.42667	3.42667	3.42667	2.62333	2.67	2.64667	22.4333	21.7	22.0667	85.2222	85	85.1111
SG018	226.105	235.895	231	10.6333	22.0111	16.3222	0.822222	1.33333	1.07778	6.03264	20.2502	12.1383	8.28889	11.1	9.69444	7.05667	8.91917	7.98792	10.46	10.91	10.685	59.4667	57.75	58.7277	3.37333	3.31333	3.34333	2.68333	2.54667	2.615	23.7333	23.5333	23.6333	81.8778	99	90.4389
SG019	245.657	308.346	277.002	11.1389	23.8778	17.5083	1.07222	1.91111	1.49167	8.24092	31.4868	18.0205	9.08889	14.5667	11.8278	5.93667	10.2451	8.09091	9.38333	11.2667	10.325	58.8039	61.2667	60.136	3.33667	3.47667	3.40667	2.62	2.80333	2.71167	19.1979	25.8667	22.814	118.733	97	107.867
SG020	206.604	226.86	216.732	7.33333	20.9444	14.1389	0.633333	1.53333	1.05501	3.20467	22.1592	10.2925	7.6	11.2333	9.41667	5.73667	7.54983	6.64325	8.54351	8.90667	8.71262	52.3481	46.7	49.2811	3.46	3.43667	3.44833	2.64667	2.62	2.63333	19.4731	20.4333	19.9769	91.7333	110	100.867
SG021	228.198	256.202	242.2	9.84444	21.2222	15.5333	0.911111	1.43333	1.17222	6.18887	20.9888	12.5639	8.59444	11.2667	9.93056	6.82	8.86648	7.84324	9.95667	10.74	10.3483	58.8886	62.8333	60.9468	3.42333	3.44	3.43167	2.68333	2.71667	2.7	22.2333	23.8333	23.0333	91.0111	76	83.5056
SG024	243.397	276.509	259.953	6.50556	16.1667	11.3361	0.898813	1.41111	1.15697	4.03462	15.7409	9.04969	7.88889	11.3889	9.63889	5.69333	6.958	6.32567	10.39	10.7533	10.5717	51.7	49.7	50.8038	3.47	3.32667	3.39833	2.69333	2.65667	2.675	23.8667	23.3667	23.6167	80.7222	83	81.8611
SG026	252.039	267.383	259.711	11.7526	18.8111	15.0991	0.982147	1.52778	1.25932	7.96449	19.83	13.12	8.72732	12.4556	10.6054	6.92667	8.69556	7.81111	10.6533	11	10.8267	58.9	55.9	57.5475	3.49	3.36333	3.42667	2.67333	2.63	2.65628	24.8333	23.3333	24.0833	-	87	87
SG027	246.071	272.218	259.144	11.3611	23.1111	17.2361	0.883333	1.4	1.14167	6.9246	22.3253	13.5777	8.79444	12.1333	10.4639	8.26667	8.3207	8.29369	10.08	11.2033	10.6417	57.1333	55.2667	56.2	3.46	3.50333	3.48167	2.75	2.71333	2.73167	23.7	25.2667	24.4833	77.4444	97	87.2222
SG028	229.973	239.649	234.811	14.7111	26.0111	20.3611	1	1.53333	1.26667	10.1507	27.5197	17.7956	10.0722	12.8667	11.4694	8.14	8.68207	8.41104	10.02	11.0733	10.5467	50.0886	52.2667	51.1864	3.23667	3.26667	3.25167	2.58667	2.68333	2.635	22.2667	23.3667	22.8167	92.5	94	93.25
SG029	235.863	273.015	254.439	8.15592	19.3444	14.0044	0.583074	1.41667	1.04814	3.2813	18.9092	10.1282	7.68814	12.3667	10.1825	4.81	8.49055	6.65028	9.70333	10.0967	9.9	47.0481	59.9333	54.0565	3.21	3.57667	3.39333	2.41333	2.80667	2.61	21.1	23.1333	22.1167	86.7778	105	95.8889
SG031	253.385	306.539	279.962	10.5111	20.2556	15.3833	1	1.67778	1.33889	7.25267	23.4492	14.2116	8.17778	12.8889	10.5333	6.83667	8.28217	7.55942	10.09	10.71	10.4	53.1886	53.4333	53.2354	3.23667	3.22667	3.23167	2.49667	2.64667	2.57167	22.6	23.8	23.2	124.9	109	116.95
SG032	251.096	294.954	273.025	9.3	18.0333	13.6667	0.811111	1.26667	1.03889	5.2049	15.7611	9.79672	7.94444	11.6889	9.81667	6.51333	7.31204	6.91268	10.2333	10.54	10.3867	48.5	49.6667	49.0833	3.5	3.28333	3.39167	2.59667	2.58	2.58833	23.5	22.8333	23.1667	100.167	85	92.5833
SG033	243.282	297.252	270.267	12.2889	23.6556	17.9722	0.866667	1.54444	1.20556	7.34876	25.2089	14.9499	9.9	13.3556	11.6278	5.85667	9.77324	7.81495	9.47333	11.2033	10.3383	48.8981	59.6333	54.7377	3.23333	3.46	3.34667	2.64223	2.76	2.70975	21.9667	25	23.4833	126.133	97	111.567
SG035	208.703	235.216	221.959	8.7	20.6	14.65	0.95	1.67778	1.31389	5.70285	23.8479	13.2814	8.85556	12.6556	10.7556	8.34333	8.5683	8.45582	9.72	10.8733	10.2967	55.3667	50.7333	53.05	3.47	3.61333	3.54167	2.70333	2.64	2.67167	22.7667	24.7667	23.7667	133.5	122	127.75
SG036	246.902	277.176	262.039	11.2171	17.9889	14.3909	0.917724	1.2	1.04408	7.10297	14.8948	10.3674	8.80009	11.0444	9.88152	6.82333	6.67794	6.75063	9.53667	10.7733	10.155	54.7386	45.9667	49.8836	3.27333	3.32667	3.3	2.54	2.65667	2.59833	20.7	23.2	21.95	93.7	85	89.35
SG037	209.342	230.435	219.889	9.79423	21.6111	15.8389	0.807147	1.45556	1.14295	5.45471	21.7048	12.4911	8.19398	10.7444	9.44106	6.38667	7.76154	7.0741	10.2033	10.37	10.2867	47.0886	49.3667	48.2408	3.45	3.38	3.415	2.61667	2.60333	2.61	21.1731	22.1	21.6588	83.25	93	88.125
SG038	247.175	287.768	267.471	7.56667	17.4889	12.5278	0.816667	1.32222	1.06944	4.26382	15.9557	9.24446	7.3	11.6222	9.46111	7.41	9.06305	8.23653	10.5967	11.7133	11.155	62.9	68.8333	65.8667	3.48667	3.48667	3.48667	2.61	2.67667	2.64333	25.3	27.2	26.25	115.911	103	109.456
SG039	253.397	307.776	280.586	8.54444	19.5667	14.0556	0.866667	1.4	1.13333	5.10958	18.9014	10.9914	7.22222	9.85556	8.53889	6.45	6.65868	6.55434	10.1733	11.0267	10.6	54	55.2333	54.6167	3.40667	3.42667	3.41667	2.65667	2.78333	2.72	23.6	24.4	24	101.333	88	94.6667
SG040	252.617	303.051	277.834	8.55	17.6333	13.0917	0.923813	1.32222	1.11699	5.45004	16.0875	10.0901	8.27222	11.2778	9.775	6.34667	8.05383	7.20025	9.63333	10.1533	9.89333	50.1667	57.3	53.5089	3.49333	3.46667	3.48	2.72	2.795	2.75207	22.5333	23.2333	22.8833	124.578	95	109.789
SG041	209.953	217.458	213.706	9.03925	21.1444	15.5213	0.933074	1.62222	1.31751	5.81966	23.6677	14.1102	9.38814	11.9556	10.5784	9.18667	8.90378	9.04522	9.39667	10.7867	10.0917	49.9667	51.8667	50.9167	3.43667	3.34333	3.39	2.62	2.63333	2.62667	21.8333	22.7667	22.3	90.8222	96	93.4111
SG042	238.026	255.963	246.994	10.8667	19.9333	15.4	0.933333	1.4	1.16667	6.99813	19.2556	12.397	9.03889	11.4111	10.225	7.38333	7.909	7.64617	9.48	9.73667	9.60833	50.5	47.9333	49.2167	3.36667	3.31333	3.34	2.65333	2.55333	2.60333	21.7667	21.5	21.6333	104.211	98	101.106
SG043	243.2	293.929	268.565	9.65	21.8778	15.7639	0.777778	1.38889	1.08333	5.17883	20.9662	11.7835	9.61667	13.1	11.3583	7.85333	10.0403	8.94679	9.86667	10.7667	10.3167	61.1481	60.85	61.098	3.62	3.50667	3.56333	2.76667	2.63667	2.70167	25.4479	24.5333	24.9312	125.611	110	117.806
SG045	238.619	296.739	267.679	9.75556	22.8778	16.3167	0.798813	1.38889	1.10134	5.37708	21.9245	12.3994	8.14444	10.9444	9.54444	7.07	8.57815	7.82407	10.0767	10.7	10.3883	55.0981	58.2667	56.8242	3.48333	3.52667	3.505	2.74667	2.76667	2.75667	23.6333	24.9333	24.2833	131.611	102	116.806
SG046	248.749	282.518	265.634	13.8554	25.3556	19.7045	0.883463	1.38889	1.13675	8.44609	24.2991	15.4553	9.9226	13.2333	11.5754	7.31333	8.50339	7.90836	9.88667	10.71	10.2983	51.7667	56.9	54.3333	3.36	3.41333	3.38667	2.7	2.63667	2.66833	22.9667	24.0667	23.5167	136.7	98	117.35
SG047	208.669	248.061	228.365	7.45556	17.9111	12.6833	0.755556	1.32222	1.03889	3.88683	16.3409	9.09184	6.72222	10.0778	8.4	5.59333	6.40552	5.99943	9.68333	10.37	10.0267	54.5333	53.1333	53.8333	3.51	3.39333	3.45167	2.63333	2.67667	2.655	22.7667	23	22.8833	79.25	83	81.125
SG048	215.683	253.941	234.812	7.53333	18.7889	13.1611	0.81548	1.32222	1.07046	4.23887	17.1417	9.72106	7.62778	11.6667	9.64722	7.16	7.23104	7.19552	9.28333	9.76667	9.525	49.8667	48.5667	49.2167	3.49667	3.33667	3.41667	2.62333	2.62333	2.62333	21.7333	21.8	21.7667	87.8333	75	81.4167
SG050	224.663	293.576	259.12	10.3444	20.7111	15.5278	0.905556	1.46667	1.18611	6.46355	20.9596	12.7082	8.40556	13.2667	10.7935	7.31333	8.83361	8.07347	10.2267	10.6733	10.45	52.8	53.9	53.35	3.26333	3.36	3.31167	2.62	2.81333	2.71667	23.3333	23.6333	23.4833	126.722	115	120.861
SG051	264.15	287.818	275.984	14.1667	20.4444	17.3056	1.18333	1.51111	1.34722	11.5671	21.3167	16.087	11.8611	14.2111	13.0361	4.29	7.41744	5.85372	9.70333	10.4467	10.075	43.7333	48.2	45.9667	3.35333	3.44	3.39667	2.44	2.62	2.53	21.8667	23.5	22.6833	120.667	95	107.833
SG052	251.599	290.152	270.875	13.5	22.2889	17.8944	1.16667	1.58889	1.37778	10.8675	24.4361	17.0117	9.51111	13.0111	11.2611	8.67667	9.87089	9.27378	11.03	11.7	11.365	67.9333	68.8667	68.4	3.42667	3.38	3.40333	2.77667	2.64333	2.71	26.2	26.5667	26.3833	109.5	111	110.25
SG053	241.652	244.304	242.978	11.9333	19.3556	15.6444	1.01111	1.33333	1.17222	8.32549	17.8071	12.6537	9	10.6667	9.83333	7.98667	9.0283	8.50748	9.08667	9.46333	9.275	56.4633	54.5333	55.349	3.48	3.41	3.445	2.62	2.51	2.565	21.1	21.5	21.3	72.3333	65	68.6667
SG055	219.081	265.252	242.167	7.03889	20.3111	13.675	0.772222	1.43333	1.10278	3.75055	20.0877	10.4055	7.26111	12.2556	9.75833	8.47	9.46448	8.96724	9.53667	9.90667	9.72167	61.7667	59.5667	60.6667	3.58333	3.52	3.55167	2.76	2.66667	2.71333	23.0333	23.4	23.2167	119.556	71	95.2778
SG056	230.406	280.681	255.543	8.61111	19.3111	13.9611	0.888889	1.54444	1.21667	5.28148	20.5792	11.7204	8.59444	12.4889	10.5417	4.99333	7.83796	6.41565	9.63	10.25	9.94	48.1333	56.4333	52.2833	3.46667	3.57	3.51833	2.63333	2.74333	2.68833	22.1	24.0333	23.0667	87.6667	77	82.3333
SG057	290.296	331.91	311.103	13.6111	24.3778	18.9944	1.04444	1.48889	1.26667	9.80907	25.0441	16.6011	7.95	10.7	9.325	7.42333	7.52539	7.47436	10.7033	10.79	10.7467	56.3	52.3	54.3	3.37333	3.32333	3.34833	2.71333	2.63333	2.67333	24.8	23.6667	24.2333	77.0556	109	93.0278
SG058	205.509	233.701	219.605	10.2778	19.8444	15.0611	0.933333	1.53333	1.23333	6.61889	20.9954	12.817	8.11111	11.6667	9.88889	5.23667	6.89578	6.06622	9.19667	9.26	9.22833	49.5981	45.4667	47.3556	3.58333	3.46333	3.52333	2.66223	2.60667	2.6298	20.6667	21.1667	20.9167	84.9167	65	74.9583
SG059	230.585	239.971	235.278	11.8444	20.7111	16.2778	1.24444	1.58889	1.41667	10.1704	22.7063	15.9115	8.22222	11.1	9.66111	6.49333	6.73767	6.6155	10.24	10.7267	10.4833	51.7667	46.4667	49.1167	3.23	3.20333	3.21667	2.55667	2.47667	2.51667	23	22.4	22.7	120.833	74	97.4167
SG060	251.949	304.741	278.345	9.52222	20.2	14.8611	0.761111	1.27778	1.01944	5.00075	17.8097	10.4536	7.65556	10.7	9.17778	7.00333	6.99918	7.00126	10.9	11.2567	11.0783	57.8	51.6333	54.7167	3.29667	3.21	3.25333	2.70333	2.60333	2.65333	25.1667	23.7333	24.45	121.878	113	117.439
SG063	259.455	303.404	281.429	10.8	21.0556	15.9278	0.772222	1.42222	1.09722	5.7546	20.6625	12.0587	9.75556	11.9444	10.85	7.85333	10.0663	8.95983	10.3867	10.6233	10.505	56.6	60.6	58.6	3.39	3.41333	3.40167	2.8	2.675	2.74739	24.0333	23.6	23.8167	139.889	104	121.944
SG064	211.324	241.776	226.55	11.3692	24.6333	17.9878	1.13215	1.73333	1.4318	8.88143	29.4615	17.7709	9.17732	13.15	11.153	7.74	7.6735	7.70675	10.43	10.58	10.505	50.2481	44.7	47.2355	3.39667	3.37333	3.385	2.59667	2.58	2.58833	23.7667	23.2	23.4833	70.5	68	69.25
SG065	269.732	306.097	287.914	14.6944	25.5778	20.1361	0.988889	1.44444	1.21667	10.0265	25.4925	16.9043	10.1778	13.3667	11.7722	7.29333	10.6597	8.97653	10.3967	11.2467	10.8217	58.8667	62.5	60.6833	3.44333	3.55	3.49667	2.77	2.72	2.745	24.0667	25.7333	24.9	139.244	116	127.622
SG066	279.723	334.669	307.196	11.4942	22.5	17.079	0.782147	1.26667	1.02445	6.20322	19.665	12.0727	8.46065	11.2556	9.83868	7.28	7.91486	7.59743	11.1067	11.56	11.3333	61.2	58.15	59.8526	3.34333	3.22	3.28167	2.71667	2.56	2.6513	25.8667	24.9667	25.4167	135.144	109	122.072
SG067	254.068	295.761	274.915	13.0556	19.4889	16.2722	1.01111	1.25556	1.13333	9.10843	16.8839	12.7249	9.20556	11.2111	10.2083	6.08	7.83533	6.95767	10.48	10.6733	10.5767	59.1981	55.9667	57.4449	3.35667	3.41333	3.385	2.78667	2.72333	2.755	23.9333	24.2333	24.0833	140.933	112	126.467
SG070	211.779	238.565	225.172	8.88889	19.7222	14.3056	0.95	1.58889	1.26944	5.82667	21.6221	12.5305	8.39444	12.3556	10.375	9.52333	9.43241	9.47787	9.19667	9.55333	9.375	60.9886	55.6667	58.0091	3.57667	3.5	3.53833	2.65333	2.57667	2.615	21.6333	22.1	21.8667	85.1333	86	85.5667
SG071	226.753	264.671	245.712	7.27778	15.5333	11.4056	0.744444	1.15556	0.95	3.73835	12.3852	7.47634	8.08342	11.3222	9.69762	6.59	6.91533	6.75267	9.58667	9.86	9.72333	57.9481	49.2	53.1959	3.38333	3.34	3.36167	2.56333	2.54333	2.55333	22.3333	22.3333	22.3333	89.1444	80	84.5722
SG072	264.428	308.007	286.217	10.5942	20.2667	15.4229	0.94048	1.53333	1.24459	6.87493	21.4421	13.2447	7.61065	11.0667	9.34287	4.47667	6.8328	5.65473	10.1967	11.25	10.7233	47.4981	51.0333	49.4235	3.34333	3.31667	3.33	2.62223	2.56667	2.5898	22.9	24.7333	23.8167	117.767	106	111.883
SG073	248.257	290.913	269.585	15.1222	26.1556	20.6389	1.01111	1.44444	1.22778	10.5503	26.0684	17.4846	9.74444	12.9889	11.3667	6.01333	10.7852	8.39926	10.6967	11.4267	11.0617	47.4667	69.3333	58.4	3.28333	3.55333	3.41833	2.66667	2.83667	2.75167	23.5667	26.8	25.1833	112.311	88	100.156
SG074	231.057	257.721	244.389	11.5171	20.4667	15.9258	1.00939	1.47778	1.24192	8.02139	20.8692	13.6472	8.25842	12.9444	10.648	7.31333	9.48139	8.39736	9.35333	9.53667	9.445	51.3667	53.1667	52.2667	3.55333	3.52667	3.54	2.62333	2.71	2.66667	22.2	22.0333	22.1167	85.2056	76	80.6028
SG075	231.131	259.753	245.442	14.2389	22.0667	18.1528	1.11111	1.48889	1.3	10.9165	22.6698	16.283	8.64444	12.7333	10.6739	6.54333	8.6008	7.57206	10.0333	10.1667	10.1	51.8333	51.4333	51.6333	3.44	3.52333	3.48167	2.7	2.64667	2.67333	23.2	22.8	23	113.289	85	99.1444
SG076	279.571	305.915	292.743	12.5444	19.0556	15.8	1.18889	1.64444	1.41667	10.2906	21.6217	15.4445	10.3333	14.3667	12.35	5.38333	8.708	7.04567	9.47333	10.33	9.90167	43.0481	50.4	47.0484	3.24667	3.35333	3.3	2.46667	2.66667	2.56667	20.6667	22.8333	21.75	121.956	111	116.478
SG077	242.256	266.733	254.494	11.1111	18.8222	14.9667	0.948813	1.22222	1.07068	7.27424	15.8734	11.057	8.06111	11.5111	9.78611	6.28333	8.23336	7.25835	9.89667	10.2533	10.075	58.1333	56.35	57.4063	3.45667	3.37	3.41333	2.67667	2.57	2.62333	23.7667	22.8	23.2833	100.311	85	92.6556
SG078	257.991	294.979	276.485	8.97778	17.6111	13.2944	0.833333	1.36667	1.1	5.16222	16.6073	10.0905	8.27778	11.6	9.93889	4.98667	7.01659	6.00163	10.24	10.4567	10.3483	58.3733	46.4333	50.6206	3.31542	3.28	3.29704	2.42667	2.49333	2.46	19.829	22.5667	21.3016	89.2889	79	84.1444
SG080	230.951	241.693	236.322	12.1889	16.5667	14.3778	1.07778	1.21667	1.17073	9.06447	13.9077	11.6144	10.6833	13.4	12.0758	6.84667	9.37778	8.11222	9.14	9.33	9.235	52.8886	56.2667	54.6388	3.60188	3.61333	3.61029	2.71174	2.71333	2.71196	21.4333	22.5333	21.9833	109.9	106	107.95
SG081	233.013	265.943	249.478	11.9637	19.7	15.6785	1.03346	1.46667	1.24555	8.53119	19.9364	13.4745	8.3226	12.2222	10.2909	6.83667	8.7	7.76833	10.5033	10.9833	10.7433	60.6333	58	59.4761	3.59	3.51	3.55	2.75	2.71	2.73	25.3667	24.5333	24.95	88.55	80	84.275
SG082	226.014	287.898	256.956	9.47778	21.5444	15.5111	0.783333	1.36667	1.075	5.12274	20.3164	11.5054	7.12222	11.9333	9.52778	6.84667	8.48611	7.66639	9.55	9.94667	9.74833	50.5333	54.1667	52.35	3.55	3.52667	3.53833	2.66667	2.7	2.68333	23.1333	23.4	23.2667	109.756	78	93.8778
SG083	258.268	297.717	277.993	10.9833	21.4667	16.225	0.927778	1.45	1.18538	7.03116	21.4774	13.2706	8.71667	11.5222	10.1194	4.61	7.53	6.07	9.87667	10.9233	10.4	44.9	54	49.45	3.19667	3.37	3.28333	2.63667	2.725	2.67503	20.9667	23.9333	22.45	101.689	76	88.8444
SG085	258.493	313.577	286.035	10.3171	19.6889	14.9653	0.817724	1.36667	1.09621	5.82119	18.5666	11.3195	8.38342	11.1667	9.75356	4.88667	7.9315	6.40908	9.74333	11.3533	10.5483	48.3333	54.7	51.5167	3.31	3.31	3.31	2.60667	2.56333	2.585	21.7667	24.4667	23.1167	85.7889	87	86.3944
SG086	247.145	303.588	275.366	11.05	17.9667	14.5083	1.10556	1.52222	1.31389	8.42931	18.871	13.153	7.01667	11.6444	9.33056	6.04667	9.76645	7.90656	9.78333	10.34	10.0617	59.3481	61.9	60.739	3.61542	3.60333	3.61043	2.83723	2.85333	2.84613	22.4667	23.6	23.0333	114.389	106	110.194
SG087	254.02	296.427	275.223	11.5222	19.1333	15.3278	0.894444	1.25556	1.075	7.11113	16.5758	11.3694	8.81667	11.5667	10.1917	3.95333	7.92548	5.93941	10.4767	11.5867	11.0317	54.0733	58.4667	56.7466	3.32459	3.35	3.34774	2.54	2.66	2.6	21.5	25.4667	23.4833	138.367	117	127.683
SG088	253.136	293.594	273.365	11.1778	20.1333	15.6556	0.911111	1.32222	1.11667	7.0271	18.3683	12.0626	8.33333	11.1667	9.75	5.91	8.06625	6.98813	10.4433	11.42	10.9317	50.6481	60.75	55.798	3.12667	3.21333	3.17	2.48667	2.70333	2.595	22.6	24.5	23.55	136.244	116	126.122
SG089	225.869	252.972	239.42	8.56111	16.4556	12.5083	0.8	1.15556	0.977778	4.72573	13.1206	8.43896	8.6	11.0667	9.83333	4.77	7.44944	6.10972	9.81333	10.04	9.92667	48.9481	53	51.1544	3.51542	3.41	3.45686	2.53	2.61	2.57	22.1	22.3333	22.2167	109.522	85	97.2611
SG090	265.568	272.106	268.837	12.45	20.2	16.325	1.10556	1.45556	1.28056	9.49728	20.2875	14.4245	9.15	11.2111	10.1806	6.85667	7.09096	6.97382	10.07	11.28	10.675	49.5667	51.4667	50.5167	3.43667	3.49	3.46333	2.61333	2.75	2.67217	22.9667	25.0667	24.0167	95.6778	84	89.8389
SG091	277.408	304.057	290.733	11.6778	20.1778	15.9278	1.01111	1.36667	1.18889	8.1472	19.0277	13.0661	8.09444	11.6889	9.89167	6.72	8.14978	7.43489	10.5267	11.3	10.9133	53.8667	55.5667	54.7167	3.34	3.20333	3.27167	2.52333	2.43333	2.47833	24.6333	24.5	24.5667	117.4	88	102.7
SG092	253.386	259.348	256.367	14.4333	22.5889	18.5111	1.03333	1.31111	1.17222	10.291	20.4354	14.9724	11.7333	16.1889	13.9611	6.93333	9.75867	8.346	10.6033	11.2733	10.9383	52.2	56.3	54.1156	3.32333	3.43	3.37667	2.65	2.84333	2.74667	23.5667	25.8333	24.7	131.011	106	118.506
SG093	230.431	256.275	243.353	10.3111	21.1556	15.7333	0.982147	1.44444	1.21178	6.98765	21.085	13.155	6.93889	10.9111	8.925	6.92333	6.912	6.91767	10.8433	11.3667	11.105	57.1667	51.2	54.1833	3.57	3.38333	3.47667	2.67333	2.64	2.65667	25.9333	25.1667	25.55	90.65	87	88.825
SG094	292.363	329.487	310.925	10.9333	18.8667	14.9	0.933333	1.48333	1.20833	7.04107	19.31	12.4229	8.72222	11.6333	10.1778	4.57	7.749	6.1595	10.71	11.47	11.09	43.6	57.4	49.9144	3.13333	3.27704	3.19237	2.58667	2.57667	2.58167	23.1667	23.8333	23.5	118.556	113	115.778
SG097	249.929	296.004	272.967	12.6722	23.1556	17.9139	0.9	1.44444	1.17222	7.86945	23.0784	14.4894	8.96111	11.7111	10.3361	7.31667	7.90281	7.60974	10.6667	11.09	10.8783	60.2981	55.5667	57.7295	3.36333	3.30333	3.33333	2.59333	2.62333	2.60833	24.7	24.5	24.6	95.8778	88	91.9389
SG098	213.673	277.303	245.488	7.78889	20.6222	14.2056	0.622222	1.16111	0.891667	3.34403	16.5218	8.73997	8.34444	11.3222	9.83333	5.06667	7.38378	6.22522	10.2767	11.01	10.6433	51.7667	59.6	55.4283	3.30333	3.25	3.27667	2.68	2.65333	2.66667	22	23.3	22.65	85.0889	73	79.0444
SG099	233.87	249.749	241.809	9.46111	20.6444	15.0528	0.938889	1.57778	1.25833	6.12922	22.4749	13.0696	8.50556	12.1667	10.3361	7.13333	7.61378	7.37356	9.19667	9.30333	9.25	47.6333	46.3	46.9667	3.49333	3.37	3.43167	2.52	2.58333	2.55167	21.5	20.6333	21.0667	94.9444	73	83.9722
SG100	224.558	257.646	241.102	7.17778	16.4444	11.8111	0.877778	1.32222	1.1	4.34734	15.0028	8.96463	8.17778	11.0111	9.59444	4.78667	6.57204	5.67935	10.0167	11.13	10.5733	50.0667	51.4333	50.75	3.4	3.27667	3.33833	2.50333	2.63	2.56667	22.9667	24	23.4833	91.5833	72	81.7917
SG101	274.544	328.855	301.7	11.3556	19.4333	15.3944	0.938889	1.24444	1.09167	7.35651	16.6867	11.5959	7.75	10.8222	9.28611	6.01	7.35144	6.68072	10.4333	10.9933	10.7133	56.8981	60.7	58.5426	3.34667	3.32333	3.335	2.67333	2.66333	2.66833	23.9667	24.2333	24.1	124.622	113	118.811
SG102	250.456	319.711	285.083	10.1	19.8333	14.9667	0.866667	1.34444	1.10556	6.0398	18.3987	11.4171	7.23333	11.2778	9.25556	5.22	6.83054	6.02527	10.5833	11.45	11.0167	55.3333	55.6333	55.4833	3.28	3.35667	3.31833	2.71333	2.62667	2.67	24.2	25.8	25	101.844	113	107.422
SG103	-	-	-	-	-	-	-	-	-	-	-	-	-	-	-	-	-	-	-	-	-	-	-	-	-	-	-	-	-	-	-	-	-	112.75	-	112.75
SG104	245.969	265.076	255.522	13.797	18.3	15.6784	1.1168	1.48889	1.29402	10.6319	18.8002	13.9988	9.28889	13.8667	11.5778	7.5	9.91433	8.70717	10.0125	11.46	10.794	51.8981	60.7	56.3211	3.37542	3.41333	3.39912	2.70723	2.74	2.72468	22.2979	24.6	23.5342	111.6	112	111.8
SG105	238.678	258.479	248.578	10.4837	23.8	17.3686	0.967724	1.57778	1.28107	7.00029	25.9103	15.3528	8.12509	12.8111	10.5146	7.21333	8.85933	8.03633	10.1633	10.15	10.1567	61.6481	58.2	59.7771	3.60667	3.58	3.59333	2.77667	2.80667	2.79167	24.4	23.4	23.9	130.122	66	98.0611
SG106	246.801	290.795	268.798	14.0056	22.9889	18.4972	0.961111	1.36667	1.16389	9.28802	21.6785	14.8548	9.13889	13.2	11.1694	5.51	10.5404	8.02522	10.2133	11.3667	10.79	47.9333	64.5333	56.2333	3.36	3.58667	3.47333	2.74	2.77667	2.75833	22.1333	25.3333	23.7333	122.667	97	109.833
SG107	241.167	267.233	254.2	9.56706	17.7778	13.5569	0.85939	1.23333	1.03804	5.67307	15.1289	9.71006	8.73342	10.4111	9.51126	6.21	7.34662	6.77831	10.94	11.11	11.025	57.5	61.65	59.4807	3.49667	3.33667	3.41667	2.73	2.60333	2.66667	26.1	24.6667	25.3833	94	82	88
SG108	242.023	288.58	265.302	11.7671	23.4667	17.7352	0.967724	1.53333	1.25572	7.85721	24.8277	15.3666	9.91667	14.0556	11.9861	6.13333	11.5932	8.86328	10.3333	11.31	10.8217	51.6481	67.5333	60.2874	3.38667	3.49333	3.44	2.78	2.78	2.78	23.2667	26	24.6333	103.933	91	97.4667
SG109	230.295	278.699	254.497	11.4333	23.65	17.3669	0.933333	1.43333	1.18333	7.36307	23.3898	14.1801	9.76667	13.9	11.795	5.37333	10.1557	7.76454	10.4833	11.22	10.8517	49.8481	61.55	55.7211	3.30667	3.39667	3.35167	2.68333	2.69667	2.69	21.1731	27.426	24.2949	99.8	84	91.9
SG110	255.432	294.574	275.003	11.6921	21.1	16.3607	1.02606	1.43333	1.22372	8.27774	20.8679	13.8145	8.30009	11.1889	9.72678	8.395	8.5853	8.49015	10.6435	10.0567	10.2779	59.4386	54.0333	56.4138	3.55188	3.37	3.44933	2.70674	2.72333	2.71561	25.2731	21.9	23.4154	109.944	104	106.972
SG111	253.102	286.35	269.726	8.42204	16	12.0471	0.908463	1.35556	1.12847	5.27927	14.9653	9.38036	9.00593	11.0556	9.98312	7.09	6.28267	6.68633	9.82333	10.68	10.2517	55.4333	49.6	52.5167	3.41667	3.24333	3.33	2.64667	2.58	2.61333	22.3667	22.5333	22.45	92.6111	107	99.8056
SG112	243.469	295.15	269.309	9.52222	18.7	14.1111	0.844444	1.42222	1.13333	5.54828	18.3509	11.0349	8.42222	12.4444	10.4333	5.01	7.13937	6.07469	9.68667	10.0233	9.855	43.1667	44.4667	43.8167	3.3	3.21667	3.25833	2.48667	2.63333	2.56	22	21.8	21.9	111.956	91	101.478
SG113	288.939	306.836	297.888	12.7278	24.1111	18.4194	1.01111	1.54444	1.27778	8.87975	25.6944	16.2398	9.33333	12.1222	10.7278	7.66	8.66818	8.16409	10.7	10.8933	10.7967	53.3	55.1333	54.2167	3.33	3.29667	3.31333	2.59333	2.74667	2.67	24.3	23.7333	24.0167	121.4	110	115.7
SG114	312.375	330.635	321.505	12.6	22.6	17.6	0.944444	1.48889	1.21667	8.211	23.2177	14.7752	8.82222	12.1667	10.4944	8.06667	8.63126	8.34896	10.58	11.1067	10.8433	56.8333	54.1333	55.4833	3.32	3.36667	3.34333	2.64333	2.66667	2.655	24.3333	24.3667	24.35	120.633	112	116.317
SG115	289.606	316.958	303.282	12.2611	19.5667	15.9139	0.961111	1.38889	1.175	8.13116	18.7514	12.9022	8.48889	11.9778	10.2333	8.26	9.48574	8.87287	11.0867	11.4433	11.265	59.2667	60.3333	59.8	3.43667	3.37667	3.40667	2.73333	2.68	2.70667	25.9667	25.4333	25.7	121.083	121	121.042
SG116	247.543	292.989	270.266	8.1	18	13.05	0.833333	1.3	1.06667	4.6575	16.146	9.6048	6.73333	10.3667	8.55	6.56333	6.72178	6.64256	10.5533	10.8489	10.7173	50.5667	53.0667	51.8167	3.27	3.35333	3.31167	2.57333	2.68333	2.62833	23.8	23.2667	23.5333	119.078	120	119.539
SG117	252.363	252.003	252.183	17.7859	30.0889	24.1062	1.13215	1.6	1.36494	13.894	33.2181	22.7035	9.56898	12.3222	10.9247	8.39333	8.37222	8.38278	10.6867	11.0167	10.8517	56.1981	50.2333	52.959	3.35	3.23333	3.29167	2.60333	2.59333	2.59833	23.9667	22.9667	23.4667	86.6222	76	81.3111
SG118	226.257	232.72	229.489	13.15	20.5556	16.8528	1.10556	1.51111	1.30833	10.0313	21.4326	15.2138	10.8167	13.6444	12.2306	5.35667	9.95972	7.65819	10.41	10.93	10.67	46.3	59.1667	52.7333	3.29333	3.50667	3.4	2.58333	2.77667	2.68	22.5333	24.6333	23.5833	90.5333	59	74.7667
SG119	232.046	227.632	229.839	14.9359	19.2333	16.7167	1.03548	1.41111	1.21567	10.6714	18.7269	14.0222	11.994	13.5778	12.7232	9.22333	9.94452	9.58393	10.65	10.7933	10.7217	62.3	59.8667	61.0833	3.58667	3.49333	3.54	2.78	2.77333	2.77667	25.3	23.9	24.6	96.1556	92	94.0778
SG120	240.404	294.216	267.31	8.58889	18.7222	13.6556	0.7	1.23333	0.966667	4.14843	15.9326	9.10826	8.96667	10.7778	9.87222	7.69	7.8664	7.7782	10.22	10.9817	10.5859	57.9	58.15	58.0307	3.51667	3.46704	3.49333	2.69	2.8	2.73787	23.8667	24.376	24.1136	107.8	85	96.4
SG121	215.064	252.103	233.583	10	17.1556	13.5778	0.877778	1.28889	1.08333	6.05667	15.257	10.1494	8.1	11.5333	9.81667	7.98333	9.10963	8.54648	10.59	11.3933	10.9917	60.2667	63.0667	61.6667	3.53667	3.37667	3.45667	2.77	2.76	2.765	24.8	25.0667	24.9333	88.3222	91	89.6611
SG122	223.602	247.394	235.498	9.73889	19.2556	14.4972	0.894444	1.5	1.19722	6.01052	19.9295	11.9759	8.76111	11.6889	10.225	4.77667	5.92233	5.3495	10.4733	11.1233	10.7983	42.8	43.6	43.1816	3.24333	3.28	3.26167	2.55	2.63333	2.59167	23.4333	24.0667	23.75	88.1667	73	80.5833
SG123	244.673	257.183	250.928	13.7833	25.1	19.4417	1.09272	1.47778	1.27771	10.3923	25.5936	17.1402	10.0389	12.5111	11.275	9.87	9.33867	9.60433	9.36667	9.20387	9.33025	57.4	54.4	55.9	3.70333	3.55667	3.63	2.75667	2.75667	2.75667	23.0333	22.1667	22.6	97.8667	84	90.9333
SG124	191.015	214.797	202.906	7.57757	18.4222	13.071	0.81548	1.36667	1.09582	4.26376	17.3722	9.88315	7.42732	11.1111	9.28157	7.22	7.30889	7.26444	10.43	10.8933	10.6617	50.5333	47.6667	49.1	3.29	3.20333	3.24667	2.68667	2.60667	2.64667	22.6333	22.0333	22.3333	90.6	68	79.3
SG125	225.632	282.619	254.125	7.26667	15.5889	11.4278	0.811111	1.26667	1.03889	4.06691	13.6247	8.19181	7.94444	10.7111	9.32778	4.51	5.94167	5.22583	10.2967	10.98	10.6383	47.0333	51.6667	49.35	3.35	3.35333	3.35167	2.48333	2.62333	2.55333	23.2333	24.1333	23.6833	92.5444	73	82.7722
SG126	201.509	243.28	222.394	5.59444	15.4333	10.5139	0.677778	1.14444	0.911111	2.61634	12.1872	6.60973	6.92222	10.6889	8.80556	6.41	7.749	7.0795	10.5933	11.34	10.9667	58.6667	57.4	58.0333	3.44667	3.41	3.42833	2.74667	2.74667	2.74667	24.3	25.2333	24.7667	108.511	86	97.2556
SG127	270.905	331.814	301.36	9.86111	19.3833	14.6281	0.944444	1.4	1.17222	6.42616	18.7243	11.8317	7.12222	11.5	9.264	6.9	7.81252	7.35626	9.92667	10.26	10.0933	58.1333	57.6333	57.8833	3.49667	3.45333	3.475	2.72667	2.78333	2.755	23.4	23.2333	23.3167	120.2	98	109.1
SG128	218.761	264.977	241.869	7.47778	16.3778	11.9278	0.733333	1.11111	0.922222	3.78376	12.5563	7.59004	6.46667	10.2333	8.32474	5.76333	5.73325	5.74829	9.26333	9.68	9.47167	47.1333	44.9667	46.05	3.37333	3.29	3.33167	2.61667	2.63333	2.625	21.1333	20.7667	20.95	105.256	98	101.628
SG129	231.234	259.433	245.333	12.5167	22.8222	17.6694	1.11667	1.57778	1.34722	9.64409	24.8458	16.4252	8.18333	12.9778	10.5806	9.66333	11.1835	10.4234	8.9	8.97667	8.93833	57.6	59.0333	58.3167	3.81667	3.82	3.81833	2.76667	2.78333	2.775	22.7333	22.5	22.6167	88.2	82	85.1
SG130	237.119	258.905	248.012	8.75	17.3444	13.0472	0.855556	1.24444	1.05	5.16542	14.8931	9.45271	6.66667	9.45556	8.06111	5.03667	5.268	5.15233	10.33	10.78	10.555	46.6	43.9	45.3844	3.26333	3.08	3.17167	2.38333	2.45333	2.41833	23.0333	22	22.5167	95.2111	73	84.1056
SG132	300.525	339.701	320.113	13.1722	21.0778	17.125	1.07222	1.44444	1.25833	9.74525	21.0075	14.8688	8.50556	11.5667	10.0361	6.37333	8.39141	7.38237	11.2985	11.6567	11.4648	45.3133	59.4667	52.9425	3.38333	3.24333	3.31333	2.5	2.725	2.59558	26.0231	25.2667	25.5914	126.411	106	116.206
SG133	246.949	268.429	257.689	13.0333	26.4111	19.7222	0.844444	1.55556	1.2	7.59409	28.3479	16.33	10.5889	14.6556	12.6222	6.57	9.07589	7.82294	10.1867	10.1133	10.15	53.2981	55.5667	54.5349	3.28333	3.38667	3.335	2.55723	2.67667	2.62571	24.3479	22.1333	23.1227	100.733	88	94.3667
SG135	263.154	285.36	274.257	10.9	20.6333	15.7667	0.911111	1.32222	1.11667	6.85247	18.8245	12.1482	8.35	10.7222	9.53611	5.91333	8.90572	7.40953	9.76667	10.64	10.2033	55.8	64.9	60.35	3.58667	3.58	3.58333	2.69	2.71667	2.70333	24.1667	25.5667	24.8667	104.378	92	98.1889
SG137	245.557	238.469	242.013	9.66667	19.6111	14.6389	0.988889	1.61111	1.3	6.59589	21.801	13.1311	8.31111	10.6111	9.46111	8.92667	7.9437	8.43519	9.36333	9.20333	9.28333	58.1333	51.0667	54.6	3.63667	3.47333	3.555	2.69667	2.58333	2.64	22.6	21	21.8	95.3111	94	94.6556
SG139	248.634	287.606	268.12	11.7667	23.0222	17.3944	1.03333	1.62222	1.32778	8.38963	25.7695	15.9362	8.16111	14.6778	11.4194	7.45667	10.4663	8.96148	9.49667	10.1567	9.82667	54.1	61.1667	57.6333	3.48333	3.55667	3.52	2.85667	2.79667	2.82667	22.1333	23.9	23.0167	122.778	90	106.389
SG140	218.39	256.277	237.333	9.31667	22.2778	15.7972	0.716667	1.46667	1.09167	4.60709	22.5451	11.8993	8.95	12.5889	10.7694	7.47667	9.7367	8.60669	10.4467	11.2933	10.87	57.6333	58.0333	57.8333	3.55667	3.45667	3.50667	2.72667	2.76333	2.745	24.6333	25.9	25.2667	134.044	122	128.022
SG141	253.167	270.985	262.076	11.7921	20.1444	15.8622	1.05106	1.4	1.21544	8.55195	19.4595	13.3029	8.18342	10.7778	9.45236	7.27	7.95298	7.61149	10.1833	11.0167	10.6	52.3	57.0333	54.6667	3.53333	3.41667	3.475	2.66333	2.72333	2.69333	23.3667	24.7	24.0333	88.7778	97	92.8889
SG142	241.902	267.743	254.822	8.71667	19.0444	13.8806	0.916667	1.37778	1.14722	5.51329	18.1049	10.9876	9.02222	13.2111	11.1167	5.88	8.07878	6.97939	11.0567	11.8367	11.4467	58.8	61.1	59.95	3.40667	3.45	3.42833	2.64	2.68333	2.66167	25.6333	26.8333	26.2333	103.35	88	95.675
SG146	226.648	248.774	237.711	7.46667	16.4	11.9333	0.683333	1.14444	0.913889	3.52053	12.9505	7.52496	7.08889	10.4333	8.76111	8.04667	7.5225	7.78458	9.98333	10.7133	10.3483	57.7333	53.1	55.4167	3.68	3.55	3.615	2.71333	2.66	2.68667	23.9667	23.1	23.5333	94.5667	90	92.2833
SG150	246.013	277.764	261.889	6.96667	15.1889	11.0778	0.844444	1.36667	1.10556	4.05924	14.3231	8.4505	6.6	10.1444	8.37222	7.47	7.9655	7.71775	9.98333	9.87333	9.92833	54.5333	53.4	54.0606	3.59	3.48333	3.53667	2.58333	2.61	2.59667	23.4667	22.1333	22.8	81.8	83	82.4
SG152	240.597	274.27	257.433	13.4667	24.8222	19.1444	0.9	1.37778	1.13889	8.3628	23.5977	15.0443	9.95	12.7111	11.3306	7.58667	8.79641	8.19154	10.39	11.47	10.93	56.3333	61.1333	58.7333	3.45333	3.38	3.41667	2.64	2.57333	2.60667	24.4333	25.9333	25.1833	104.033	88	96.0167
SG153	241.565	303.041	272.303	7.45257	16.9944	12.2072	0.798813	1.32778	1.06647	4.10772	15.5697	8.9829	8.29398	11.6556	9.97561	6.54667	8.06789	7.30728	10.74	10.9167	10.8283	59.9333	60.1333	60.0333	3.48	3.52667	3.50333	2.72667	2.74	2.73328	25.4	25.4667	25.4333	120.433	126	123.217
SG154	233.663	252.915	243.289	11.3111	20.3778	15.8444	0.966667	1.43333	1.2	7.54451	20.1536	13.1192	9.65556	13.5444	11.6	7.68	9.8475	8.76375	9.57	9.54667	9.55833	49.3667	58.5	53.9333	3.51667	3.58333	3.55	2.66333	2.72667	2.695	22.6667	22.8333	22.75	129.656	100	114.828
SG156	238.705	265.273	251.989	7.67778	17.7778	12.7278	0.844444	1.33333	1.08889	4.47359	16.3556	9.5628	8.54444	10.3444	9.44444	5.33333	5.95544	5.64439	10.0333	10.6133	10.3233	52.1	49.4	50.9546	3.40667	3.28333	3.345	2.63	2.58333	2.60667	23.1333	21.9667	22.55	-	83	83
SG157	227.024	277.129	252.077	6.56667	12.7111	9.63889	0.782147	1.03333	0.89134	3.54391	9.06302	5.92816	8.48889	11.5	9.99444	6.96667	8.25856	7.61261	10.8833	11.5745	11.2194	61.2	63.8	62.4733	3.43667	3.43462	3.43461	2.72667	2.77	2.74533	26.1333	26.4763	26.312	103.633	96	99.8167
SG159	240.927	276.062	258.494	8.58889	16.7222	12.6556	0.844444	1.21111	1.02778	5.00446	13.9742	8.9749	7.95556	10.8889	9.42222	7.31667	7.89555	7.60611	10.2767	11.11	10.6933	54.3667	55.7333	55.05	3.5	3.42667	3.46333	2.67667	2.65667	2.66667	24.2333	24.7667	24.5	110.378	88	99.1889
SG161	242.103	250.996	246.55	12.7722	20.6111	16.6917	1.1	1.44444	1.27222	9.69412	20.5424	14.6525	11.1222	13.7	12.4111	7.57667	9.59761	8.58714	9.12333	9.51333	9.31833	55.9981	59.3667	57.8329	3.49	3.6	3.545	2.74667	2.73667	2.74167	22.5979	22.8	22.6898	98.6667	83	90.8333
SG162	278.129	320.332	299.23	8.73333	18.1333	13.5045	0.933333	1.32222	1.12778	5.62427	16.5436	10.5087	7.71111	10.7333	9.22222	5.18	7.58839	6.38419	10.2567	11.1467	10.7017	54.5	57.6333	56.0667	3.35	3.44667	3.39833	2.69	2.65	2.67	23.3333	25.5667	24.45	130.022	94	112.011
SG167	215.016	240.873	227.944	9.61111	19.8667	14.7389	0.894444	1.43333	1.16389	5.93166	19.6481	11.8366	6.97778	9.83333	8.40556	6.90667	8.67225	7.78946	8.89	8.86667	8.87833	52.4981	55.95	54.2767	3.47667	3.44667	3.46167	2.65333	2.62333	2.63833	20.8	20.0333	20.4167	99.3889	93	96.1944
SG168	238.946	258.521	248.733	10.9222	20.1111	15.5167	0.766667	1.17778	0.972222	5.77786	16.3436	10.4091	8.96667	11.2	10.0833	9.11667	8.12207	8.61937	9.47251	9.54	9.47725	54.9667	47.4667	51.2167	3.4	3.44333	3.42167	2.81667	2.63333	2.725	22.4479	21.3	21.804	95.9111	95	95.4556
SG170	241.051	304.25	272.651	13.35	24.1	18.725	0.988889	1.52222	1.25556	9.10915	25.313	16.2221	9.82222	14.0778	11.95	7.76	9.44672	8.60336	10.2475	11.08	10.6828	53.1667	58.4333	55.8	3.39	3.36333	3.37667	2.80333	2.70667	2.755	24.3479	24.6333	24.4852	142.389	117	129.694
SG173	224.379	265.754	245.067	8.53333	17.9111	13.2222	0.822222	1.22222	1.02222	4.84124	15.105	9.32607	7.21111	9.6	8.44076	5.33667	6.18233	5.7595	10.6475	11.48	11.0828	51.4	54.55	52.8541	3.21667	3.05333	3.135	2.53667	2.52	2.52833	24.7979	23.8	24.2358	111.233	85	98.1167
SG174	236.962	269.71	253.336	10.6333	20.6333	15.6333	1.11548	1.45556	1.27538	8.18428	20.7227	13.7576	8.17778	11.3222	9.75	4.29667	6.25756	5.27711	9.86251	10.2567	10.0511	47.3	48.55	47.9149	3.42333	3.40667	3.415	2.72333	2.66333	2.69333	22.9479	23.3	23.1215	138.611	93	115.806
SG179	251.743	284.9	268.322	9.08333	18.3556	13.7194	0.794444	1.2	0.997222	4.97918	15.1984	9.44012	8.1	11.2667	9.68333	7.55	8.42322	7.98661	10.8375	11.1833	10.9989	61.4	61.6333	61.5167	3.53542	3.36667	3.44051	2.8	2.71	2.755	26.1479	25.3	25.6675	122.644	104	113.322
SG181	277.509	305.701	291.605	15.3837	22.7778	18.9104	1.15106	1.57778	1.35981	12.2182	24.7974	17.7431	11.4168	14.3111	12.8464	7.44333	10.5593	9.00133	10.7933	11.6267	11.21	59.5667	67.4	63.4833	3.51667	3.42333	3.47	2.71667	2.77667	2.74667	26.0667	26.9667	26.5167	130.211	109	119.606
SG182	252.875	264.934	258.905	8.36667	17.8222	13.0944	0.9	1.33333	1.11667	5.1957	16.3964	10.0893	8.32222	10.7778	9.55	8.86333	6.63196	7.74765	10.0533	10.2033	10.1283	60.3	49.5333	54.9167	3.57	3.35667	3.46333	2.73333	2.57	2.65167	24.2	22.6	23.4	108.778	97	102.889
SG188	225.671	272.749	249.21	5.88889	14.8111	10.35	0.733333	1.21111	0.972222	2.97978	12.3771	6.94312	6.72222	10.6222	8.67222	5.61	7.49856	6.55428	10.3067	11.09	10.6983	55.4	62.2	58.8	3.49	3.50667	3.49833	2.61333	2.67333	2.64333	24.8333	25.1	24.9667	132.611	86	109.306
SG189	216.548	253.741	235.145	8.17778	17.4667	12.8222	0.766667	1.16667	0.966667	4.32604	14.0607	8.55242	7.44444	10.2889	8.86667	7.44333	7.50833	7.47583	9.99333	9.92333	9.95833	56.4667	53	54.7333	3.44333	3.38333	3.41333	2.62	2.70667	2.66333	23.2333	22.1667	22.7	94	97	95.5
SG191	236.598	237.78	237.189	11.5889	22.3222	16.9556	0.977778	1.47778	1.22778	7.81864	22.7612	14.3642	10.4667	13.4889	11.9778	9.07667	8.89152	8.98409	10.3033	10.7967	10.55	55.3	51.1333	53.2167	3.53667	3.32	3.42833	2.76667	2.71333	2.74	24.5333	23.2667	23.9	88.6667	90	89.3333
SG192	232.994	246.917	239.956	12.6111	22.5111	17.5611	1.17778	1.56667	1.37222	10.2486	24.3345	16.6274	9.45556	12.2778	10.8667	6.88	9.12729	8.00365	10.1933	10.97	10.5817	54.1481	56.75	55.5017	3.31333	3.29333	3.30333	2.53	2.65	2.59	23.2333	24.2333	23.7333	96.5	72	84.25
SG193	246.026	277.229	261.628	9.85	21.3833	15.6167	0.75	1.29444	1.02222	5.09738	19.0989	11.015	7.16667	10.3667	8.77288	5.54333	6.41744	5.98039	9.93	10.38	10.155	50.5667	44.6	47.9305	3.37	3.07333	3.22167	2.63667	2.63	2.63416	22.1	21.5	21.8	127.5	116	121.75
SG196	201.755	237.315	219.535	5.25257	14.4667	9.82137	0.632147	1.03333	0.826913	2.29107	10.3147	5.60377	6.66065	11.0444	8.88993	6.3	9.63639	7.96819	8.59333	8.42	8.50667	49.4	56.5	52.95	3.61667	3.73667	3.67667	2.77333	2.93667	2.855	20.6	20.0667	20.3333	90.4167	-	90.4167
SG198	200.982	232.03	216.506	7	16.7111	11.8556	0.744444	1.4	1.07222	3.59567	16.1429	8.77114	7.57778	10.6667	9.12222	5.24333	6.64393	5.94363	9.59351	9.22667	9.35173	47.1333	46.5333	46.8333	3.48	3.47333	3.47667	2.63	2.69	2.66	21.3	21.2667	21.2833	85.8333	69	77.4167
SG199	239.336	278.728	259.032	6.24444	16.7778	11.5111	0.848813	1.26667	1.05309	3.65725	14.6638	8.36432	7.4	10.3556	8.87778	5.73333	6.53498	6.13416	10.62	11	10.81	50.5667	51.3667	50.9667	3.41667	3.20333	3.31	2.63333	2.65667	2.645	24.5333	22.8333	23.6833	82.2222	67	74.6111
SG207	226.886	257.005	241.946	11.0778	17.2333	14.1556	0.972222	1.32222	1.14722	7.43134	15.7225	11.2053	8.48889	13.0111	10.75	8.04667	9.4245	8.73558	9.7	9.63	9.665	55.2	54.9	55.05	3.48333	3.43333	3.45833	2.75667	2.85	2.80333	23.2667	22.8	23.0333	-	119	119
SG213	209.264	217.236	213.25	7.82222	18.6	13.2111	0.838889	1.38889	1.11389	4.52776	17.825	10.1538	8.56667	11.1222	9.84444	7.33	7.46248	7.39624	9.57	10.0733	9.82167	48.8333	46.9667	47.9	3.46333	3.43	3.44667	2.65	2.62667	2.63833	22.0333	21.7667	21.9	-	85	85
SG215	251.672	296.392	274.032	9.23333	19.6	14.4167	0.833333	1.31111	1.07222	5.30917	17.7315	10.6659	8.06667	12.2444	10.1556	4.60667	7.47756	6.04211	9.94333	10.7367	10.34	42.7	53.2	47.95	3.14667	3.22667	3.18667	2.61667	2.58	2.59833	21.5667	23.4333	22.5	-	-	-
SG220	286.397	335.164	310.781	11.3889	20.3556	15.8722	0.9	1.27778	1.08889	7.0725	17.9468	11.9253	8.17778	10.9444	9.56111	4.76667	6.60567	5.68617	10.3067	10.7867	10.5467	51.8481	52.15	52.0517	3.46667	3.43333	3.45	2.61667	2.66333	2.64	23.7	23.1333	23.4167	-	105	105
SG221	208.386	259.183	233.784	7.87222	17.2778	12.575	0.683333	1.18889	0.936111	3.71175	14.1735	8.1224	7.82778	11.7	9.76389	8.32667	8.87378	8.60022	9.96	10.5067	10.2333	54.8333	53.6	54.2167	3.59333	3.51	3.55167	2.85	2.79667	2.82333	23.3	23.0667	23.1833	-	125	125
SG226	251.093	298.489	274.791	9.49444	21.1667	15.3306	0.816667	1.57778	1.19722	5.35012	23.0435	12.6643	7.54444	12.2222	9.88333	5.35333	5.53983	5.44658	9.60667	10.0733	9.84	44.3667	38.65	41.7743	3.38	3.24667	3.31333	2.65667	2.48667	2.57167	21.6667	21.6333	21.65	-	103	103
SG227	250.605	279.726	265.165	7.33333	21.6222	14.4778	0.882147	1.41111	1.14981	4.46366	21.0528	11.4862	8.9	12.5	10.7	4.89	7.42129	6.15565	10.51	11.3833	10.9467	49.7333	58.3333	54.0333	3.42333	3.33	3.37667	2.66333	2.65333	2.65833	24.0667	25.0667	24.5667	-	92	92
SG229	248.249	319.699	283.974	9.80257	22.3111	16.2395	0.748813	1.21111	0.978442	5.0648	18.6446	10.9637	9.02732	11.7111	10.3458	5.66	6.43733	6.04867	11.1667	11.6267	11.3967	56.9981	56.8	56.8939	3.47	3.35667	3.41333	2.63333	2.72333	2.67833	26.4667	25.8	26.1333	-	116	116
SG233	220.304	234.64	227.472	9.26667	16.5444	12.9056	0.95	1.36667	1.15833	6.0743	15.6014	10.3148	8	10.8333	9.41667	6.95667	8.76292	7.8598	9.99333	10.0589	10.0567	51.5667	57.5667	54.5667	3.37667	3.16333	3.27	2.6	2.52333	2.56167	22.8667	24.326	23.5459	-	83	83

## Sheet: Map
Locus	Group	Position
5334847D1	1H	0
3396669D1	1H	1.765
4015445D6	1H	2.143
6427304D	1H	2.212
3986115D1	1H	2.33
3271943D1	1H	2.47
5251471D1	1H	2.621
5249599S1	1H	2.756
3986329D1	1H	2.969
3254947D	1H	3.356
3433230D	1H	3.534
5250547D	1H	4.056
3917084D1	1H	5.011
5241665D1	1H	5.508
5253610D1	1H	5.69
3266336D	1H	5.827
4172243D1	1H	5.985
11283762D	1H	6.261
3913025D1	1H	6.326
7750795D	1H	6.326
3987330D	1H	6.529
3271999D1	1H	6.978
3255476D1	1H	7.705
3398429D1	1H	7.985
3272667S1	1H	8.187
3987220D1	1H	8.28
3256274S	1H	8.364
7934066D	1H	8.502
11291396D1	1H	8.641
3911219D1	1H	8.842
100000138D	1H	9.175
3665521D1	1H	10.73
3261390D1	1H	12.726
4505598D1	1H	14.236
3985988D1	1H	15.305
3266021D	1H	15.373
3395937D	1H	15.441
3263759D1	1H	15.584
3262450S1	1H	15.708
5246292D	1H	15.888
11260581D1	1H	16.068
4783341D	1H	16.376
7932570D	1H	16.489
3262034S1	1H	16.544
11119322S1	1H	16.6
3255298S1	1H	16.665
3255284D1	1H	16.939
6436236D	1H	17.224
5258208D	1H	17.224
3258858D1	1H	17.336
3431177D1	1H	17.58
3912298S1	1H	17.669
4789623D1	1H	17.73
3257126S1	1H	17.855
3930449D	1H	18.246
3267658D1	1H	18.828
5250294D	1H	18.994
3396640D	1H	19.278
3395947D7	1H	19.36
7239100D	1H	19.601
5251424D	1H	19.882
3434007D1	1H	20.17
3271831D1	1H	20.46
3398121D1	1H	20.655
3259777D1	1H	21.061
19746466D1	1H	21.563
3429708D1	1H	21.741
3396092D1	1H	21.983
3811741D1	1H	22.268
100000117D	1H	22.554
3261161S1	1H	22.618
4171106D1	1H	23.023
3259613S1	1H	23.301
3255400D1	1H	23.547
5334004D1	1H	24.018
3434263S1	1H	24.564
4006316D1	1H	24.626
7752387D	1H	24.702
3922555D1	1H	25.646
3254842S1	1H	26.532
4793459D	1H	26.532
3912364D3	1H	26.723
3985780D1	1H	27.09
3663842D	1H	27.221
3269568S1	1H	27.278
5251518D1	1H	27.451
5245738S	1H	27.569
3265900D	1H	27.842
3264266D1	1H	28.037
6427332D	1H	28.77
3275568D1	1H	29.478
4169201S1	1H	29.683
6279947S1	1H	29.778
5249669D1	1H	29.955
7735034D1	1H	30.219
3270527D1	1H	30.414
100000024D1	1H	30.549
3269657D1	1H	30.704
4594852D	1H	31.065
3809767D1	1H	31.512
3275169D	1H	31.65
3257695S1	1H	31.73
3269009D1	1H	31.899
3264271D	1H	31.955
3666740D1	1H	32.013
28543569D2	1H	32.239
3274815S	1H	32.314
3266769D1	1H	32.578
11262345D	1H	32.915
3260462D	1H	33.089
3274633D1	1H	33.169
3429630D1	1H	33.313
3931941S1	1H	33.4
11288855D	1H	33.481
3258560S	1H	33.651
3918129D1	1H	33.712
3397883D1	1H	34.287
3923362D1	1H	34.771
3256305D1	1H	35.116
28546168D	1H	35.116
7174326D3	1H	35.228
3263523D1	1H	35.409
3259609S1	1H	35.523
4596461D	1H	35.709
3915031D7	1H	36.008
3255589S1	1H	36.075
3258856D1	1H	36.148
3270015D1	1H	36.299
5239467D	1H	36.51
100000005D	1H	36.682
3918309D	1H	37.373
8600740D4	1H	37.68
8600741D4	1H	37.772
100023630D3	1H	38.131
7240485D	1H	38.346
3261926D1	1H	38.546
100000010D1	1H	38.687
3271443D	1H	38.825
4791633D1	1H	38.999
3258063D	1H	39.343
3255744S1	1H	39.57
3664487D1	1H	39.625
3429994D1	1H	40.118
6278256D1	1H	41.11
3985547D1	1H	41.765
3433498D1	1H	42.302
3260170S1	1H	42.397
3274789D	1H	42.522
3259299S1	1H	42.598
3919873S4	1H	42.598
100000207D1	1H	42.804
4790525S1	1H	42.937
3911365S1	1H	42.937
3914276D1	1H	43.235
4188558D	1H	43.91
3985871D1	1H	44.558
3396421D1	1H	45.153
3917122D1	1H	45.633
3928759D1	1H	46.337
18185422D1	1H	47.047
4190730D5	1H	47.8
3434259D1	1H	47.932
3397798D1	1H	48.139
3276452D	1H	48.307
3268210D1	1H	48.514
3255793S1	1H	48.602
3433594D1	1H	48.663
3925403D5	1H	49.047
3918596D1	1H	49.452
7223871S	1H	49.508
3932440D	1H	49.713
28544285D1	1H	50.06
3911745SUn	1H	50.202
6280698S1	1H	50.26
4781610D1	1H	50.38
3397472S1	1H	50.444
4791274D1	1H	50.875
3271124D	1H	51.095
3912051D3	1H	51.17
3273136D1	1H	51.304
4596845D1	1H	51.731
4596696D5	1H	52.065
19745744D	1H	52.223
5251579D1	1H	52.344
100000251D4	1H	52.525
5250050D1	1H	52.689
3913773D7	1H	53.244
3915258D1	1H	54.086
3913078D1	1H	55.494
7931401D	1H	59.243
7932087D	1H	62.996
3664296D1	1H	63.686
6435679D7	1H	63.773
3256838D1	1H	63.853
3661607D1	1H	64.036
3255111S1	1H	64.159
4413984S1	1H	64.221
3927151D1	1H	64.474
3255368S1	1H	64.683
3912372D1	1H	64.812
4006788D1	1H	64.924
4188011D1	1H	64.979
3262581S1	1H	65.053
3266743D1	1H	65.261
3268053S1	1H	65.316
6429527S	1H	65.316
5250019D1	1H	65.503
7585061D1	1H	65.597
4195776D	1H	65.823
4006485S1	1H	66.059
3914242D1	1H	66.315
7934162D1	1H	66.462
100000212D	1H	66.789
100023648D1	1H	67.346
7932565D	1H	67.839
3663670D1	1H	68.017
3433454D	1H	68.245
7933159D1	1H	68.625
3269650D1	1H	68.926
3433479D	1H	69.163
4790034D1	1H	69.235
3269508D1	1H	69.477
4011723D1	1H	69.659
3662903S	1H	69.808
3272070D1	1H	70.019
3267573D1	1H	70.27
3430654D1	1H	70.486
19413288D	1H	70.93
4595841D	1H	71.059
3269652D7	1H	71.269
3914709D1	1H	71.496
100000271D1	1H	71.724
3272237D1	1H	71.857
3663998D1	1H	71.939
3258816S1	1H	72.176
5250243S5	1H	72.176
3398238S1	1H	72.231
11118295D1	1H	72.635
3268676D1	1H	73.095
3263643D1	1H	73.346
4017093D	1H	73.469
4016983D1	1H	73.649
4793547D1	1H	73.857
3432899D1	1H	74.06
4007237D1	1H	74.263
3262289D1	1H	74.785
3397177D1	1H	75.349
4791917D1	1H	75.51
3914396S1	1H	75.63
3255778S1	1H	75.769
4791306D2	1H	75.968
3257774S1	1H	76.195
3270619D1	1H	76.271
3265393D1	1H	76.384
3665804D1	1H	76.569
5254869D1	1H	76.916
3662086D1	1H	77.02
5255375D1	1H	77.168
4173420D1	1H	77.324
7216985S	1H	77.652
7932513D1	1H	77.751
3272182D1	1H	78.005
3396944D1	1H	78.23
4185136D	1H	78.46
4014463S1	1H	78.46
3273834D1	1H	78.572
3257399S1	1H	78.629
3397611D1	1H	78.797
3930666D7	1H	79.149
4193919D1	1H	79.796
3268675D1	1H	80.607
4000130D4	1H	81.934
6281872D5	1H	83.81
3918146D1	1H	84.383
100000178D1	1H	86.107
3396739D1	1H	88.755
3274000D	1H	91.415
6282543D4	1H	93.698
5333192D1	1H	95.633
5250732D1	1H	95.788
3257282S1	1H	95.919
3265015D7	1H	96.028
28546101S1	1H	96.211
3258984S1	1H	96.329
3257240S1	1H	96.387
29427861D1	1H	96.504
100014157S1	1H	96.742
3267318S1	1H	96.859
3665452D1	1H	97.139
5250844S1	1H	97.267
3257482S1	1H	97.322
19755185D1	1H	97.632
100032052D7	1H	98.136
3264722D1	1H	98.526
3273441S	1H	98.651
3663739D1	1H	98.819
3432431S1	1H	98.875
3255609S1	1H	98.931
3255880S1	1H	99.042
3256922S1	1H	99.099
3661758D1	1H	99.155
3258027D1	1H	99.267
100000192D	1H	99.38
5240905D1	1H	99.511
100000162D1	1H	99.817
3259834S1	1H	99.964
3258038S1	1H	100.026
3986836D1	1H	100.285
3263530S1	1H	100.56
3922715SUn	1H	100.625
3666946S1	1H	100.625
3917396D	1H	100.794
3265283D	1H	100.937
3274404D	1H	101.161
4191580D1	1H	101.303
3914097D1	1H	101.49
3257678D1	1H	101.596
3433863D	1H	101.742
5251605D	1H	102.038
3255522S1	1H	102.285
3918053D1	1H	102.411
3261813S1	1H	102.615
3398039D1	1H	102.734
3434113D	1H	103.036
4174843S1	1H	103.345
8633325D	1H	103.999
6281661S1	1H	104.406
3265865S	1H	104.568
3270460D1	1H	104.687
3264572D1	1H	104.856
3273235D1	1H	105.108
4015399D1	1H	105.246
4197047D1	1H	106.449
3987047D1	1H	107.067
3663381D	1H	107.44
11288348S1	1H	107.558
3258283S1	1H	107.613
3661664D1	1H	107.943
3256306S1	1H	108.069
3396148S1	1H	108.069
3395832D1	1H	108.125
3267839D1	1H	108.18
3260292S1	1H	108.407
3272157S1	1H	108.518
3917171S1	1H	108.574
3267733D1	1H	108.629
3396936S1	1H	108.741
3398246S1	1H	108.853
3663828S1	1H	108.853
3264123D1	1H	108.926
3267874D	1H	109.077
3256184S1	1H	109.189
11290324D6	1H	109.189
4015474D1	1H	109.357
3398253S	1H	109.481
3431246D2	1H	110.554
100000335D1	1H	112.206
3986493D1	1H	113.07
4197169D1	1H	113.567
3274972D1	1H	113.787
3255642S1	1H	113.859
3262496S1	1H	113.974
3275064D1	1H	114.243
3985307D1	1H	114.494
100000080D1	1H	114.991
3914025D1	1H	115.085
3926097D1	1H	115.54
7932258D1	1H	115.772
3262761D1	1H	115.863
3263378S1	1H	115.863
5247806D	1H	115.975
3666220D1	1H	116.087
3263847S1	1H	116.199
3262692S1	1H	116.254
7934392D	1H	116.31
3663974D1	1H	116.444
3663442D1	1H	116.706
3254721S1	1H	116.917
3261678S1	1H	116.987
19756427S	1H	117.156
3268095S1	1H	117.156
4783009D	1H	117.301
3260482S1	1H	117.437
5337939D	1H	117.549
3915974D	1H	117.931
7931596D1	1H	118.166
3397904D1	1H	118.268
100000009D1	1H	118.468
3913326S1	1H	118.689
3263839D1	1H	118.689
3258352D1	1H	118.831
3271212D1	1H	119.014
9771385D1	1H	119.264
6430063D1	1H	119.405
3663661S1	1H	119.578
3666525S	1H	119.646
8600464D1	1H	119.702
3911782D	1H	119.814
3265592D1	1H	119.925
3662445S1	1H	119.981
3256947D1	1H	120.093
4173289S1	1H	120.158
4329963D	1H	120.399
3666545D1	1H	120.682
3267113D1	1H	121.213
3396837D1	1H	121.436
3931656S1	1H	121.834
3271353D1	1H	122.043
7239965D1	1H	122.191
3665357D1	1H	122.53
4170206D1	1H	122.903
7932969S1	1H	123.053
4790473S	1H	123.128
4195458D	1H	123.233
5247710D	1H	123.378
5255559S1	1H	123.529
3271509D1	1H	123.711
3266726D1	1H	123.809
29425291D1	1H	123.997
3254849S1	1H	124.139
6280278S1	1H	124.139
3268233S1	1H	124.251
3930682D1	1H	124.381
3664026D	1H	124.95
4013597D4	1H	125.733
4014965D1	1H	126.164
3396563D	1H	126.604
3926705D1	1H	126.893
3274441D	1H	127.121
5253521D1	1H	127.189
3270620D1	1H	127.44
3270776D1	1H	127.615
5250519D1	1H	127.918
5255895D	1H	128.05
3255128D1	1H	128.284
3666020S1	1H	128.449
3268367D	1H	128.539
3265957S1	1H	128.737
100000054D1	1H	128.834
3665146S1	1H	128.897
3254834S1	1H	128.96
3273273D1	1H	129.316
4007222S1	1H	129.57
3395823D	1H	129.703
4790186D1	1H	130.119
5239810D1	1H	130.923
3269505D7	1H	131.734
3396039D7	1H	132.72
3661788D2	2H	0
3397952D2	2H	2.051
3665723S2	2H	3.168
3263862D	2H	3.227
4195327D3	2H	3.341
3270437D5	2H	3.528
3272410D2	2H	3.638
3269032D2	2H	3.856
3255418D2	2H	4.006
3662192D	2H	4.285
3265315D	2H	4.541
3256062D	2H	4.711
3268725D	2H	4.793
4193335D	2H	4.896
3664858D2	2H	5.166
100000113D	2H	5.5
3920120D2	2H	5.593
3265926D2	2H	5.726
4790672D	2H	5.942
3268011S	2H	6.113
3259264S2	2H	6.211
3275020D2	2H	6.376
3259633S2	2H	6.559
3985396D	2H	7.021
9770365D	2H	7.274
8655994D	2H	7.345
3433465D2	2H	7.413
21657437D2	2H	7.654
11288402D2	2H	8.054
7175000D	2H	8.205
6282706D	2H	8.447
5241797S2	2H	8.533
3912799D2	2H	8.896
3263577D2	2H	9.128
4007569D2	2H	9.333
3269631D5	2H	9.697
3265771D2	2H	9.941
3255296S2	2H	10.113
3397035D2	2H	10.174
3265505D	2H	10.266
3666242D2	2H	10.367
3268862D2	2H	10.779
6284441D	2H	11.563
3255929D2	2H	11.985
3266749D2	2H	12.267
8658684D2	2H	12.538
3266560D2	2H	12.809
4186935D	2H	13.086
3917638D2	2H	13.165
3986508D2	2H	13.314
7932299D	2H	13.453
4195441S	2H	13.597
3275149S2	2H	13.767
3258726S2	2H	13.823
3271740S2	2H	14.112
3664621D	2H	14.244
3270155D1	2H	14.518
5247629D	2H	15.042
3926479D	2H	15.501
6436133D	2H	15.578
5247200D	2H	15.852
3259312D2	2H	15.949
4185081D	2H	16.052
4000240S2	2H	16.118
9767009D	2H	16.211
7934278D2	2H	16.359
3272751D2	2H	16.622
3663512D2	2H	16.818
4792872D	2H	16.988
7729755D	2H	17.276
11267994D	2H	17.504
3255110S2	2H	17.504
3259865S2	2H	17.56
3397274D2	2H	17.74
3987276S2	2H	17.867
3268788D2	2H	18.044
3922164D2	2H	18.184
3267681D2	2H	18.565
3913342D	2H	18.939
3398402D3	2H	19.471
3269758D2	2H	19.701
5337457D1	2H	19.929
3254929S2	2H	20.157
3986839D2	2H	20.314
3396065D2	2H	20.537
4596590D	2H	20.636
3662152D2	2H	20.782
100031328D7	2H	20.976
5255015D2	2H	21.217
3256113S2	2H	21.367
3264388D2	2H	21.68
3275277D2	2H	21.778
4007300D5	2H	22.053
3666764D	2H	22.408
3270366D2	2H	22.811
4017187D2	2H	24.158
3274004D2	2H	25.113
3256001S	2H	25.248
3269466D2	2H	25.4
3255023S2	2H	25.475
3433782S2	2H	25.538
3917689D	2H	25.999
100031306S	2H	26.286
3986258D2	2H	26.457
3932534D	2H	26.628
3924609S2	2H	26.857
3259097S2	2H	26.913
3662776D2	2H	27.083
3397771D2	2H	27.283
3662888D2	2H	27.484
3271011D2	2H	27.79
3264668D2	2H	27.943
7243725D2	2H	28.075
3263305S2	2H	28.343
14439819S	2H	28.343
3264199D2	2H	28.471
3256555S2	2H	28.727
3256717D2	2H	28.803
3987379D	2H	29.18
9766898D2	2H	29.49
4193448S	2H	29.778
3397308D2	2H	29.834
5250959D7	2H	30.365
3810837D2	2H	30.576
3431660D2	2H	31.387
3930976D6	2H	32.394
3272695S2	2H	33.222
3266182D2	2H	33.351
7932228D6	2H	33.616
5243531D	2H	33.749
7933702D2	2H	33.834
3255056S2	2H	34.092
3270416D2	2H	34.262
3255337S2	2H	34.49
100000100D	2H	34.718
3263469D2	2H	34.963
5243967D	2H	35.101
4171970D3	2H	35.418
5247137S2	2H	35.753
3275160S2	2H	35.866
3255086S2	2H	36.094
4793346S	2H	36.218
100000282D	2H	36.77
3396379D2	2H	37.29
3269458D2	2H	37.656
3273459D	2H	37.766
3272628D2	2H	37.961
3255981S2	2H	38.074
3985589D	2H	38.186
3433663D	2H	38.357
3985407D2	2H	38.644
3265948S2	2H	38.844
3263651S2	2H	39.09
3270593D2	2H	39.156
3431369D2	2H	39.269
3663009D2	2H	39.332
3915507S2	2H	39.462
3258388S	2H	39.738
3431926D	2H	39.908
7180245D2	2H	40.128
3661658D2	2H	40.367
29429344D1	2H	40.882
5245552D	2H	41.252
3920270D2	2H	41.623
5251524D2	2H	41.705
5262102D	2H	42.008
3254659S2	2H	42.196
3397818D2	2H	42.273
3275881D2	2H	42.526
3270241S2	2H	42.719
3275078S	2H	42.832
3928625D2	2H	43.159
4189121D	2H	43.65
4793408D	2H	43.729
4172232D	2H	43.876
3397614S	2H	43.989
3911146D6	2H	44.143
3262358D2	2H	44.389
3257527S2	2H	44.559
4594686D2	2H	44.758
4596714D2	2H	44.957
3259575S2	2H	45.1
4015751D7	2H	45.394
3271470D2	2H	45.84
7933514D2	2H	46.139
11288299D	2H	46.533
4169595D	2H	46.734
7931220D2	2H	47.027
3925454S2	2H	47.156
3812086D2	2H	47.474
3924762D2	2H	48.945
100010471D2	2H	50.241
3917586D2	2H	50.766
5254111D	2H	51.273
5254141D2	2H	51.736
18180564D2	2H	52.365
5262404D	2H	53.079
3985960D2	2H	53.267
5255780D	2H	53.478
4188266D	2H	53.719
3266107D2	2H	53.832
3255237S2	2H	53.904
4189448D2	2H	54.058
3255675D2	2H	54.385
4594717D2	2H	54.566
5250195D2	2H	54.918
3266465D2	2H	55.39
3257806SUn	2H	55.56
3432565S2	2H	55.673
3663165D2	2H	56.179
11261145D4	2H	56.678
4197383D	2H	56.922
100000202D2	2H	57.31
3398446D2	2H	57.481
3662820S2	2H	57.568
3269905D2	2H	57.786
4171371S	2H	58.023
100000209D2	2H	58.205
4006491D2	2H	58.485
3664622D	2H	58.596
3662867D2	2H	58.837
3273569D2	2H	58.961
3666694D2	2H	59.171
3661725S2	2H	59.302
3275146S	2H	59.302
4192405D7	2H	59.415
4194494D2	2H	59.528
3397435D	2H	59.756
4193969D2	2H	60.001
3255756S2	2H	60.155
3258948S2	2H	60.155
3265774D2	2H	60.34
3923855S2	2H	60.416
6429048D2	2H	60.725
100000261D	2H	61.155
3398110D	2H	61.8
3257827D2	2H	62.382
5339108D1	2H	62.732
3254797S2	2H	62.793
5250661D5	2H	62.919
3275216S2	2H	63.048
3257419S2	2H	63.183
3273744D2	2H	63.267
3254845SUn	2H	63.368
3926597D2	2H	63.625
5256344D2	2H	63.875
3665808D2	2H	63.98
3267492D2	2H	64.231
3266859D2	2H	64.345
5251101D2	2H	64.535
11289726S2	2H	64.607
3258309D2	2H	64.747
4791044D2	2H	64.961
5246643D2	2H	65.256
3273683D	2H	65.407
3266351D2	2H	65.61
7221172D2	2H	66.26
3259705D2	2H	67.232
3914973D2	2H	68.228
5239996D2	2H	68.666
7931541D	2H	69.189
7931518D2	2H	70.389
7584107D	2H	72.432
29426698D	2H	74.468
5255953D	2H	75.101
3259356S2	2H	75.173
3259198S2	2H	75.381
3263548D2	2H	75.55
3663290D	2H	75.685
7932343D2	2H	75.886
3273748D2	2H	76.025
5253326D	2H	76.138
100027779S2	2H	76.194
3262148S2	2H	76.25
7932510D2	2H	76.306
100000328D2	2H	76.653
3258989S2	2H	76.766
3430737D	2H	77.282
3666784D	2H	77.994
5250835D2	2H	78.543
3256971S2	2H	78.868
4784302D	2H	78.935
3811670D2	2H	79.068
4791946S2	2H	79.219
5242425S2	2H	79.293
3274355S2	2H	79.293
3398038D2	2H	79.536
4792462S2	2H	79.908
3265320D2	2H	80.042
3396834D2	2H	80.178
3265254D2	2H	80.418
3255825S2	2H	80.55
100000285D2	2H	80.747
6270113D2	2H	80.911
3267514D2	2H	81.022
7932094D	2H	81.243
5251340D2	2H	81.566
3262836SUn	2H	81.693
3261700S2	2H	81.823
6422224D2	2H	82.14
3264061D	2H	82.318
3268759S2	2H	82.318
3663555D2	2H	82.45
3912089D4	2H	82.829
3269287D2	2H	83.406
3255526S2	2H	83.622
3259243S2	2H	83.808
3266080D2	2H	84.058
3273573S	2H	84.058
7932203D2	2H	84.477
3266249D2	2H	84.774
3663869D2	2H	84.929
11282440D	2H	85.158
3257411S2	2H	85.363
3263597D2	2H	85.557
3258441S2	2H	85.686
3264473D2	2H	85.949
3398892S2	2H	86.086
4793219D	2H	86.223
3264512D2	2H	86.288
4330591D2	2H	86.728
3259617D2	2H	86.837
3266841D2	2H	87.016
3431703D2	2H	87.103
3397139D2	2H	87.25
4192744D2	2H	87.329
4790859D2	2H	87.418
3665648D2	2H	87.546
7174313D2	2H	87.708
3398726D2	2H	87.874
3267295D2	2H	87.983
4187812D	2H	88.145
100009972D4	2H	88.542
4330027D2	2H	88.722
3396394D2	2H	89.073
3911928D2	2H	89.588
3271850D2	2H	89.787
6436804D2	2H	90.043
3254921S2	2H	90.166
3986403D2	2H	90.576
3661931D2	2H	90.652
4000121D2	2H	90.834
5250827D	2H	90.951
3914731S2	2H	91.036
3256224S2	2H	91.121
3433475D2	2H	91.262
4175037S2	2H	91.431
3263756D2	2H	91.692
100000068D2	2H	92.943
29426420D2	2H	94.366
29428454S	2H	94.575
4016949D2	2H	94.972
3255381D	2H	95.046
3260357S2	2H	95.046
3925427D1	2H	95.799
4015395D	2H	96.85
3255620S2	2H	97.048
3665704D2	2H	97.175
3662599D2	2H	97.287
3431997S2	2H	97.363
6279969S2	2H	97.517
3663871D2	2H	97.667
3397000S2	2H	97.756
100000172D2	2H	98.084
100000052D2	2H	98.185
100000050D2	2H	98.436
3257116S2	2H	98.679
3260451D2	2H	98.738
3665340S	2H	98.857
3396454D	2H	98.913
4007535D2	2H	99.252
3985568D2	2H	99.795
3268262D2	2H	99.998
5242060D2	2H	100.138
7749595D2	2H	100.393
3254790S2	2H	100.6
3258237D2	2H	100.733
3255143S2	2H	100.865
3257866D2	2H	100.951
5248849D2	2H	101.129
3913122S2	2H	101.247
5254161D	2H	101.367
3255327S2	2H	101.487
3398554D	2H	102.252
3923088S2	2H	103.165
3259601S2	2H	103.221
9771604D	2H	103.342
3258214D2	2H	103.543
7934119S2	2H	103.676
3254965S2	2H	103.739
3261620S2	2H	103.851
7237382D2	2H	103.912
5339058D6	2H	103.986
4784915D2	2H	104.353
3396380D2	2H	104.523
3395851D2	2H	105.05
3268343D2	2H	105.617
5248680D2	2H	105.933
5337058D2	2H	106.308
3264873D5	2H	107.377
100000099D2	2H	107.88
3261800S2	2H	108.127
3269156D2	2H	108.194
3256107SUn	2H	108.194
3930940D	2H	108.667
3398370D2	2H	109.578
5251178D2	2H	110.708
4190904D6	2H	111.555
3396319D	2H	112.082
3257436D3	2H	112.157
3268868D	2H	112.323
4195468D	2H	112.513
3918087D	2H	112.626
3931786D2	2H	112.888
3398100S2	2H	113.084
28543842D2	2H	113.313
3273422D2	2H	113.661
3271791S2	2H	113.868
3255722S2	2H	113.938
3255790S2	2H	114.001
3398825D2	2H	114.171
5334298D5	2H	114.558
6281903D2	2H	114.925
7933619S	2H	115.026
3268976S2	2H	115.113
3910945D2	2H	115.206
3262907S2	2H	115.262
3254681S2	2H	115.262
5255965D	2H	115.549
3271780D2	2H	115.741
3274226D2	2H	116.005
5246045D2	2H	116.233
5253960D	2H	116.403
3925478D2	2H	116.642
3256989S2	2H	116.819
4013696D2	2H	116.96
6436762D2	2H	117.668
4789880D2	2H	118.339
3270320D2	2H	119.171
7231308D2	2H	119.696
3268508D2	2H	119.953
3927302D	2H	120.104
5260702D	2H	120.238
3260348S2	2H	120.415
3258781D2	2H	120.561
100000343D2	2H	121.283
4170033D	2H	121.968
3265983D2	2H	122.44
3254862S2	2H	122.692
3262670S2	2H	122.748
3666579D	2H	122.804
3275345D2	2H	122.98
3396593D3	2H	123.188
3396260D3	2H	123.258
3269621D2	2H	123.394
3661854D2	2H	123.598
3274551D2	2H	123.721
4190614D2	2H	123.963
3663963S2	2H	124.124
3263778D2	2H	124.415
3274289D	2H	124.767
3397201D2	2H	125.055
3812051D2	2H	125.466
5255577D2	2H	125.816
3396848D2	2H	126.11
6436395S2	2H	126.316
3254893S2	2H	126.428
3396544D2	2H	126.863
100000115D	2H	127.671
11272567D2	2H	128.271
4596352D2	2H	128.452
3263619D2	2H	128.583
3263158S2	2H	128.766
7934270S2	2H	128.869
3270686D2	2H	128.942
6428467D2	2H	129.066
3398113D1	2H	129.28
3254905D	2H	129.369
3911515D2	2H	129.557
3257753D2	2H	129.886
3269491D2	2H	130.075
3265471D2	2H	130.169
3273725D2	2H	130.34
3664783D	2H	130.809
3260489S2	2H	131.015
3986786D	2H	131.113
3395783D2	2H	131.24
3255810S2	2H	131.372
3263486D	2H	131.578
5254011D2	2H	131.925
3256654S	2H	132.137
3268980D2	2H	132.28
3396712D2	2H	132.339
5240887D2	2H	132.56
3257038S2	2H	132.72
5258659S2	2H	132.784
3255019D2	2H	133.161
100000199D6	2H	133.5
7933681D2	2H	133.765
3268807D2	2H	133.958
3274601D2	2H	134.039
3986485D2	2H	134.361
5243018D2	2H	134.806
3811235D2	2H	135.192
4169600SUn	2H	135.271
3434111D2	2H	135.795
4185416D2	2H	136.55
6255485D2	2H	136.996
4789887D2	2H	137.495
7932248D2	2H	137.607
4415335D	2H	137.822
3664579D	2H	137.972
3276525S2	2H	138.045
4011651D	2H	138.456
3663004D2	2H	138.862
3273519D	2H	139.061
3396202D2	2H	139.366
3396521D2	2H	140.191
3396829D	2H	141.364
7228448D	2H	142.463
4016948D7	2H	144.395
3662225D3	2H	145.784
3397256D	2H	146.096
3397795D2	2H	146.617
3986216D2	2H	146.973
3397805D2	2H	147.192
3987435D2	2H	147.515
3275932D2	2H	147.65
3256323S2	2H	147.769
5250026D2	2H	147.906
3663690D7	2H	149.36
6437460D3	3H	0
3664481D7	3H	2.307
3257130D	3H	2.878
3255821D3	3H	3.012
3662781D3	3H	3.074
3433148D	3H	3.29
3271076D3	3H	3.394
3269633D	3H	3.624
3260240S3	3H	3.694
5257045D3	3H	3.751
4016935S3	3H	3.966
3270767S6	3H	4.012
11188664D	3H	4.233
3267378D	3H	4.388
3664409D5	3H	4.545
3257669D3	3H	4.611
5257581D	3H	4.697
5256120D3	3H	4.847
3931815D	3H	5.274
3264876S	3H	5.477
3432981S3	3H	5.557
3274120S3	3H	5.637
3268856S2	3H	5.72
3255500D3	3H	5.824
3663783D2	3H	6.398
4197854D	3H	7.09
3264279D3	3H	7.218
3811008D	3H	7.38
3263420D3	3H	7.472
3274263D3	3H	7.684
5262354S	3H	7.953
3260335D3	3H	8.094
3661670D	3H	8.245
7933351S	3H	8.287
3666475D3	3H	8.37
3273255D3	3H	8.523
3261466S3	3H	8.671
4790017D3	3H	8.758
5258550S	3H	8.798
3274095D3	3H	8.918
3397826D3	3H	9.08
3264539D	3H	9.271
3255468D3	3H	9.368
3398634S3	3H	9.463
3665440S3	3H	9.66
11288373S3	3H	9.716
5254070D	3H	9.797
4781251D	3H	9.943
3269801D	3H	9.997
3259998S3	3H	10.041
3269997S3	3H	10.128
3263316S3	3H	10.207
3266872D3	3H	10.315
6429416D3	3H	10.377
5262179D	3H	10.572
3395713D	3H	10.652
3432898D6	3H	10.814
3397682D7	3H	10.989
5335206D	3H	11.132
3269816D3	3H	11.434
3259497D3	3H	11.547
3271477D	3H	11.627
3263654D3	3H	11.683
3266795D	3H	11.749
3396922D3	3H	12.327
3432571D3	3H	13.19
4191759S3	3H	13.405
4596572D	3H	13.513
3262025D3	3H	13.719
4190718D3	3H	15.136
3262976D3	3H	17.255
3664424D3	3H	18.284
3917307D3	3H	18.467
3434014D	3H	18.652
4185007D	3H	18.772
3926354D3	3H	18.994
3397719D3	3H	19.271
3263362S3	3H	19.512
3932532D3	3H	19.592
3269153D3	3H	19.713
3396768D3	3H	19.805
3932274S	3H	19.897
11260957D6	3H	20.076
3258525S3	3H	20.216
3276801D3	3H	20.337
4187294D3	3H	20.397
3397371D2	3H	20.538
3932208S3	3H	20.648
3257002D3	3H	20.78
3271363D3	3H	20.869
4015671D3	3H	20.982
3397812D3	3H	21.109
5256151D3	3H	21.177
3398708D4	3H	21.282
3265388D4	3H	21.382
6277221D3	3H	21.569
3664569D3	3H	21.697
3267696S3	3H	21.802
4195438D3	3H	21.898
3927534S3	3H	22.124
6278417D3	3H	22.193
3268669D3	3H	22.263
5239648D3	3H	22.438
5249532S3	3H	22.575
3397807D3	3H	22.891
3432010D3	3H	23.149
5255999D3	3H	24.287
7235716D3	3H	26.72
5250949D3	3H	29.482
3430512D3	3H	30.865
3919630D3	3H	34.613
8614358D7	3H	37.458
3665165D3	3H	38.585
3663294D3	3H	39.142
6436485S3	3H	39.253
6270641D3	3H	39.307
3264450D3	3H	39.428
6280075D3	3H	39.572
11282121D3	3H	39.712
6272605D3	3H	39.935
5250672D	3H	40.155
5255248D3	3H	40.433
3664181D3	3H	40.631
3271386D3	3H	40.868
3662280D3	3H	41.059
3273065D3	3H	41.313
3263904D3	3H	41.456
3276369D3	3H	41.653
3258983S3	3H	41.758
3256394S3	3H	41.758
4793244D	3H	42.338
3925217D5	3H	43.022
3259187S3	3H	43.144
3254924S3	3H	43.224
3912178D	3H	43.278
3264871D3	3H	43.351
4188491D3	3H	43.61
3915774D3	3H	43.852
3915540D3	3H	44.016
100000381D	3H	44.216
3397019D3	3H	44.325
100000379D	3H	44.53
11400364D	3H	44.662
5241873D3	3H	44.848
100000375D3	3H	44.948
3928269S3	3H	45.048
3255209S3	3H	45.048
100000373D	3H	45.144
3662137D3	3H	45.311
11280735D	3H	45.451
4789838D3	3H	45.567
3398180D3	3H	45.785
3432940D3	3H	45.924
6282515D3	3H	45.976
5338632S3	3H	46.015
3666647D1	3H	46.015
3396207D3	3H	46.167
3665052D3	3H	46.374
7934082D3	3H	46.561
7931296D5	3H	46.919
3271713D3	3H	47.169
4187732D3	3H	47.412
3265155D3	3H	47.607
3258966D3	3H	47.695
3929305D3	3H	47.803
3926609D3	3H	47.88
3396152D3	3H	48.068
3262522S3	3H	48.225
3929018D3	3H	48.44
11283685D3	3H	48.762
3267371D3	3H	49.263
3270997D3	3H	49.404
29427858D3	3H	49.475
3432333S3	3H	49.555
3274856S3	3H	49.666
3913253D3	3H	49.822
4017257D3	3H	49.917
3258361S3	3H	50.001
3259331S3	3H	50.09
4595614D3	3H	50.177
11260719D3	3H	50.419
3256545S3	3H	50.577
3270403D3	3H	50.736
3255441D3	3H	51.531
3266289D3	3H	52.39
4170864S3	3H	52.488
3273553D3	3H	52.535
100001219D3	3H	52.679
3275842D3	3H	52.821
3257503S3	3H	52.96
3256651D3	3H	53.041
7932821S3	3H	53.122
7734676D	3H	53.171
3266692D3	3H	53.377
3266032D3	3H	53.591
3986622D3	3H	53.717
3262787S3	3H	53.803
3270208S3	3H	53.844
3921388D3	3H	54.037
3263242D3	3H	54.206
3810379D3	3H	54.297
3666816D3	3H	54.392
3262542D3	3H	54.567
3395874D3	3H	54.688
5255055D3	3H	54.863
100027325S	3H	54.902
4012996D3	3H	54.959
100001218D3	3H	55.022
3925794D3	3H	55.142
3260863S3	3H	55.2
3256463D3	3H	55.262
3398078D6	3H	55.301
3432385S3	3H	55.404
3265796D3	3H	55.453
3662182D3	3H	55.501
28545037S	3H	55.546
100000281D3	3H	55.738
3666924D3	3H	56.024
3263251D3	3H	56.154
3256723S3	3H	56.194
3923893S3	3H	56.274
3272197D3	3H	56.354
3266643D	3H	56.462
3264686D3	3H	56.514
3918514S3	3H	56.553
3270887D3	3H	56.593
3263885D3	3H	56.796
3661611D3	3H	56.897
3259160S3	3H	56.997
3269836D	3H	57.095
5249257D	3H	57.217
3274467D3	3H	57.378
3931668D3	3H	58.056
3258871S3	3H	58.937
7933953D3	3H	59.035
14350430D3	3H	59.129
8643350S	3H	59.256
19756240D	3H	59.32
3911605S3	3H	59.443
3256479S3	3H	59.443
4006422D5	3H	59.648
3397610S	3H	59.712
7239185D3	3H	59.762
5242258D3	3H	59.846
7932951S3	3H	59.903
3259085S3	3H	60.007
3255060S3	3H	60.145
29428336D3	3H	60.458
3931740D3	3H	60.781
7729723D	3H	61.382
4195850D3	3H	61.99
3987306D3	3H	62.117
7933926D3	3H	62.228
5250378S3	3H	62.287
4196706D	3H	62.426
4189158D	3H	62.482
3255847D	3H	62.573
4185224D3	3H	62.712
3257813S3	3H	62.855
3254775S3	3H	62.855
3269251D3	3H	62.976
3257863S3	3H	63.19
3267272D3	3H	63.244
3985991D3	3H	63.349
3258073D3	3H	63.484
3255465SUn	3H	63.588
5336724D3	3H	63.688
3257893D3	3H	63.824
7194578D	3H	64.027
4007500D3	3H	64.206
7213514D3	3H	64.383
5250406D3	3H	64.544
3810155D3	3H	65.286
3273333D3	3H	66.505
3271245S3	3H	67.475
3273181D3	3H	67.579
3264603D3	3H	67.685
3258789S3	3H	67.883
5246665D	3H	67.927
3266854D3	3H	68.047
3433139D3	3H	68.174
3255862S3	3H	68.356
3255469S3	3H	68.411
3917246S3	3H	68.411
3263748D3	3H	68.54
3258226D3	3H	68.671
3255559S3	3H	68.849
100001216D3	3H	68.935
7188063D	3H	69.097
5255877D	3H	69.333
3931606D	3H	69.504
3269064D	3H	69.6
3926494D	3H	69.808
7223999D	3H	70.078
7933474D3	3H	70.534
3254867S3	3H	70.78
3432946D3	3H	70.832
4186486D3	3H	70.991
3266773D3	3H	71.153
3266533S3	3H	71.278
3256991S3	3H	71.345
4006395D3	3H	71.411
3265595D3	3H	71.513
3255136S3	3H	71.553
3267770D3	3H	71.643
3397729D3	3H	71.878
3255135S3	3H	71.998
5258214S	3H	72.049
3262467S3	3H	72.199
3664760D3	3H	72.287
3662946D3	3H	72.332
3263476D3	3H	72.42
3256291S3	3H	72.508
3921459D3	3H	72.621
3258252D4	3H	72.722
3258913S3	3H	72.812
3910253D	3H	73.151
6422099D7	3H	73.607
3661639S	3H	73.772
28545796S	3H	73.818
7934457D	3H	73.865
7186100D3	3H	73.998
3396457S3	3H	74.041
3270204D	3H	74.143
100000007D3	3H	74.518
19751446D	3H	74.998
3912016D3	3H	75.057
7932976D2	3H	75.252
3259514S3	3H	75.484
5248487S3	3H	75.537
3259079S3	3H	75.537
7931899D3	3H	75.621
4194020D3	3H	75.815
3256225D	3H	76.035
3398299S3	3H	76.132
3662245D3	3H	76.226
4790957D3	3H	76.485
3270134D3	3H	77.108
6272980D3	3H	77.412
3999784D3	3H	77.502
3396785D3	3H	77.805
3266710D3	3H	78.059
3930491S3	3H	78.197
3276129D	3H	78.277
3665103S3	3H	78.396
3254794S3	3H	78.517
3397238S	3H	78.556
3397891D3	3H	78.599
3918123D3	3H	78.745
4186279D	3H	78.93
4185062D3	3H	79.307
4015853D3	3H	79.522
3255988S3	3H	79.714
3264223S3	3H	79.763
5241075D3	3H	79.85
6436896S	3H	79.944
3272229D3	3H	80.09
4014769S3	3H	80.269
5244574D	3H	80.431
5249900S3	3H	80.528
5256808D3	3H	80.635
3256757S3	3H	80.794
3267317D3	3H	80.955
3267827S3	3H	81.152
100000045D3	3H	81.232
4790006D3	3H	81.357
3272068S3	3H	81.417
100029953D3	3H	81.492
4193407S3	3H	81.56
3433359D3	3H	81.702
3266169D3	3H	82.138
3257649D3	3H	82.49
3267370D3	3H	82.982
5251686D7	3H	83.395
4184489D3	3H	83.824
3266580D	3H	83.941
3268331D3	3H	84.037
3272052D2	3H	84.25
8633204D3	3H	84.404
3263809D5	3H	84.506
3268626D	3H	84.653
3925776D3	3H	85.206
3396633D3	3H	86.215
3267023D3	3H	87.327
4596019D3	3H	88.003
5246033D3	3H	88.1
3255632S3	3H	88.152
3811838D3	3H	88.26
3398858S	3H	88.308
5259069D3	3H	88.448
4188968D	3H	88.547
3396590D3	3H	88.668
3255587D3	3H	88.879
3268352D3	3H	89.026
3269047D3	3H	89.23
3264228D3	3H	89.316
3433927D3	3H	89.543
6436675D3	3H	89.679
3274367S3	3H	89.769
4010602D	3H	89.901
3430352D3	3H	90.03
3811953D3	3H	90.175
7934106S	3H	90.313
7933472D3	3H	90.449
100027828D	3H	90.667
7222149D3	3H	92.241
3927893D5	3H	95.385
3912593D3	3H	96.812
7749510D3	3H	96.886
3985620S3	3H	96.967
3922351D3	3H	97.089
3266200D3	3H	97.212
3433217D3	3H	97.263
6422847D3	3H	97.303
3269924D	3H	97.437
3274392D3	3H	97.633
3264768D3	3H	97.876
3267308D3	3H	98.083
3396762D3	3H	98.198
3985468D	3H	98.401
3267843D3	3H	98.503
3664534S3	3H	98.568
3986680S3	3H	98.641
3263292D3	3H	98.695
3396484D3	3H	98.801
3931319D3	3H	99.026
3265563S3	3H	99.089
3663154D3	3H	99.239
4329987D	3H	99.387
3927754D	3H	99.51
3265118D	3H	99.564
3268484S3	3H	99.612
100000246D3	3H	99.903
7749639D3	3H	100.101
3265596D	3H	100.283
6277467D	3H	100.427
3987560D3	3H	100.632
3269414D3	3H	100.815
3260881S3	3H	100.94
3263370D3	3H	100.996
3263223D3	3H	101.041
3665260D	3H	101.385
3263304D3	3H	101.735
3270722D3	3H	102.02
3664453D3	3H	102.564
3923967D3	3H	103.522
3257755D3	3H	104.263
3396644D3	3H	104.376
3260351D	3H	104.967
3986029D5	3H	106.4
3664046D3	3H	107.575
3397413D3	3H	108.21
3254974S	3H	108.588
4007731D	3H	108.63
3262130S3	3H	108.68
3913837D	3H	108.811
3665721D3	3H	109.021
5337275D3	3H	109.969
5251642D3	3H	110.423
3255544D3	3H	110.875
5255936D3	3H	110.913
3258819S3	3H	110.927
3261209S7	3H	110.973
3397825D3	3H	111.212
3263545D3	3H	111.374
3269587D3	3H	111.464
3664620D6	3H	111.616
3259071D7	3H	111.737
3271864D3	3H	111.839
3986281D3	3H	111.9
3666034D7	3H	112.057
3262421D3	3H	112.141
5256893D7	3H	112.307
3434191D7	3H	112.527
3931953D7	3H	112.725
3256255D3	3H	112.842
3255927S3	3H	112.948
3255906S3	3H	113.028
3257307S3	3H	113.068
3258707S3	3H	113.229
3265157D3	3H	113.275
3266976D3	3H	113.472
5249794D3	3H	113.552
3433253D3	3H	113.632
5258978D3	3H	113.714
3985739D3	3H	113.791
3433940D	3H	113.844
3433030D3	3H	113.952
7239338S3	3H	114.032
7934209S3	3H	114.112
3258362S3	3H	114.193
5256843S3	3H	114.244
3272072D	3H	114.394
3267782D3	3H	114.474
4793001D3	3H	114.543
3268366D3	3H	114.721
3262701D3	3H	114.871
3276051D2	3H	114.958
3272488D3	3H	115.079
3258028D3	3H	115.221
3256354S3	3H	115.321
3661757D3	3H	115.437
3259306D3	3H	115.584
8655808S3	3H	115.689
3268568D3	3H	115.879
3930024D3	3H	116.123
5254067D	3H	116.31
3265084D6	3H	117.08
3985402D2	3H	118.656
3260538D	3H	120.963
3931542D5	3H	123.288
5250768D	3H	134.167
3266457S3	3H	134.771
3395780D3	3H	134.902
3985706D3	3H	135.136
3273604D	3H	135.247
3269058D3	3H	135.3
4015418S	3H	135.408
3261431S3	3H	135.497
3662616D	3H	135.589
3260872D3	3H	135.751
4175720D3	3H	135.919
4000132S3	3H	136.034
11261592D3	3H	136.155
4010319D3	3H	136.364
3272433D	3H	136.562
3257222S3	3H	136.602
3257043S3	3H	136.681
3918263D3	3H	136.761
3256524D3	3H	136.909
3271241D3	3H	137.003
3272532S3	3H	137.084
3272757D	3H	137.246
3661826S	3H	137.408
3259146S3	3H	137.528
6437707S	3H	137.649
15322379D3	3H	137.729
5253807D	3H	137.808
3271395S3	3H	137.97
5255561D3	3H	138.08
3433415D	3H	138.13
3986815D3	3H	138.234
5250350D	3H	138.673
5333218D6	3H	139.049
4594792D3	3H	139.152
3257723S3	3H	139.227
3255543SUn	3H	139.304
3256049S3	3H	139.41
3263658S3	3H	139.635
3268267D3	3H	139.709
3263326S3	3H	139.814
3666181D3	3H	139.935
5240732S	3H	140.181
3256875D3	3H	140.223
100000011D3	3H	140.553
3263321S3	3H	140.757
3258147S3	3H	140.837
3256378D3	3H	140.991
3396949D3	3H	141.038
3396032D3	3H	141.2
7934121D	3H	141.24
3263279S3	3H	141.279
3257927D3	3H	141.359
3255200S3	3H	141.439
100022933D7	3H	141.601
3912378D	3H	141.85
3262616S3	3H	141.997
100000147D3	3H	142.113
7932391D	3H	142.17
5254009D	3H	142.25
3255159S3	3H	142.329
3255498SUn	3H	142.45
7747993D	3H	142.57
6429798D5	3H	142.65
3272797D3	3H	142.73
7750989S3	3H	142.81
3269473D	3H	142.952
7932297D3	3H	143.288
3396161D	3H	143.383
4012241D3	3H	143.672
3264161D	3H	143.919
3263311S3	3H	143.958
3912919D	3H	144.038
3270795S3	3H	144.156
3276289D3	3H	144.279
3666592S	3H	144.4
3664157S3	3H	144.439
11292411D	3H	144.519
3269507D	3H	144.599
4174862S3	3H	144.649
100015831D3	3H	144.8
3928413D	3H	144.88
7206920S3	3H	144.919
3258289S3	3H	144.999
4016607D3	3H	145.397
3663259S3	3H	145.965
4011021D3	3H	146.092
3269874D	3H	146.216
4016564S3	3H	146.302
3267772D3	3H	146.382
3396087D3	3H	146.503
3259990S3	3H	146.623
3257018S3	3H	146.623
3398170D3	3H	146.979
9771738D3	3H	147.797
3263550S	3H	148.849
3433599D3	3H	149.039
3273962D3	3H	149.877
3273822D4	3H	150.153
3259866S3	3H	151.532
3264976D3	3H	151.847
4188880S	3H	152
3255517D3	3H	152.69
3986024D7	3H	155.029
3397969D	4H	0
3665733S4	4H	0.875
3665223D4	4H	1.138
3396366D4	4H	1.456
3265670D4	4H	1.627
7235087D4	4H	1.953
3256180S6	4H	2.104
100023636D4	4H	2.351
3430606D4	4H	2.498
4330881D	4H	2.691
3925640D4	4H	3.087
4194741D	4H	3.355
3275993D4	4H	3.355
3910978D4	4H	3.717
3275783D4	4H	4.029
6248497S4	4H	4.158
7176325D4	4H	4.271
6435968D4	4H	4.846
7226840D4	4H	5.244
3664634D4	4H	5.637
3666511S4	4H	6.238
3275851S4	4H	6.409
3928425D4	4H	6.727
7932948D4	4H	6.853
3267689D4	4H	7.221
3266359D4	4H	7.825
3261827S4	4H	8.181
3986431S4	4H	8.392
3271433D4	4H	8.392
3397336D4	4H	8.981
4790913D4	4H	9.542
5245864D4	4H	9.965
4789959D4	4H	10.209
4017025D	4H	10.415
6282049D7	4H	10.725
100000360D	4H	10.866
4195907D	4H	11.367
3396770D7	4H	11.752
3261144S4	4H	11.958
3912067D3	4H	12.144
3266647D4	4H	12.528
3257680S4	4H	12.704
3985751S4	4H	12.972
6272946D4	4H	13.082
3254676S4	4H	13.419
3265344D4	4H	13.596
3260591S4	4H	13.846
3812700D	4H	14.261
3255323D4	4H	14.847
3396618S4	4H	14.974
11294486D	4H	15.249
100000354D3	4H	15.682
100000358D4	4H	16.635
3662647D4	4H	17.413
3261093S4	4H	17.674
3256318S4	4H	18.018
5246997D	4H	18.416
3274249D4	4H	18.732
3256118S4	4H	19.053
3810085D4	4H	19.183
3262991D4	4H	19.596
7186349D4	4H	20.534
3398604SUn	4H	21.084
7185631D	4H	21.327
3268755D4	4H	21.596
3257184S4	4H	21.809
3398461S4	4H	22.131
3269048S4	4H	22.131
3434300S4	4H	22.464
5244297S4	4H	22.581
3429932D	4H	22.711
4011517D4	4H	23.491
3665446S4	4H	24.121
100023038S4	4H	24.217
3396391D4	4H	24.42
7174590D4	4H	24.87
3396817D4	4H	25.354
3274706D4	4H	25.563
3923645D	4H	25.877
3985912D4	4H	26.186
3398139S4	4H	26.454
3254743S4	4H	26.632
3257219S4	4H	26.719
3264261S4	4H	26.807
3930583D	4H	27.157
7932785D5	4H	27.345
7932189D	4H	27.776
3664800D4	4H	28.197
3915782S4	4H	28.741
3261888S4	4H	28.84
3261052D4	4H	29.331
3262053S4	4H	29.755
3433317D4	4H	29.903
3264364D4	4H	30.136
6429391D4	4H	30.496
4016269S4	4H	30.712
4789991D4	4H	31.034
5250412D	4H	31.301
3255573S4	4H	31.519
3911148S4	4H	31.775
3256041S4	4H	31.888
3913346D4	4H	32.228
3268918D4	4H	32.76
3397700D4	4H	33.24
3267487S4	4H	33.659
3911391D4	4H	34.068
100000288D4	4H	34.269
7934294D7	4H	34.526
3264387S4	4H	34.659
3255709D4	4H	35.058
3273501D4	4H	35.503
3266248D4	4H	36.13
3931770D4	4H	37.366
3267531D4	4H	38.542
3397419D4	4H	38.978
6422792D4	4H	39.377
5255598D4	4H	39.583
3985478D4	4H	40.009
5253783D4	4H	40.743
3269713D4	4H	41.048
6422843D	4H	41.187
3257066S4	4H	41.503
3923017D4	4H	41.721
19754071S4	4H	41.817
3434128D4	4H	42.634
28546475D	4H	43.465
3268211D	4H	43.808
5250206D4	4H	44.251
6422177D	4H	44.949
100000295D4	4H	45.232
3266102D4	4H	45.753
3396234D4	4H	46.134
7735633D4	4H	46.548
7932418D4	4H	46.819
3811832D4	4H	46.926
3910625D4	4H	47.488
4329831D4	4H	48.494
7934361D3	4H	49.311
3914182S4	4H	49.63
3433621D4	4H	50.145
4189333D4	4H	50.852
3269200D4	4H	51.222
4186468D4	4H	51.565
3265752S4	4H	51.838
3264150D4	4H	51.957
3271431S4	4H	52.052
4007264D4	4H	52.568
3266020D4	4H	53.137
3430674D4	4H	53.814
5255125D4	4H	54.295
4186147D4	4H	54.647
5337888D3	4H	54.856
3915749D4	4H	55.306
3664661D	4H	55.483
3255193S4	4H	55.659
3271941D4	4H	55.954
3256621D4	4H	56.25
3275909D	4H	56.643
3266332D4	4H	57.243
4016638S4	4H	57.606
11261279D4	4H	57.815
7185940D	4H	58.477
3267861D4	4H	58.651
3911138D4	4H	58.899
7931849D	4H	59.118
3259355S4	4H	59.355
3257093D4	4H	59.558
3920647D4	4H	60.085
3911462D4	4H	60.611
3987554D4	4H	61.229
28545811S4	4H	61.45
3432675D2	4H	61.574
3431467S	4H	62.115
5241663S	4H	62.215
4171908D4	4H	62.415
4016915D	4H	62.682
3432531S4	4H	62.914
3276575S	4H	63.037
3663972D4	4H	63.503
100024241D4	4H	64.131
7932559D	4H	64.672
3913532S4	4H	65.099
3259719D4	4H	65.24
3929075D4	4H	65.569
4013358D4	4H	66.061
6269545D4	4H	66.235
7231584D4	4H	67.001
3663957D4	4H	74
9772305S4	4H	74.374
3269938S4	4H	74.44
6255434D4	4H	74.618
3258505S4	4H	74.708
3265435D4	4H	74.944
3665993S4	4H	75.145
3273878D	4H	75.274
3924944S4	4H	75.509
3259417S4	4H	75.567
3985851D4	4H	75.624
3910233S4	4H	75.776
100024824S	4H	75.854
7175046D4	4H	76.097
19746315D4	4H	76.814
3921647D	4H	77.315
3258698D4	4H	77.498
3255617S4	4H	77.756
5248953D7	4H	77.816
7933234S4	4H	77.901
4329849D4	4H	78.179
3262722D4	4H	78.389
5250136D4	4H	78.526
3269654D4	4H	78.763
5253687D4	4H	79.046
5254584D1	4H	79.137
3926500S4	4H	79.362
3272216D	4H	79.724
3433528D4	4H	80.17
3255031S4	4H	80.514
3259619D4	4H	80.806
3430716D4	4H	81.098
3256860S4	4H	81.098
3269054D	4H	81.346
3269347D4	4H	81.783
6437471D	4H	81.975
3662594D4	4H	82.389
3254745S4	4H	82.523
3255738D4	4H	82.611
3268239D4	4H	82.828
11288667D	4H	83.009
6277929D	4H	83.253
3932747D4	4H	83.79
4793197S4	4H	84.192
3274608D4	4H	84.259
3255426S4	4H	84.36
3275211D4	4H	84.578
3923989S4	4H	84.683
7223951D	4H	84.832
7934015S4	4H	84.958
4596700D4	4H	85.544
3432360S4	4H	85.839
5245053D4	4H	86.049
7576304D4	4H	86.258
3666292S4	4H	86.398
3433362D4	4H	86.507
3271417D4	4H	86.906
3661911D4	4H	87.384
3273244D4	4H	87.667
3665663D4	4H	87.937
7933818S4	4H	88.138
100000040D4	4H	88.255
5253694D4	4H	88.459
3257123D4	4H	88.909
3662286D4	4H	89.285
3665549S	4H	89.578
4198120S4	4H	89.578
3268990D4	4H	89.752
3266996D4	4H	90.165
3261095S4	4H	90.303
3432364S4	4H	90.373
3259853D4	4H	90.812
3274753D6	4H	91.664
4415244S4	4H	92.017
4185765D4	4H	92.146
11400854D4	4H	92.378
7934345S5	4H	92.531
3269259D4	4H	92.608
5335738D4	4H	92.692
3258649S4	4H	92.778
3273776D	4H	92.835
3255355S4	4H	92.9
100000148D4	4H	93.351
7933179D4	4H	93.714
5253368D	4H	94.227
3258848S4	4H	94.651
3259931S4	4H	94.78
4000059D4	4H	94.839
7933235S4	4H	94.965
19500318D	4H	95.028
18670578D4	4H	95.156
3255421S4	4H	95.342
3666890D4	4H	95.487
100031200D5	4H	95.716
3665226D4	4H	95.924
5249858D4	4H	96.249
3259246D4	4H	96.72
5253516D	4H	97.719
3431363D4	4H	98.758
3266883D4	4H	99.13
3255363S4	4H	99.199
3432490S4	4H	99.272
3265129D4	4H	99.486
3274278D4	4H	99.616
3268766D	4H	99.683
3259416S4	4H	99.9
3264317D4	4H	99.986
100000128D	4H	100.116
9771650S4	4H	100.294
3263264D4	4H	100.354
3663219D4	4H	100.464
6428688D	4H	100.995
5244007D4	4H	101.718
3663315D4	4H	101.812
3920684D4	4H	101.941
3663782D4	4H	102.223
3929857S4	4H	102.547
3926828S4	4H	102.629
4010544D4	4H	102.741
4192393D4	4H	102.949
3254979S4	4H	103.078
7934208S4	4H	103.209
3258687D4	4H	103.407
3395990D	4H	103.674
4188464D4	4H	104.083
3264206S4	4H	104.22
7226279D4	4H	104.369
4189347D4	4H	104.535
3270821D4	4H	104.864
100009664S4	4H	105.338
5251391D4	4H	105.472
4173581D4	4H	105.742
3662953D	4H	105.856
3257648S4	4H	105.856
3268859D4	4H	106.057
3265301D4	4H	106.267
5246674D4	4H	106.962
100032048S4	4H	107.526
3396402S4	4H	107.585
4188816D4	4H	107.585
3266456D4	4H	107.757
8658664S4	4H	107.851
3664225D4	4H	108.198
3264645D4	4H	108.614
3256066S4	4H	108.741
3275236D4	4H	108.868
3255760S4	4H	108.982
3271310D4	4H	109.069
7932192D4	4H	109.169
3915461D4	4H	109.291
100010295D4	4H	109.415
11262545D4	4H	109.671
4006803D4	4H	109.962
3256669D4	4H	110.33
3986462D3	4H	110.634
3985979D	4H	110.815
3273147S4	4H	110.998
4007253D4	4H	111.185
3661855D3	4H	111.473
5246875S4	4H	111.766
3263976S4	4H	111.766
3810044D4	4H	112.008
3928378D4	4H	112.195
3922310D4	4H	112.452
3811291D4	4H	112.744
3665450S	4H	112.973
3258754S4	4H	113.035
3256976S4	4H	113.158
3267062D4	4H	113.377
3273551D	4H	113.762
13142319D5	5H	0
3985697D5	5H	0.413
3257067D5	5H	0.801
3267338S	5H	1.034
3275307D5	5H	1.148
4789983D5	5H	1.743
3263419D5	5H	1.866
3264131D5	5H	2.002
3257619D5	5H	2.296
3255318D5	5H	2.456
3985263S5	5H	2.928
3268192D5	5H	3.037
3271382D5	5H	3.218
3269576D7	5H	3.508
3266675S5	5H	3.726
3915587SUn	5H	3.853
3917648D5	5H	3.921
3262479D5	5H	4.368
3917030D	5H	4.719
3261659D	5H	5.132
7931812D5	5H	5.383
3256819D5	5H	5.534
7234692S	5H	5.875
3263570D5	5H	6.238
3433310D5	5H	6.738
3396183D5	5H	7.003
3257404SUn	5H	7.198
3431290D4	5H	7.461
100010606D5	5H	7.917
3268347D5	5H	8.917
3926853D5	5H	10.153
100000214D	5H	10.638
3267212D	5H	10.831
3395906D5	5H	11.002
3272605D5	5H	11.398
4412733D5	5H	11.918
3985284D5	5H	12.092
3913848D4	5H	12.207
3275448D5	5H	12.321
4194830D5	5H	12.533
3662934D6	5H	13.196
5239531D5	5H	14.228
3265234D5	5H	14.513
100028570S	5H	14.593
3398383S5	5H	14.708
3264465D5	5H	14.765
3432741D	5H	14.909
3986912D5	5H	15.33
3272818D	5H	15.771
[truncated: 3,750 more rows]

## Sheet: Genotypic data
	SG001	SG002	SG003	SG004	SG005	SG007	SG008	SG009	SG010	SG011	SG012	SG013	SG015	SG016	SG017	SG018	SG019	SG020	SG021	SG024	SG026	SG027	SG028	SG029	SG031	SG032	SG033	SG035	SG036	SG037	SG038	SG039	SG040	SG041	SG042	SG043	SG045	SG046	SG047	SG048	SG050	SG051	SG052	SG053	SG055	SG056	SG057	SG058	SG059
29427861D1	-	a	-	b	a	a	a	a	a	a	b	b	a	b	b	a	-	b	a	a	a	a	a	b	b	b	a	a	b	b	-	b	b	a	b	b	b	a	b	b	a	a	a	b	b	b	a	b	b
3255497S5	b	b	-	b	-	b	b	b	b	b	b	b	b	b	b	b	b	b	b	b	b	b	-	b	b	b	b	b	b	b	b	b	b	b	b	b	b	b	b	b	b	b	b	b	b	b	b	b	b
3255544D3	a	a	-	a	a	a	a	b	a	a	a	a	a	b	b	b	-	a	b	b	b	b	a	b	a	b	a	a	b	b	a	a	a	b	b	a	-	a	b	b	-	a	b	a	b	b	b	b	b
3256061S6	a	b	-	a	a	a	a	a	b	a	a	b	a	b	b	a	b	b	a	b	b	a	b	b	b	a	b	a	a	b	a	b	b	b	a	a	b	b	b	b	b	b	a	a	a	a	b	a	a
3256555S2	b	a	-	b	a	b	a	a	a	a	a	a	a	b	b	-	b	b	a	b	a	b	b	b	b	b	b	b	a	b	a	-	a	a	a	b	a	b	a	-	a	b	a	b	-	a	b	b	b
3257275D5	b	a	-	b	b	a	b	b	b	a	b	b	b	b	b	b	b	b	b	b	a	b	a	b	b	a	a	-	a	b	b	a	a	b	a	-	b	b	b	a	a	a	b	b	a	b	b	a	a
3260950D5	a	b	-	-	a	a	b	b	a	a	b	b	a	b	a	b	b	-	a	b	b	b	a	b	a	a	b	b	-	b	-	b	b	b	a	b	b	-	-	b	a	a	a	b	a	a	b	b	a
3264136S1	a	b	-	b	b	a	b	a	b	b	b	b	b	b	b	b	b	a	b	a	a	a	a	a	a	b	a	a	b	b	a	b	b	a	b	a	b	a	b	b	b	a	b	b	a	b	a	b	b
3264595S5	-	b	-	-	b	-	b	b	b	b	-	-	b	-	a	-	b	a	b	b	b	b	-	b	-	a	b	b	-	b	b	-	-	b	b	-	-	-	-	-	b	b	b	b	-	b	-	-	a
3268605D6	a	b	-	a	a	a	a	a	b	a	b	b	a	b	b	b	b	b	a	a	b	a	b	-	b	b	b	a	b	a	a	a	a	b	b	a	b	b	b	b	b	a	b	a	b	a	b	a	a
3397076S7	a	a	-	a	a	a	b	-	b	b	a	a	a	b	a	b	a	a	a	a	a	b	a	b	b	b	a	a	b	b	b	a	a	a	b	b	a	a	b	a	a	a	b	a	a	a	b	b	b
3398038D2	b	b	-	b	a	a	b	b	b	b	a	b	b	a	a	a	a	b	b	b	b	b	a	b	b	b	a	a	b	a	b	b	b	b	b	a	b	a	b	b	b	b	a	a	b	b	a	b	b
3433011D7	-	a	-	a	a	a	a	a	a	a	a	a	a	a	a	b	b	a	a	a	-	a	a	a	a	a	-	a	-	a	-	a	a	-	a	a	a	a	b	a	a	a	a	a	a	a	b	a	a
3662617D6	b	a	-	b	b	b	b	b	a	b	a	b	b	a	a	b	-	b	b	-	a	b	a	b	a	b	a	b	b	b	b	b	b	-	a	b	a	-	-	-	a	b	b	b	-	b	-	b	b
3666116S4	b	b	-	b	-	b	a	-	a	b	-	-	-	b	b	a	-	-	-	-	b	-	b	b	a	a	-	-	b	a	a	b	b	-	b	a	-	b	a	-	b	b	b	-	-	-	a	b	a
3666645D5	b	b	-	b	a	b	a	a	a	b	a	a	a	b	b	b	a	-	a	a	b	a	b	b	a	a	a	a	b	a	a	b	b	a	b	b	a	b	a	-	b	b	b	a	a	a	a	b	a
3912372D1	a	a	-	a	b	a	a	a	a	b	b	b	a	b	b	a	-	b	b	a	a	a	a	a	b	a	-	b	b	b	-	b	b	b	a	b	b	a	b	b	a	a	a	a	b	b	b	b	b
3913773D7	a	a	-	b	b	a	a	b	a	b	b	b	b	a	b	a	a	b	b	a	-	a	-	a	a	a	b	b	b	b	a	b	b	b	a	-	-	a	b	b	a	b	a	b	b	b	b	-	-
3922555D1	b	a	-	b	a	b	a	a	a	a	b	a	a	b	b	-	b	b	a	-	a	a	a	-	b	-	a	b	b	b	a	b	b	b	b	a	-	b	b	b	a	b	a	-	b	a	b	-	b
3923496D2	b	b	-	b	a	a	b	b	b	b	a	b	b	a	a	a	-	a	b	b	b	b	a	b	b	b	-	a	b	a	b	b	b	-	b	a	b	a	b	b	b	b	a	a	b	b	a	-	-
3927893D5	b	b	-	a	a	a	b	b	b	a	b	a	a	b	b	b	b	b	-	b	b	b	a	b	a	b	a	b	b	b	a	a	a	a	b	b	b	a	a	a	a	a	b	a	a	b	b	b	a
3932120D7	b	a	-	b	a	a	a	a	b	a	a	a	a	a	a	-	a	a	a	a	b	-	a	b	a	a	a	a	a	a	a	a	a	a	a	a	a	a	a	a	a	a	-	a	a	b	a	-	a
3999792D5	b	b	-	a	a	b	a	a	a	b	a	a	a	b	b	b	a	a	a	a	b	a	b	b	a	b	b	a	b	a	-	b	b	a	b	-	a	-	a	b	b	b	a	a	b	b	a	b	b
3999855D6	b	a	-	b	b	a	b	b	b	a	b	b	b	b	b	a	-	b	b	a	a	b	a	b	b	a	a	b	a	b	b	a	a	a	a	b	-	a	b	a	a	a	b	b	a	a	-	a	a
4007253D4	-	-	-	a	a	a	b	b	a	a	b	a	b	a	b	a	b	-	a	b	b	-	a	b	b	b	a	b	a	-	b	b	b	a	a	-	a	a	b	b	b	b	b	b	b	b	b	a	b
4171995D2	a	a	-	a	a	b	b	a	a	b	b	a	a	a	a	a	b	a	b	b	b	b	b	b	a	a	b	-	a	a	a	a	a	a	a	-	a	a	-	-	a	a	a	b	b	b	a	a	a
4184480S1	b	b	-	-	b	b	b	b	-	b	b	b	b	b	b	b	b	-	b	-	-	b	b	-	-	b	b	-	b	b	b	b	b	-	-	b	b	-	b	-	b	-	b	b	a	-	b	-	-
4191397D2	b	b	-	a	b	a	a	b	b	b	b	-	b	b	b	b	b	a	a	a	b	a	b	b	b	a	a	b	b	a	-	b	b	b	b	b	a	b	b	b	a	a	a	-	b	a	b	a	b
4793018D7	a	a	-	b	a	a	a	a	b	a	a	a	a	a	a	-	a	b	a	a	b	a	a	b	a	a	a	b	a	b	a	a	a	b	a	a	a	a	b	b	a	b	a	a	-	-	a	a	a
5241092D7	b	b	-	b	b	b	b	b	b	b	b	b	b	b	b	b	b	b	b	b	b	b	b	b	b	b	b	b	b	b	b	b	b	-	b	b	b	b	a	b	b	b	b	b	b	b	a	b	b
5338104D6	a	a	-	a	a	a	a	a	a	a	a	-	a	b	a	a	-	-	a	b	-	a	a	a	b	b	a	a	b	a	a	a	a	-	b	-	-	a	b	-	-	a	a	a	a	a	b	a	a
7217336D3	a	a	-	b	a	a	a	b	b	a	b	-	a	a	b	b	b	a	b	a	b	a	a	a	a	b	b	b	a	b	a	a	a	b	b	-	a	a	a	a	b	a	a	a	a	b	a	a	b
7233807D5	a	b	-	a	a	a	b	b	a	a	a	b	a	b	a	b	b	a	a	b	b	b	a	b	b	a	b	b	a	b	b	b	b	b	a	b	b	a	b	b	a	a	a	b	a	b	b	a	a
7749510D3	a	a	-	a	a	a	a	b	b	a	a	a	a	b	b	a	b	a	b	b	b	b	a	b	a	b	b	b	b	b	a	a	a	a	b	a	-	-	a	b	a	a	b	a	b	b	b	b	a
100000007D3	a	b	a	b	b	a	a	b	a	b	a	a	a	b	b	b	a	b	b	b	b	b	b	b	b	b	a	a	b	b	a	a	a	b	b	a	b	a	b	b	a	-	b	a	b	b	b	b	b
100000009D1	a	b	a	b	a	a	b	a	b	a	b	b	b	b	b	-	a	-	a	a	b	a	a	a	a	b	a	a	b	a	a	b	b	a	b	-	b	a	b	b	b	a	a	b	b	b	a	b	a
100000010D1	a	a	a	a	a	a	a	a	a	b	b	b	a	b	b	-	a	b	b	a	-	a	a	a	a	a	b	b	b	b	-	b	b	b	b	b	b	a	b	b	-	b	-	b	b	b	b	b	b
100000012D5	a	b	a	a	a	a	b	b	a	a	b	b	a	b	a	b	b	a	a	b	b	a	a	b	-	a	b	b	a	b	b	b	b	b	a	b	b	-	a	b	a	a	a	b	b	b	b	b	a
100000020D5	b	b	a	a	a	a	a	b	a	a	b	b	a	b	a	a	b	b	a	b	b	b	a	b	a	a	b	b	-	b	a	b	b	b	-	b	b	-	-	b	a	a	a	b	-	b	b	b	a
100000024D1	a	a	a	b	a	b	a	a	b	b	b	a	a	b	b	a	a	b	b	a	a	a	a	b	-	a	-	b	b	b	a	b	b	b	b	b	a	a	b	b	a	b	a	a	b	b	b	b	b
100000035D5	a	b	a	a	a	a	b	b	a	a	a	b	a	b	b	b	b	-	-	b	b	a	a	-	a	a	b	b	-	b	b	a	a	b	a	b	b	-	b	b	a	a	a	b	b	a	b	a	a
100000038D5	a	a	a	a	a	a	b	b	a	a	a	b	a	b	b	a	b	a	a	b	b	a	a	a	a	a	b	b	a	b	b	-	a	b	a	b	b	a	b	b	a	a	-	b	b	-	b	-	a
100000042D7	b	b	a	a	b	b	b	a	a	b	b	b	b	b	b	b	b	-	-	-	a	b	-	b	a	-	b	a	b	-	-	b	b	a	a	b	b	a	b	a	b	a	b	b	-	b	b	b	a
100000045D3	a	b	a	a	a	a	a	b	a	a	a	a	a	b	b	b	a	a	b	b	b	b	b	b	a	b	a	a	b	b	a	a	a	b	b	a	a	a	b	b	a	a	b	a	b	b	b	b	b
100000048D5	a	a	a	a	a	a	b	b	a	a	a	b	-	b	b	-	b	b	a	b	b	a	-	a	a	a	b	b	a	b	b	-	a	b	a	b	b	a	b	b	a	a	b	b	b	a	b	-	a
100000050D2	a	a	a	a	a	b	b	a	b	a	b	b	a	a	a	a	b	a	b	a	a	a	b	a	a	-	b	a	b	a	a	a	a	a	a	a	a	b	b	a	a	a	a	b	b	b	b	a	a
100000052D2	a	a	a	a	a	b	b	a	b	a	b	a	a	a	a	a	b	a	b	a	a	a	b	a	a	a	b	-	a	a	-	a	a	a	-	a	-	b	b	a	a	a	-	b	b	b	b	a	a
100000054D1	a	b	a	b	b	a	b	a	b	b	b	b	b	b	b	a	a	a	b	a	a	a	a	-	a	b	a	a	b	b	b	b	b	a	b	a	b	a	b	b	b	a	b	b	-	b	a	b	a
100000064D1	b	a	a	b	a	b	a	a	b	a	b	a	b	b	b	b	b	b	a	a	-	a	b	b	a	a	a	a	b	b	-	b	b	b	b	-	a	a	b	b	a	b	a	a	b	-	b	b	a
100000068D2	b	a	a	a	b	b	b	b	a	a	b	a	a	a	b	b	b	b	b	b	a	b	b	b	-	a	b	a	b	b	a	a	a	a	b	a	a	b	b	a	a	a	-	b	b	b	b	a	a
100000073D1	a	b	a	a	a	a	a	b	a	b	b	b	a	b	a	a	b	a	a	b	b	b	a	b	-	a	b	b	a	b	a	b	b	b	a	b	b	a	-	b	a	a	-	b	a	-	b	b	a
100000078D5	a	b	a	a	a	a	b	b	a	a	b	b	a	b	a	-	b	a	a	b	b	a	a	b	a	a	b	b	a	-	b	b	b	b	a	b	b	a	a	-	a	a	a	b	a	a	b	b	a
100000080D1	a	b	a	b	a	a	b	a	a	a	b	b	b	b	b	a	a	a	a	a	a	a	a	-	a	b	a	a	b	a	a	b	b	a	b	-	b	a	b	b	b	-	a	b	a	b	-	b	a
100000081D3	a	a	a	a	a	a	a	b	a	a	a	a	a	b	b	b	-	-	b	b	b	b	a	b	a	b	a	a	b	b	-	a	a	b	b	a	a	a	b	b	a	a	b	a	b	b	b	b	b
100000097D5	-	a	a	a	b	a	b	b	a	a	a	b	a	b	b	-	b	a	a	b	a	a	a	-	b	-	b	b	-	b	b	a	a	b	a	b	b	a	b	b	a	a	a	b	b	a	b	a	b
100000099D2	a	-	a	a	a	b	b	a	a	a	b	a	a	a	a	-	b	-	b	b	b	a	b	a	b	-	b	a	a	a	a	a	a	a	a	b	a	a	a	a	-	a	a	b	b	b	a	a	a
100000103D5	a	b	a	a	a	a	b	b	a	a	b	b	a	b	a	-	b	a	a	b	b	a	a	b	a	a	-	b	a	b	b	b	b	b	a	b	b	a	a	b	a	a	a	b	a	-	b	-	a
100000105D6	b	a	a	b	b	b	b	b	a	b	b	a	b	a	a	b	a	a	b	a	-	b	a	b	a	a	a	b	a	-	b	a	a	a	-	b	a	-	a	a	a	a	b	b	b	b	a	b	b
100000107D5	a	b	a	a	a	a	a	b	a	a	b	b	a	b	a	-	b	b	a	b	b	b	a	b	-	-	b	b	a	b	a	b	b	b	a	b	b	a	a	-	-	a	-	b	-	a	b	b	a
100000119D4	b	b	a	a	b	b	b	b	a	b	b	b	b	b	b	b	b	b	b	b	a	b	b	a	-	b	b	-	b	a	b	b	b	-	-	b	b	a	b	a	b	a	b	-	b	b	b	-	-
100000121D5	a	b	a	a	a	-	b	b	a	a	b	b	a	b	a	b	b	-	a	b	b	a	a	b	a	a	b	b	a	b	b	b	b	b	-	b	b	-	b	b	a	-	-	b	a	a	b	b	a
100000124D5	a	b	a	a	b	a	a	b	a	b	b	b	a	b	a	a	b	b	a	b	b	b	-	b	a	a	b	b	a	b	a	b	b	b	a	b	b	a	a	b	a	a	-	b	a	a	b	b	a
100000126D5	a	a	a	a	a	a	a	b	b	a	a	a	a	b	b	b	b	-	b	b	b	b	-	b	-	b	a	a	b	b	a	a	a	a	b	a	-	a	a	b	a	-	b	a	b	b	b	b	-
100000136D6	b	a	a	a	b	b	b	b	a	b	b	b	b	a	a	a	a	a	b	-	a	b	a	-	a	b	a	b	b	-	b	a	a	a	b	b	b	a	a	b	a	a	b	b	b	b	-	b	b
100000141D5	a	b	a	a	a	a	a	b	a	b	b	b	a	b	a	a	b	a	b	b	b	b	a	b	a	a	b	b	a	b	a	b	b	b	a	b	b	a	-	b	a	a	a	b	b	a	b	b	a
100000150D2	a	a	a	a	a	a	a	a	a	b	a	a	a	a	b	a	b	b	a	a	-	a	b	a	b	a	a	a	b	-	a	a	a	a	b	b	a	b	a	b	a	a	-	-	a	b	b	a	a
100000153D2	b	a	a	a	b	b	a	b	a	b	b	b	b	a	a	-	a	-	b	b	a	b	a	b	a	b	a	b	b	a	b	a	b	a	b	b	b	a	a	b	a	a	b	b	b	b	b	b	a
100000162D1	a	a	a	a	a	a	a	a	a	a	b	b	a	b	b	a	a	b	b	-	a	a	a	-	b	a	a	b	b	b	a	b	b	-	a	b	b	a	b	b	a	a	a	a	b	b	b	b	b
100000172D2	a	a	a	a	a	b	b	a	b	a	b	a	a	a	a	a	b	a	b	a	a	a	b	-	-	a	b	-	a	-	a	a	a	a	a	a	a	b	b	a	a	a	a	b	b	b	b	a	b
100000183D5	a	a	a	a	b	a	b	b	b	a	a	b	a	b	a	b	b	b	a	b	a	a	a	-	b	b	b	b	a	b	b	a	a	b	a	b	b	a	b	b	a	a	a	b	b	a	b	a	b
100000199D6	b	b	a	a	-	b	b	a	b	-	b	b	a	b	a	b	b	a	b	b	b	b	b	a	a	a	b	a	-	a	-	a	a	a	-	a	a	a	a	a	a	b	b	b	a	b	-	a	a
100000202D2	a	b	a	b	a	a	b	b	b	b	b	b	b	a	a	b	a	a	b	b	b	b	a	b	a	b	a	a	a	a	b	b	b	a	a	a	b	a	b	b	b	b	a	a	b	b	b	a	a
100000204D1	a	a	a	a	b	a	-	a	a	b	b	b	a	b	b	a	a	b	b	a	a	a	a	a	b	-	b	b	b	b	a	b	b	b	a	b	b	a	b	b	a	b	a	b	b	b	b	b	b
100000207D1	-	a	a	a	b	a	a	a	a	b	b	b	a	b	b	a	-	b	b	a	a	a	a	a	b	a	b	b	b	b	-	b	b	b	a	b	b	-	b	b	a	b	-	b	b	b	b	b	b
100000210D1	a	b	a	b	b	a	b	a	b	b	b	b	b	b	b	b	b	a	b	a	a	a	a	b	b	b	a	a	b	b	b	b	b	a	b	a	b	a	b	b	b	a	b	b	a	b	a	b	b
100000228D2	a	a	a	a	b	a	a	b	b	a	a	b	a	b	b	b	b	b	a	b	a	a	a	a	b	b	b	b	-	b	b	b	a	b	-	b	b	a	b	b	a	b	a	b	b	b	b	a	b
100000238D5	a	a	a	a	b	a	a	b	b	a	a	b	a	b	b	a	b	b	b	b	a	a	a	a	b	b	b	b	a	a	b	-	-	b	a	b	b	-	b	b	a	a	-	b	b	-	b	b	b
100000246D3	a	a	a	a	a	a	a	b	b	a	a	b	a	b	b	b	b	a	b	b	b	b	a	b	a	b	a	a	b	b	a	a	a	-	b	a	-	a	-	b	a	a	b	a	b	b	b	b	b
100000251D4	a	a	a	a	b	a	a	a	a	b	b	b	a	b	b	b	a	b	b	a	a	a	a	a	a	a	b	b	b	b	a	b	b	b	a	b	b	a	b	b	a	b	a	b	b	b	b	b	b
100000265D3	a	a	a	a	b	a	a	b	b	a	a	b	a	b	b	b	b	b	a	b	a	a	a	a	b	b	a	b	a	a	b	a	a	b	a	b	b	a	b	b	a	a	a	b	b	a	b	a	b
100000271D1	a	a	a	a	b	a	a	a	a	b	b	b	a	b	b	a	a	b	b	a	a	a	a	a	b	a	b	b	b	b	b	b	b	b	a	b	b	a	b	b	a	b	a	b	b	b	b	b	b
100000281D3	b	b	a	b	b	a	b	b	a	b	b	b	b	b	b	b	a	b	b	b	b	b	b	a	b	-	a	-	b	b	a	a	a	b	b	b	b	b	b	b	-	b	b	b	a	b	b	b	a
100000291D7	b	b	a	a	b	b	b	b	a	b	b	b	b	b	b	b	b	a	b	a	b	a	b	b	a	b	a	a	b	a	b	-	a	a	a	b	b	a	b	a	b	-	b	b	b	b	b	b	a
100000294D6	b	a	a	b	b	b	b	b	a	b	a	b	b	a	a	b	a	a	b	a	a	b	a	b	a	a	a	b	a	a	b	b	b	a	a	b	-	a	a	a	a	a	b	a	a	b	a	b	b
100000300D6	b	a	a	b	b	b	b	b	a	b	a	a	b	-	a	b	-	-	b	a	a	b	a	b	a	-	a	b	-	b	b	b	b	-	-	b	a	a	a	b	a	b	b	b	a	b	a	b	b
100000301D6	b	a	a	b	b	b	b	b	b	b	a	a	b	a	a	b	a	b	b	a	-	b	a	b	b	a	b	b	a	b	b	b	b	a	a	b	a	a	a	a	a	a	b	a	a	b	a	b	b
100000303D6	b	a	a	b	b	b	b	b	b	b	a	a	b	a	a	b	a	a	b	b	a	b	a	b	a	a	b	b	a	a	b	b	b	a	a	b	-	a	a	a	a	a	b	a	-	a	a	b	b
100000312D6	b	a	a	b	-	b	b	b	a	b	a	a	b	a	a	b	a	a	b	a	a	b	a	b	a	a	a	b	a	b	b	b	b	b	-	a	a	a	a	a	b	-	b	b	a	b	a	b	-
100000316D6	b	a	a	b	b	b	b	b	a	b	a	a	b	a	a	b	a	-	b	a	a	b	a	b	a	a	a	b	-	-	b	b	b	a	a	b	a	a	a	a	a	a	b	a	a	b	a	b	b
100000321D6	b	a	a	b	b	b	b	b	a	b	a	a	b	a	a	b	a	-	b	a	a	b	a	b	a	a	a	b	a	b	b	b	b	a	a	b	a	a	a	a	a	b	b	b	a	b	a	b	b
100000339D4	b	a	a	b	b	b	b	b	a	b	a	a	b	a	a	b	-	a	b	a	a	b	a	b	a	a	a	b	-	a	b	b	b	a	a	b	a	a	a	a	a	a	b	a	-	b	a	b	b
100000363D6	b	a	a	b	b	b	b	b	a	b	a	a	b	a	b	b	a	a	b	a	a	b	-	b	a	a	b	b	a	b	b	b	b	a	b	b	b	a	b	a	a	b	b	b	b	b	a	b	b
100001216D3	a	b	a	b	b	a	a	b	a	a	a	a	a	b	b	b	b	b	b	b	b	b	b	b	a	b	a	a	b	b	a	a	a	b	b	a	-	a	b	b	a	b	b	b	b	b	b	b	a
100001218D3	b	b	a	b	b	a	b	b	a	b	b	b	b	b	b	b	a	b	b	b	b	b	b	b	b	b	a	b	b	b	-	a	a	b	b	b	b	b	b	b	b	b	b	b	a	b	b	b	-
100009664S4	a	a	a	a	a	a	b	b	a	a	b	a	a	a	b	a	b	a	a	b	b	a	a	a	b	b	a	b	a	a	b	b	b	a	b	a	a	a	b	b	b	b	b	b	b	b	b	a	b
100009972D4	a	a	a	a	b	b	a	a	a	a	b	a	a	b	b	b	b	-	a	a	a	a	b	-	a	a	b	b	a	-	a	a	a	a	a	-	a	b	b	a	a	a	a	b	a	b	b	a	-
100010970D6	b	a	a	b	b	b	b	b	b	b	a	a	b	a	a	b	a	b	b	a	a	b	a	b	-	a	-	b	a	a	b	b	b	-	-	b	a	a	a	a	a	a	b	a	a	b	a	b	b
100011815D3	b	b	a	b	b	a	b	b	a	b	b	a	b	b	b	b	a	b	b	b	b	b	b	a	b	b	a	b	b	b	a	a	a	b	b	b	a	b	b	b	b	b	b	b	b	b	b	b	a
100022920D6	b	a	a	a	b	b	b	b	a	b	b	b	b	a	a	-	-	a	b	b	a	b	b	b	a	b	a	b	b	-	b	a	a	a	b	b	b	a	a	b	a	a	b	b	b	b	a	b	b
100023038S4	b	a	a	b	b	a	a	a	a	b	a	a	a	b	a	b	a	a	a	a	b	a	a	b	-	b	a	a	b	b	b	b	b	-	b	b	a	b	a	a	a	a	b	b	a	a	a	b	b
100023186D5	a	a	a	a	a	a	a	a	a	b	b	b	a	b	b	a	a	b	b	a	a	a	a	a	a	a	b	b	b	b	a	b	b	b	b	b	b	a	b	b	-	b	a	b	b	b	b	b	b
100023648D1	a	a	a	a	b	a	a	a	a	b	b	b	a	b	b	b	a	b	b	-	a	a	a	b	b	a	-	b	b	b	a	b	b	b	b	b	b	a	b	b	-	b	a	a	b	b	b	b	b
100023837D6	b	a	a	b	b	b	b	b	b	b	a	a	b	a	b	b	a	b	b	b	a	b	b	b	b	a	b	b	b	b	b	b	b	a	b	b	a	-	a	b	b	a	b	a	a	b	a	b	b
100023872D6	b	a	a	b	b	b	b	b	b	b	a	a	b	a	a	b	a	b	b	a	a	b	a	b	a	a	b	b	a	a	b	b	b	a	a	b	-	a	a	a	b	a	b	a	-	b	a	b	b
100024121D5	b	b	a	a	b	a	a	b	-	b	b	b	a	b	a	b	b	a	a	b	b	b	a	b	a	b	b	b	b	b	a	b	b	b	a	b	b	a	b	b	a	b	b	b	a	b	b	b	a
100025261D6	b	a	a	b	b	b	b	b	a	b	a	b	b	a	a	b	a	a	b	a	-	b	a	b	a	a	-	b	a	b	b	b	b	a	a	b	b	a	a	a	b	b	b	b	a	b	a	b	b
100025280D6	b	a	a	b	b	b	b	b	a	b	a	a	b	a	a	b	-	a	b	a	a	b	a	b	a	a	b	b	b	b	b	b	b	a	a	b	a	a	-	b	a	b	b	b	a	b	a	b	b
100027724D5	-	a	a	a	b	a	b	b	b	a	a	b	a	b	b	a	b	-	a	b	a	a	a	-	b	a	b	b	-	b	b	a	-	b	a	b	b	a	b	b	-	a	a	b	b	b	b	a	b
100027779S2	b	b	a	b	a	a	b	b	b	b	b	b	b	a	a	a	a	a	b	b	b	b	a	b	b	b	a	a	b	a	b	b	b	a	b	a	b	a	b	b	b	b	a	a	b	b	a	a	a
100027798D5	a	a	a	a	b	a	a	b	b	a	-	b	a	b	b	b	b	b	b	b	a	a	a	a	b	b	b	b	a	b	b	-	a	b	a	b	b	-	b	b	a	a	a	b	b	a	b	a	b
100028411D5	a	b	a	a	a	a	a	b	a	a	b	b	a	b	a	b	b	a	-	b	b	b	a	b	a	a	b	b	-	b	a	b	b	b	a	b	b	a	a	b	a	a	a	b	b	-	b	b	-
100029747D1	b	a	a	a	b	b	a	b	a	b	b	b	b	a	a	a	-	a	b	b	a	b	a	a	a	b	a	b	b	a	b	a	-	a	b	b	b	a	a	b	a	a	b	b	b	b	b	b	a
100029819D7	b	b	a	a	b	b	b	b	a	b	b	b	b	b	b	b	b	a	b	a	b	a	b	a	a	b	-	-	b	a	b	a	a	a	a	b	b	a	b	b	b	a	-	b	a	b	b	a	a
100029953D3	a	b	a	a	a	a	a	b	a	a	a	b	a	b	b	b	a	a	b	b	b	b	b	b	a	b	a	a	b	b	a	a	a	-	b	a	-	a	b	b	a	a	b	a	b	b	b	b	b
100031312D3	a	a	a	a	b	a	a	b	b	a	a	b	a	b	b	b	b	b	a	b	a	a	a	a	b	b	b	b	a	a	b	a	-	b	a	b	b	a	b	b	a	a	a	b	b	a	b	-	b
100031647D2	a	b	a	a	a	a	a	b	a	a	a	a	a	b	b	b	a	b	b	b	b	b	b	b	a	b	a	a	b	b	a	a	a	b	b	a	a	a	b	b	a	-	b	a	b	b	b	b	b
100032048S4	a	a	a	a	a	a	b	b	a	a	b	a	a	a	b	a	b	a	a	b	b	a	a	a	b	b	a	b	a	a	b	b	b	a	a	a	a	a	b	b	b	b	b	b	b	b	b	a	b
100032052D7	a	a	a	a	a	a	a	a	a	a	b	b	a	b	b	b	a	b	a	a	-	a	a	b	b	b	a	a	b	a	a	b	b	a	a	b	b	a	b	b	a	a	a	a	b	b	b	b	b
11116995D7	a	a	a	a	a	a	a	a	b	b	a	a	a	b	a	b	a	a	a	a	a	a	a	b	b	b	a	a	b	b	b	a	a	a	b	a	a	a	b	a	a	a	b	a	a	a	-	b	b
11119322S1	b	a	a	b	a	b	a	a	b	b	b	a	a	b	b	a	b	b	a	a	a	a	a	-	a	a	a	a	b	b	a	b	b	b	b	b	a	a	b	b	a	b	a	a	b	a	-	b	a
11260581D1	b	a	a	b	a	b	a	a	b	a	b	a	b	b	b	b	b	b	a	-	a	a	a	a	a	-	a	a	b	b	a	b	b	b	b	b	a	a	b	b	a	b	a	a	b	b	b	b	a
11260746D1	a	b	a	b	a	a	b	a	a	a	b	b	b	b	b	b	a	a	a	a	a	a	a	a	a	b	a	a	b	a	a	b	b	a	b	-	b	-	b	b	b	a	a	b	a	b	a	b	a
11261203D1	a	b	a	b	b	a	b	a	b	b	b	b	b	b	b	b	b	a	b	a	a	a	a	b	a	b	a	a	b	b	b	b	b	a	b	a	b	a	b	b	b	a	b	b	-	b	-	b	b
11262923D2	b	b	a	a	b	b	b	b	a	b	b	b	b	b	b	b	b	-	b	a	a	a	b	a	a	b	a	a	b	a	b	a	a	a	a	b	b	a	b	-	b	a	b	b	-	b	-	a	a
11263645D5	a	a	a	b	a	a	a	a	a	a	b	b	a	b	b	a	a	b	a	a	a	a	a	a	b	b	a	a	b	a	a	b	b	a	b	b	b	a	b	b	a	a	-	b	b	b	a	b	b
11265632D5	a	a	a	a	b	a	a	b	b	a	a	b	a	b	b	b	b	b	a	b	a	a	a	a	b	b	b	b	-	a	b	a	a	b	a	b	b	a	b	b	a	a	a	b	b	b	b	a	b
11272567D2	a	b	a	a	a	b	b	a	b	a	b	a	a	a	a	b	b	b	b	b	b	b	b	b	a	a	b	a	a	a	a	a	a	a	a	a	a	a	-	a	a	b	a	b	b	b	a	a	a
11282121D3	a	a	a	a	a	b	a	a	a	a	a	a	a	a	a	b	b	-	b	a	a	a	a	b	a	a	b	-	b	-	a	-	a	a	a	a	a	a	-	a	a	a	-	a	b	b	a	a	b
11282381D6	b	a	a	b	b	b	b	b	a	b	a	a	b	a	a	b	b	b	b	-	a	b	-	b	a	a	b	b	-	b	b	b	b	a	a	b	a	a	a	a	-	b	b	b	-	b	a	b	b
11283685D3	a	a	a	a	a	b	a	a	a	a	a	a	a	a	a	b	b	b	-	a	a	-	a	b	b	-	b	a	a	a	a	b	b	-	a	a	a	a	a	b	a	a	a	a	b	b	a	a	b
11288373S3	a	a	a	b	a	a	a	a	b	a	b	a	a	a	b	-	b	a	b	a	a	a	a	a	b	a	-	a	a	a	a	a	a	b	b	a	a	a	a	a	b	a	a	a	a	-	a	b	b
11288396D3	a	a	a	a	a	a	a	b	b	a	a	a	a	b	b	b	b	a	b	b	b	b	a	b	-	b	a	b	b	b	a	-	a	a	b	-	a	a	a	b	a	-	b	a	b	b	b	b	a
11288397D5	a	b	a	a	a	a	b	b	-	a	a	b	a	b	b	a	b	b	a	b	b	a	a	b	a	-	b	b	a	b	b	b	b	b	a	b	b	a	b	b	a	a	a	b	b	b	b	a	a
11288484S7	a	a	a	a	a	a	a	a	a	a	a	a	a	a	a	a	a	b	a	a	a	a	a	a	a	a	a	a	a	a	a	a	a	a	a	a	a	a	b	a	a	b	a	a	a	a	b	a	a
11289726S2	a	b	a	b	a	a	b	b	b	b	b	b	b	a	a	a	a	a	b	b	b	b	a	b	a	b	a	a	b	a	b	b	b	a	a	a	b	a	b	b	b	b	a	a	b	b	a	a	a
11289808D5	a	b	a	a	a	b	a	a	a	b	a	a	b	a	b	b	a	a	a	a	b	-	b	b	a	b	b	a	b	a	a	b	b	a	b	a	a	-	a	b	b	b	a	b	b	b	b	b	b
11289854D1	a	b	a	b	b	a	b	a	b	b	b	b	b	b	b	b	b	-	b	a	a	a	a	a	a	b	a	a	b	b	b	b	b	a	b	a	b	a	b	b	b	a	b	b	a	b	a	b	b
11290324D6	a	b	a	b	a	a	b	a	a	a	b	b	b	b	b	-	a	-	a	a	-	a	a	-	b	b	a	a	b	a	a	b	b	a	b	a	b	a	b	b	b	a	-	b	a	b	a	b	a
11290327D5	a	b	a	a	a	a	b	b	a	a	a	b	a	b	b	a	b	a	-	b	b	a	a	-	a	a	b	b	a	b	b	b	b	b	a	b	b	-	b	b	a	-	a	b	b	a	b	a	a
11291396D1	b	a	a	b	a	b	a	a	b	a	b	a	b	b	b	b	b	b	a	a	a	a	b	b	a	a	b	a	b	b	a	b	b	b	b	b	-	a	b	b	a	b	a	a	b	b	b	b	a
11292282D1	b	a	a	b	a	b	a	a	b	b	b	a	a	b	b	-	b	b	a	a	a	a	-	-	a	-	-	b	b	b	a	b	b	b	b	b	a	a	b	b	a	b	a	a	b	a	b	b	-
11292511D5	a	b	a	a	a	a	b	b	a	a	a	b	b	b	b	b	b	a	a	b	b	-	a	-	a	a	b	b	-	b	b	a	a	b	a	b	b	a	b	b	a	a	a	b	b	b	b	a	a
11292852S5	a	b	a	b	a	b	a	a	a	b	a	a	a	a	b	a	a	a	a	a	b	a	b	b	a	b	b	a	b	a	a	b	b	a	b	a	a	a	a	b	b	b	a	a	a	b	a	b	b
11294036D6	b	a	a	a	b	b	a	b	a	b	b	b	b	a	a	-	-	a	b	b	a	b	b	a	a	b	a	b	b	a	b	a	a	-	b	b	b	a	a	b	a	a	b	b	b	b	b	b	a
11317457D5	a	a	a	a	b	a	b	b	b	a	a	b	a	b	a	b	b	b	a	b	a	a	a	a	b	b	b	b	-	b	b	a	a	-	a	b	b	a	b	b	a	a	a	b	b	a	b	a	b
11333861D2	a	a	a	a	b	a	a	-	a	b	b	b	a	b	b	a	a	b	b	a	a	a	a	a	a	-	b	b	b	b	a	b	b	b	b	b	b	-	b	b	a	b	a	b	b	b	b	b	b
11335273D6	b	b	a	b	a	b	b	b	b	a	a	-	b	b	a	b	a	b	b	b	a	a	b	b	b	a	b	b	a	b	a	a	-	b	b	b	a	a	a	a	b	-	b	a	b	b	a	b	b
11400786D7	b	b	a	a	b	b	b	b	a	b	b	b	b	b	b	b	a	-	b	a	a	a	b	-	a	b	a	a	b	a	b	a	a	a	-	b	b	a	b	-	a	b	a	b	b	b	b	-	a
12530289D4	b	a	a	b	a	a	a	a	a	b	a	a	a	b	a	a	a	b	a	a	b	a	-	b	b	a	a	a	a	b	b	b	b	b	a	b	a	b	a	-	b	a	b	b	a	b	a	b	b
12905419S3	a	a	a	a	a	b	a	a	a	a	a	a	a	a	a	a	b	a	b	a	a	a	a	b	a	a	b	a	a	a	a	a	a	a	a	a	a	a	a	a	a	a	a	a	b	a	a	a	b
13142319D5	b	a	a	b	b	b	b	b	b	b	b	a	b	b	b	b	b	b	a	a	a	b	b	a	a	a	b	a	b	b	b	a	-	b	-	b	a	b	b	b	a	a	a	b	b	b	a	-	b
13142365D6	b	a	a	b	b	b	b	b	a	b	a	-	b	a	a	b	a	a	b	a	-	-	a	b	a	a	a	b	-	b	b	b	b	a	a	b	a	a	a	a	a	b	b	a	a	b	a	b	b
13142583S7	a	a	a	a	a	a	a	a	a	a	a	a	a	a	a	a	a	b	a	a	a	a	a	a	a	a	a	a	a	a	a	a	a	a	a	a	a	a	b	a	a	a	a	a	a	a	b	a	a
14009225D5	a	b	a	a	a	b	a	a	a	b	a	-	a	a	a	b	a	a	a	a	b	a	b	a	a	b	b	a	b	a	a	b	b	a	b	a	a	a	a	-	b	b	a	a	b	b	a	b	b
14350430D3	b	b	a	b	b	a	b	b	a	b	b	b	b	b	b	b	a	b	b	b	b	b	b	-	b	b	a	b	b	b	a	a	a	b	b	b	a	b	b	b	b	b	b	b	b	b	b	b	a
15322541D7	b	a	a	a	b	b	a	b	a	b	b	b	b	a	a	b	a	a	b	b	a	b	b	-	a	b	-	b	b	a	b	b	-	a	b	b	b	a	a	b	a	a	b	b	b	b	b	b	a
18180564D2	a	b	a	b	a	a	b	b	b	b	b	b	b	a	a	b	a	a	b	b	b	b	a	b	a	b	a	a	b	b	b	b	b	a	a	b	b	a	b	b	b	b	b	a	b	b	a	a	a
18180643D4	a	a	a	a	a	a	b	a	b	a	a	a	a	a	a	b	a	a	b	a	a	-	-	-	a	b	a	a	-	a	a	a	a	a	b	a	a	a	b	a	a	a	a	a	a	a	b	a	a
18670818S6	b	b	a	b	a	b	b	b	b	a	a	a	b	b	a	b	a	b	b	b	a	a	b	b	b	a	b	b	a	a	a	b	b	b	b	b	a	a	a	a	b	a	b	a	b	a	a	b	b
19481693S4	a	a	a	a	a	a	b	b	a	a	b	a	a	b	b	b	a	-	a	b	a	a	-	b	b	b	a	a	a	a	b	b	b	a	b	a	a	a	b	b	b	b	b	b	b	-	b	a	b
19481705D6	b	a	a	b	b	b	b	b	b	b	a	a	b	a	a	b	a	b	b	a	a	b	a	b	a	a	b	b	a	a	b	b	b	a	b	b	a	a	a	a	b	a	b	a	a	-	a	b	b
19481894D3	a	a	a	b	a	a	a	b	b	a	b	a	a	a	b	b	b	a	b	a	b	a	a	a	a	a	b	b	a	b	a	a	a	b	b	a	a	a	a	a	b	a	a	a	a	-	a	a	b
19746466D1	b	a	a	b	a	b	a	a	b	b	b	a	b	b	b	b	b	b	a	a	a	a	a	a	a	a	a	a	b	b	a	b	b	b	b	b	a	a	b	b	a	b	a	a	b	-	b	b	a
19751505D4	b	b	a	a	b	b	b	b	a	b	b	b	b	b	b	b	-	b	b	a	a	a	b	-	b	b	a	a	b	-	b	a	a	-	a	b	b	a	b	a	b	a	-	b	a	b	b	a	a
19754071S4	a	a	a	a	a	a	b	a	b	b	a	a	a	b	a	b	a	a	a	a	a	b	a	b	b	b	a	a	b	b	b	a	a	a	b	b	a	a	b	a	a	a	b	a	a	a	b	b	b
19754437S2	a	b	a	b	a	a	b	b	b	b	b	b	b	a	a	a	a	a	b	b	b	b	a	b	a	b	a	a	b	a	b	b	b	a	a	a	b	a	b	b	b	b	a	a	b	b	a	a	a
19754914S7	a	a	a	b	a	a	a	a	a	a	a	a	a	a	a	a	a	b	a	a	b	a	a	b	a	a	a	b	a	b	a	a	a	b	a	a	a	a	b	b	a	b	a	a	a	a	a	a	a
19755185D1	a	a	a	b	a	a	a	a	a	a	b	b	a	b	b	b	-	b	a	a	a	a	a	b	b	b	a	a	b	a	a	b	b	a	a	b	b	a	b	b	a	a	-	a	b	b	b	b	b
19755999D3	a	a	a	a	a	a	a	b	b	a	a	a	a	b	b	b	b	-	b	b	b	b	a	b	a	b	a	b	b	b	a	-	a	a	b	-	a	a	a	b	a	a	b	a	b	b	b	b	-
19756239D6	a	a	a	a	a	a	a	b	b	a	a	a	a	b	b	a	b	-	b	b	b	b	-	b	a	b	a	a	b	b	a	a	a	b	b	a	-	a	a	b	a	a	b	a	b	b	b	b	a
19756873S3	a	a	a	a	a	b	a	a	a	a	a	a	a	a	a	a	b	a	b	a	a	a	a	b	a	a	b	a	a	a	a	a	a	a	a	a	a	a	a	a	a	a	a	a	b	a	a	a	b
21719025D5	b	b	a	a	a	b	a	a	a	b	a	-	a	a	b	b	a	-	a	a	b	a	b	b	b	b	b	b	b	-	a	b	b	-	b	a	a	a	a	b	b	b	a	a	b	b	a	b	b
28542783D6	a	a	a	b	a	b	a	a	a	b	b	b	a	b	b	a	a	b	b	a	a	a	a	a	-	a	b	b	b	b	a	b	b	b	b	b	b	a	b	b	-	b	a	b	b	b	b	b	b
28543256D7	a	a	a	a	b	a	a	a	a	b	b	b	a	b	b	a	a	b	b	a	a	a	a	-	-	a	b	-	b	b	a	b	b	b	a	b	b	a	b	b	a	b	a	b	b	b	b	b	b
28543286D7	a	a	a	a	b	a	a	b	b	a	a	b	a	b	a	b	b	b	a	b	a	a	a	a	b	b	b	b	-	b	b	a	a	b	a	b	b	a	b	-	a	-	a	b	b	b	b	a	b
28543531D5	a	a	a	a	b	a	b	b	b	a	a	b	a	b	a	b	b	b	a	b	a	a	a	a	b	b	b	b	a	b	b	a	a	b	a	b	b	a	b	b	a	-	-	b	b	a	b	-	b
28543569D2	a	a	a	b	a	b	a	a	b	b	b	a	a	b	b	-	a	b	b	a	a	a	a	b	-	a	a	b	b	b	a	b	b	b	b	b	-	a	b	b	a	b	a	a	b	a	b	b	b
28543842D2	a	a	a	a	a	b	b	a	a	a	b	a	a	a	a	-	b	-	b	b	a	b	b	-	a	a	b	a	b	-	a	a	a	a	a	a	a	a	-	b	a	a	-	b	b	b	a	a	a
28544193D1	a	a	a	b	a	a	b	a	a	a	b	b	a	b	b	b	a	b	a	a	-	a	a	a	b	b	a	a	b	a	a	b	b	a	b	a	-	a	b	b	b	a	-	b	b	b	-	b	a
28544213D6	a	b	a	a	a	a	a	b	a	a	a	a	-	b	b	b	a	b	b	b	b	b	b	b	a	b	a	a	b	b	a	a	-	b	b	a	a	a	b	b	a	a	b	a	b	b	b	b	b
28544285D1	a	a	a	a	b	a	a	a	a	b	b	b	a	b	b	a	a	b	b	a	a	a	-	-	a	a	b	b	b	b	-	b	b	b	b	b	b	a	b	b	a	b	b	b	b	b	b	b	b
28545494S5	b	b	a	b	a	b	a	a	a	b	a	a	a	b	b	a	a	a	a	a	b	a	b	b	a	a	a	a	b	a	a	b	b	a	b	a	a	b	a	a	b	b	b	a	a	a	a	b	a
28545811S4	a	a	a	a	a	a	b	a	b	b	a	a	a	b	a	b	a	a	a	a	a	a	a	b	b	b	a	a	b	b	b	a	a	a	b	a	a	a	b	a	a	a	b	a	a	-	b	b	b
28546143D1	a	a	a	b	a	b	a	a	b	b	b	a	a	b	b	b	a	b	b	a	a	a	a	a	a	-	b	b	b	b	a	b	b	b	b	b	a	a	b	b	a	b	a	b	b	b	b	b	b
29425291D1	a	b	a	b	b	a	b	a	b	b	b	b	b	b	b	-	a	a	a	a	a	a	a	b	-	b	a	a	b	a	a	b	b	a	b	a	b	a	b	b	b	a	b	b	-	b	a	b	a
29426420D2	-	a	a	a	b	b	b	a	a	a	b	a	a	a	b	b	b	b	b	a	a	a	b	b	a	a	b	a	a	-	-	a	a	a	a	a	a	b	b	a	a	a	a	b	b	b	b	a	a
29427640S5	a	b	a	b	a	a	b	b	b	b	b	b	b	a	a	a	a	a	b	b	b	b	a	b	a	b	a	a	b	a	b	b	b	a	a	a	b	a	b	b	b	b	a	a	b	-	a	a	a
29427755D5	a	b	a	a	a	a	b	b	a	a	a	b	a	b	b	a	b	a	a	b	b	a	a	b	a	b	b	b	a	b	b	b	b	b	a	b	b	a	b	b	-	a	-	b	a	a	b	a	a
3254659S2	a	b	a	b	b	a	b	b	b	b	b	b	b	a	a	a	a	a	b	b	b	b	a	b	b	b	a	a	b	a	b	b	b	a	a	a	b	a	b	b	b	b	b	a	b	b	a	a	a
3254660S7	a	a	a	b	a	a	a	a	-	a	a	a	a	a	a	a	a	b	a	a	b	a	a	b	b	a	a	b	a	b	a	a	a	b	b	a	a	a	b	b	a	b	a	a	b	a	a	a	a
3254681S2	a	a	a	a	a	b	b	a	a	a	b	a	a	a	a	a	b	a	b	b	b	b	b	b	a	a	b	a	a	a	a	a	a	a	a	a	a	a	a	a	a	a	a	b	b	b	a	a	a
3254690S7	a	b	a	b	a	a	a	b	a	a	a	a	a	b	b	b	a	b	b	b	b	b	b	b	a	b	a	a	b	b	a	a	a	b	b	a	a	a	b	b	a	a	b	a	b	-	b	b	b
3254701S6	b	a	a	a	b	b	a	b	a	b	b	b	b	a	a	a	a	a	b	b	a	b	a	a	a	b	a	b	b	a	b	a	a	a	b	b	b	a	a	b	a	a	b	b	b	b	b	b	a
3254721S1	a	b	a	b	a	a	b	a	b	a	b	b	b	b	b	a	a	a	a	a	a	a	a	a	a	b	a	a	b	a	a	b	b	a	b	a	b	a	b	b	b	a	a	b	a	b	a	b	a
3254736S6	b	a	a	b	b	b	b	b	a	b	a	a	b	a	a	b	a	a	b	a	a	b	a	b	a	a	a	b	a	b	b	b	b	a	a	b	a	a	a	a	a	b	b	b	a	b	a	b	b
3254743S4	b	a	a	a	b	a	a	a	b	b	a	a	a	b	a	-	a	a	a	a	a	b	a	b	b	b	a	a	b	b	b	b	b	a	b	b	a	b	a	a	a	a	b	b	a	-	b	b	b
3254748D2	a	b	a	b	b	a	b	b	b	b	b	b	b	a	a	a	-	a	b	b	b	b	a	b	b	-	a	a	b	a	b	b	b	a	a	a	b	-	b	b	b	b	b	a	b	b	a	a	a
3254752S1	a	a	a	b	a	b	a	a	b	b	b	a	a	b	b	a	a	b	b	a	a	a	a	-	a	a	b	b	b	b	a	b	b	b	b	b	a	a	b	b	a	b	a	b	b	a	b	b	b
3254755S6	b	b	a	a	b	b	a	b	b	b	b	b	b	b	b	a	a	a	b	b	b	b	b	a	a	b	-	b	b	a	b	a	a	a	b	b	b	b	a	b	a	a	b	b	b	b	b	b	a
3254764D2	b	b	a	a	b	a	a	b	b	b	b	a	b	b	b	b	b	a	a	a	b	a	b	b	b	a	a	b	b	a	a	b	b	b	b	b	a	b	b	a	a	a	a	a	b	b	-	a	b
3254790S2	a	a	a	a	a	b	b	a	a	a	b	a	a	a	a	a	b	a	b	a	a	a	b	a	a	a	b	a	a	a	a	a	a	a	a	a	a	b	b	a	a	a	a	b	b	b	b	a	a
3254797S2	b	b	a	b	a	a	b	b	b	b	b	b	b	-	a	a	a	a	b	b	b	b	a	b	a	b	a	a	b	a	b	b	b	a	b	a	b	a	b	b	b	b	a	a	b	b	a	a	a
3254808S7	b	b	a	a	b	b	b	b	a	b	b	b	b	b	b	b	a	a	b	a	a	a	b	a	a	b	a	a	b	a	b	a	a	a	a	b	b	a	b	a	b	a	a	b	a	b	b	a	a
3254813S4	a	b	a	a	a	a	b	b	a	a	b	a	a	b	b	b	a	a	a	b	a	a	a	b	b	b	a	a	a	a	b	b	b	a	b	a	a	a	b	b	b	b	b	b	b	a	b	a	b
3254818S1	a	b	a	b	b	a	b	a	b	b	b	b	b	b	b	b	b	a	b	a	a	a	a	a	a	b	a	a	b	b	b	b	b	a	b	a	b	a	b	b	b	a	b	b	a	b	a	b	b
3254834S1	a	b	a	b	b	a	b	a	b	b	b	b	b	b	b	a	a	a	b	a	a	a	a	a	a	b	a	a	b	b	a	b	b	a	b	a	b	a	b	b	b	a	b	b	a	b	a	b	a
3254842S1	b	a	a	b	a	b	a	a	b	b	b	-	a	b	b	a	b	b	b	a	a	a	a	a	a	a	a	b	b	b	a	b	b	b	b	b	a	a	b	b	a	b	a	a	b	a	b	b	-
3254849S1	a	b	a	b	b	a	b	a	b	b	b	b	b	b	b	a	a	a	a	a	a	a	a	a	a	b	a	a	b	a	a	b	b	a	-	a	b	a	b	b	b	a	b	b	a	b	a	b	a
3254859S1	a	b	a	b	b	a	b	a	b	b	b	b	b	b	b	b	b	a	b	a	a	a	a	a	a	b	a	a	b	b	a	b	b	a	b	a	b	a	b	b	b	a	b	b	a	b	a	b	b
3254862S2	a	a	a	a	a	b	b	a	b	a	b	a	a	a	a	a	b	a	b	b	b	b	b	b	a	a	b	a	a	a	a	a	a	a	a	a	a	a	a	a	a	b	a	b	b	b	a	a	a
3254867S3	a	b	a	b	b	a	a	b	a	a	a	a	a	b	b	b	a	b	b	b	b	b	b	b	a	b	a	a	b	b	a	a	a	b	b	a	a	a	b	b	a	a	b	a	b	b	b	b	a
3254873S5	a	a	a	a	b	a	b	b	b	a	b	b	a	a	a	b	b	b	a	b	a	a	a	a	b	b	b	b	a	b	b	a	a	b	a	b	b	a	b	-	a	a	a	b	b	a	b	a	b
3254874S5	a	b	a	b	a	b	a	a	a	b	a	a	a	a	b	-	a	a	a	a	b	a	b	b	a	b	b	a	b	a	a	b	b	a	b	a	a	a	a	b	b	b	a	a	b	b	a	b	b
3254885D7	a	b	a	a	a	b	a	a	a	b	a	a	a	a	b	b	a	a	a	a	b	a	b	b	-	b	b	a	b	a	a	b	b	-	b	a	a	-	a	b	b	b	-	a	b	b	a	b	b
3254893S2	a	b	a	a	a	b	b	a	b	a	b	a	a	a	a	a	b	a	b	b	b	b	b	b	a	a	b	a	a	a	a	a	a	a	a	a	a	a	a	a	a	b	a	b	b	b	a	a	a
3254921S2	a	a	a	a	b	b	b	a	a	a	b	a	a	a	b	b	b	a	b	a	a	a	b	a	a	a	b	a	a	a	a	a	a	a	a	a	a	b	b	a	a	a	a	b	a	a	b	a	a
3254960D5	a	b	a	a	a	a	a	a	a	b	a	a	a	a	a	b	a	a	a	b	b	a	a	b	b	b	a	a	b	a	a	b	b	-	b	a	a	a	a	-	b	b	b	a	b	b	a	b	b
3254977D3	a	a	a	a	a	b	a	a	b	a	a	a	a	a	a	-	b	a	b	a	a	a	a	b	a	a	b	-	a	a	b	b	b	a	a	a	a	a	a	a	a	a	a	a	b	a	a	a	b
3254981S6	b	a	a	b	b	b	b	b	b	b	a	a	b	a	a	b	a	b	b	a	a	b	a	b	a	a	b	b	a	a	b	b	b	a	b	b	a	a	a	a	b	a	b	a	a	a	a	b	b
3254992S5	a	b	a	a	a	a	b	b	a	a	b	b	a	b	a	a	b	a	a	b	b	a	a	b	a	a	b	b	a	b	b	b	b	b	a	b	b	a	a	b	a	a	a	b	a	a	b	b	a
3254999S5	a	b	a	b	a	b	a	a	a	b	a	a	a	a	b	b	a	a	a	a	b	a	b	b	a	b	b	a	b	a	a	b	b	a	b	a	a	a	a	b	b	b	a	a	b	b	a	b	b
3255006S2	a	a	a	a	a	b	b	a	a	-	b	a	a	a	a	a	b	a	b	b	b	b	b	b	a	a	b	a	a	a	a	a	a	a	a	a	a	a	a	a	a	a	a	-	b	-	a	a	a
3255018S5	a	b	a	a	a	a	b	b	a	a	a	b	a	b	b	a	b	a	a	b	b	a	a	a	a	a	b	b	a	b	b	b	b	b	a	b	b	a	b	b	a	a	a	b	b	a	b	a	a
3255019D2	b	b	a	a	a	b	b	a	b	a	b	-	a	a	a	b	b	a	b	b	b	b	b	a	a	-	b	a	a	b	a	a	a	a	a	a	a	-	a	a	a	b	b	b	-	b	a	a	a
3255022S7	b	b	a	a	b	b	b	b	a	b	b	b	b	b	b	b	b	a	b	b	a	b	b	a	a	b	b	a	b	a	b	b	b	a	a	b	b	a	b	a	b	a	b	b	a	b	b	a	a
3255023S2	a	b	a	a	b	a	b	b	b	b	b	b	b	a	a	b	a	a	b	a	b	a	b	a	b	a	a	a	b	a	b	b	b	b	b	a	b	a	b	b	b	a	a	a	b	b	a	a	a
3255060S3	b	b	a	b	b	a	b	b	a	b	b	a	b	b	b	b	a	b	b	b	b	b	b	b	b	b	a	b	b	b	a	a	a	b	b	a	a	b	b	b	b	b	b	b	b	b	b	b	a
3255067S6	b	a	a	a	b	b	b	b	a	b	b	b	b	a	a	a	a	a	b	b	a	b	a	a	a	b	a	b	b	a	b	a	a	a	b	b	b	a	a	b	a	a	b	b	b	b	b	b	a
3255074S2	a	a	a	a	b	b	a	a	a	a	b	a	a	b	b	b	b	a	a	a	a	a	b	a	a	a	b	b	a	a	a	a	a	a	a	a	a	b	b	a	a	a	a	b	a	a	b	a	a
3255097S5	a	a	a	a	b	a	a	b	b	a	a	b	a	b	b	b	b	b	a	b	a	a	a	a	b	b	b	b	a	b	b	a	a	b	a	b	b	a	b	b	a	a	a	b	b	a	b	a	b
3255100S6	b	a	a	a	b	b	b	b	a	b	b	a	b	a	a	a	a	a	b	a	a	b	a	a	a	b	a	b	b	a	b	a	a	a	b	b	a	a	a	a	a	a	b	b	b	b	a	b	b
3255111S1	a	a	a	a	b	a	a	a	a	b	b	b	a	b	b	a	a	b	b	a	a	a	a	a	b	a	a	b	b	b	a	b	b	b	a	b	b	a	b	b	a	a	a	a	b	b	b	b	b
3255128D1	a	b	a	b	b	a	b	a	b	b	b	b	b	b	b	b	-	a	b	a	a	a	a	a	a	b	a	a	b	b	a	b	b	-	b	b	b	-	b	b	b	a	b	b	a	b	a	b	a
3255135S3	a	b	a	b	b	a	a	b	a	a	a	a	a	b	b	b	a	b	b	b	b	b	b	b	a	b	a	a	b	b	a	a	a	b	b	-	a	a	b	b	a	a	b	b	b	b	b	b	a
3255136S3	-	b	a	b	b	a	a	b	a	a	a	a	a	b	b	b	a	b	b	b	b	b	b	b	a	b	a	a	b	b	a	a	a	b	b	a	a	a	b	b	a	b	b	b	b	b	b	b	a
3255143S2	a	a	a	a	a	b	b	a	a	a	b	a	a	a	a	a	b	a	b	a	a	a	b	a	a	a	b	a	a	a	a	a	a	a	a	a	a	b	b	a	a	a	a	b	b	b	b	a	a
3255160D7	a	a	a	a	a	a	a	a	a	a	a	a	a	a	a	-	a	b	a	a	a	-	a	-	a	a	a	a	a	-	a	a	a	a	a	a	a	a	b	a	a	b	-	a	a	b	b	a	a
3255180S4	a	a	a	a	a	a	b	b	a	a	b	a	a	a	b	a	b	a	a	b	b	a	a	a	b	b	a	b	a	a	b	b	b	a	b	a	a	a	b	b	b	b	b	b	b	b	b	a	b
3255191S7	b	a	a	b	a	b	a	a	b	b	b	a	a	b	b	a	b	b	a	a	a	a	a	-	a	a	a	b	b	b	a	b	b	b	b	b	a	a	b	b	a	b	a	a	b	a	b	b	a
3255202D7	a	a	a	a	a	a	a	a	a	a	a	a	a	a	a	-	a	-	a	a	-	a	a	-	a	a	a	a	a	a	a	a	a	a	a	a	a	-	b	a	a	a	a	a	a	a	b	a	a
3255224S6	b	a	a	b	b	b	b	b	a	b	b	a	b	a	a	b	a	a	b	a	a	b	a	b	a	a	a	b	a	a	b	a	a	a	a	b	a	a	a	a	a	a	b	b	b	-	a	b	b
3255226D2	b	b	a	a	a	b	b	a	b	a	b	a	a	a	a	b	b	a	b	b	b	b	b	a	a	-	b	a	a	-	a	a	a	b	a	a	a	a	a	a	a	b	b	b	a	b	a	a	a
3255232S6	b	a	a	b	b	b	b	b	b	b	a	a	b	a	a	b	a	b	b	a	a	b	a	b	a	a	b	b	a	a	b	b	b	a	a	b	a	a	a	a	a	a	b	a	a	a	a	b	b
3255237S2	a	b	a	b	b	a	b	b	b	b	b	b	b	a	a	a	a	a	b	b	b	b	a	b	a	b	a	a	b	a	b	b	b	a	a	a	b	a	b	b	b	b	a	a	b	b	a	a	a
3255252S2	b	b	a	b	a	a	b	b	b	b	a	b	b	a	a	a	a	a	b	b	b	b	a	b	b	b	a	-	b	a	b	b	b	a	b	a	b	a	b	b	b	b	a	a	b	b	a	a	b
3255256D7	a	a	a	b	a	a	a	a	a	a	a	a	a	a	a	-	-	b	a	a	a	a	a	b	-	a	a	b	a	a	a	a	a	a	a	-	a	a	b	b	a	b	a	a	a	-	b	a	a
3255286S4	b	b	a	a	b	a	a	b	b	b	b	a	b	b	b	b	b	a	a	a	b	a	b	b	b	a	a	b	b	a	a	b	b	b	b	b	a	b	b	b	a	a	a	a	b	a	b	a	b
3255290S5	a	b	a	a	a	b	a	a	a	b	a	a	a	a	a	b	a	a	a	a	b	a	b	a	a	b	b	a	b	a	a	b	b	a	b	a	a	a	a	b	b	b	a	a	b	b	a	b	b
3255296S2	b	b	a	a	b	a	a	b	b	b	b	a	b	b	b	b	b	a	a	a	b	a	b	b	b	a	a	b	b	a	a	b	b	b	b	b	a	b	b	a	a	a	a	a	b	a	b	a	b
3255321S1	a	a	a	b	a	a	a	a	a	a	b	b	a	b	b	a	a	b	a	a	a	a	a	a	b	b	a	a	b	a	a	b	b	a	b	b	b	a	b	b	a	a	a	a	b	b	a	b	b
3255323D4	b	a	a	b	b	a	a	a	a	b	a	a	a	b	a	a	-	a	a	a	b	a	a	b	b	b	a	a	a	b	b	b	b	a	a	b	a	b	a	a	a	a	b	b	a	a	a	b	b
3255337S2	a	b	a	a	b	a	b	b	b	b	b	b	b	a	a	a	a	a	b	a	b	b	a	a	b	a	a	a	b	a	b	b	b	a	b	a	b	a	b	b	b	b	b	a	b	b	a	a	a
3255365D6	a	a	a	a	a	a	a	a	a	a	a	a	b	a	a	b	a	b	a	a	a	a	a	b	-	a	a	b	b	b	b	a	a	-	a	b	a	a	a	a	a	a	a	-	a	b	a	a	a
3255368S1	a	a	a	a	b	a	a	a	a	b	b	b	a	b	b	a	a	b	b	a	a	a	a	a	b	a	a	b	b	b	a	b	b	b	a	b	b	a	b	b	a	a	a	a	b	b	b	b	b
3255418D2	b	b	a	a	b	a	a	b	b	b	b	a	b	b	b	b	b	a	a	a	b	a	b	b	b	-	-	b	b	-	-	b	b	b	b	a	b	b	b	b	b	a	a	a	b	-	b	a	b
3255421S4	a	a	a	a	a	a	b	b	a	a	b	a	a	b	b	b	a	a	a	b	a	a	a	b	b	b	a	a	a	a	b	b	b	a	b	a	a	a	b	b	b	b	b	b	b	a	b	a	b
3255425S3	a	b	a	b	b	a	a	b	a	a	a	a	a	b	b	-	a	b	b	b	b	b	b	b	a	b	a	a	b	b	a	a	a	b	b	a	a	a	b	b	a	b	b	b	b	-	b	b	a
3255426S4	a	a	a	a	a	a	b	b	a	b	a	a	a	b	a	b	a	a	a	b	a	a	a	b	b	b	a	a	b	a	b	b	b	a	b	a	a	a	b	a	b	b	b	b	a	a	b	a	b
3255438S6	b	a	a	b	b	b	b	b	a	b	b	a	b	a	a	-	a	a	b	a	a	b	a	b	a	a	a	b	a	a	b	a	a	a	a	b	a	a	a	a	a	a	b	b	b	b	a	b	b
3255441D3	a	a	a	a	b	b	a	a	a	a	a	a	a	a	-	b	b	b	b	a	a	a	-	b	a	a	b	a	b	b	b	b	b	a	a	-	a	-	b	a	b	a	a	a	b	a	a	a	b
3255460S5	a	b	a	a	a	a	b	b	a	a	b	b	a	b	a	a	b	a	a	b	b	a	a	b	a	a	b	b	a	b	b	b	b	b	a	b	b	a	a	b	a	a	a	b	a	a	b	b	a
3255468D3	a	a	a	b	a	a	a	b	b	a	b	a	a	a	b	b	b	-	b	a	a	a	-	a	b	a	b	b	a	-	a	a	a	b	b	-	a	a	a	a	b	a	-	a	a	a	a	b	b
3255473D4	-	a	a	a	a	-	b	a	b	b	a	a	a	b	a	b	a	a	a	a	a	b	a	b	b	b	a	a	b	b	b	b	b	a	b	b	a	a	b	a	a	a	b	a	a	a	b	b	b
3255477S7	a	a	a	a	a	a	a	a	a	a	a	a	a	a	a	a	a	b	a	a	a	a	a	a	a	a	a	a	a	a	a	a	a	a	a	a	a	a	b	a	a	b	a	a	a	a	b	a	a
3255487S5	b	b	a	b	a	b	a	a	a	b	a	-	a	b	b	a	a	a	a	a	b	a	b	b	a	a	b	a	b	a	a	b	b	a	b	a	a	a	a	a	b	b	b	a	a	a	a	b	b
3255488D5	a	b	a	a	a	a	a	a	a	b	a	a	a	a	a	b	a	a	-	b	b	a	a	b	b	b	a	a	b	-	a	b	b	a	b	a	a	a	a	a	b	b	b	-	b	a	a	b	b
3255500D3	a	a	a	b	a	a	a	b	b	a	b	a	a	a	b	b	b	a	b	a	b	a	a	a	a	a	b	b	a	b	a	a	-	b	b	-	a	a	a	-	b	a	a	-	a	-	-	b	b
3255522S1	a	a	a	a	b	a	a	a	a	b	b	b	a	b	b	a	a	b	b	a	a	a	a	a	b	a	a	b	b	b	a	b	b	a	a	b	b	a	b	b	a	a	a	a	b	b	b	b	b
3255526S2	a	a	a	a	b	b	a	a	a	a	b	a	a	b	b	b	b	b	a	a	a	a	b	a	a	a	b	b	a	b	a	a	a	a	a	a	a	b	a	a	a	a	b	b	a	a	b	a	a
3255537S7	b	b	a	a	b	b	b	b	a	b	b	b	b	b	b	b	a	a	b	a	a	a	b	a	a	b	a	a	b	a	b	a	a	a	a	b	b	a	b	a	b	a	a	b	a	-	b	a	a
3255542S1	a	a	a	a	b	a	a	a	a	b	b	b	a	b	b	a	-	b	b	a	a	a	a	a	a	a	b	b	b	b	a	b	b	b	a	b	b	a	b	b	a	b	a	b	b	b	b	b	b
3255552S4	a	a	a	a	a	a	b	b	a	a	b	a	b	a	b	a	b	a	a	b	b	a	a	a	b	b	a	b	a	a	b	b	b	b	a	a	a	a	b	b	b	b	b	b	b	b	b	a	b
3255559S3	a	b	a	b	b	a	a	b	a	a	a	a	a	b	b	b	a	b	b	b	b	b	b	b	a	b	a	a	b	b	a	a	a	b	b	a	a	b	b	b	a	b	b	b	b	b	b	b	a
3255573S4	a	a	a	a	a	a	a	a	b	b	a	a	a	b	a	b	a	-	a	a	a	b	a	b	b	b	a	a	b	b	b	b	b	a	b	b	a	b	b	a	a	a	b	a	a	-	b	b	b
3255577S2	a	a	a	a	a	b	b	a	a	a	b	a	a	a	a	a	b	a	b	b	a	b	b	-	-	a	b	a	a	-	a	a	a	a	a	a	a	a	a	a	a	a	a	b	b	b	a	a	a
3255580S7	b	b	a	a	b	b	b	b	a	b	b	b	b	b	b	b	b	a	b	a	a	a	b	a	a	b	a	a	b	a	b	a	a	a	a	b	b	a	b	a	b	a	a	b	a	b	b	a	a
3255589S1	a	a	a	b	a	b	a	a	a	b	b	b	a	b	b	a	a	b	b	a	a	a	a	a	a	a	b	b	b	b	a	b	b	b	b	b	b	a	b	b	a	b	a	b	b	b	b	b	b
3255628S7	a	b	a	a	a	b	a	a	a	b	a	a	a	a	a	b	a	a	a	a	b	a	b	a	a	b	b	a	b	a	a	b	b	a	-	a	a	a	a	b	b	b	a	a	b	b	-	b	b
3255632S3	a	b	a	a	a	a	a	b	a	a	a	a	a	b	b	b	a	a	b	b	b	b	b	b	a	b	a	a	b	b	a	a	a	b	b	a	a	a	b	b	a	a	b	a	b	b	b	b	b
3255640D5	a	b	a	b	a	b	a	a	a	b	a	a	a	a	b	-	a	a	a	a	b	a	b	b	a	b	b	a	b	-	a	b	b	a	b	a	a	a	a	b	b	b	-	a	a	b	a	b	b
3255642S1	a	b	a	b	a	a	b	a	a	a	b	b	b	b	b	a	a	a	a	a	a	a	a	a	a	b	a	a	b	a	a	b	b	a	b	a	b	a	b	b	b	a	a	b	a	b	a	b	a
3255652D6	a	a	a	-	a	a	a	a	a	a	a	a	b	a	a	b	a	a	b	a	a	a	a	-	a	a	a	a	b	a	a	a	a	a	a	b	a	a	a	a	a	a	b	a	a	b	a	a	a
3255663S5	a	b	a	a	a	a	b	b	a	a	a	b	a	b	b	a	b	a	a	b	b	a	a	a	a	a	b	b	a	b	b	a	a	b	a	b	b	a	b	b	a	a	a	b	b	a	b	a	a
3255677S5	a	b	a	b	a	b	a	a	a	b	a	a	a	a	b	b	a	a	a	a	b	a	b	b	a	b	b	a	b	a	a	b	b	a	b	a	a	a	a	b	b	b	a	a	b	b	a	b	b
3255684S6	b	a	a	b	b	b	b	b	a	b	a	a	b	a	a	b	a	a	b	a	a	b	a	b	a	a	a	b	a	b	b	b	b	a	a	b	a	a	a	a	a	b	b	b	a	b	a	b	b
3255708S5	a	b	a	a	a	a	a	b	a	b	b	b	a	b	a	a	b	a	a	b	b	b	a	b	a	a	b	b	a	b	a	b	b	b	a	b	b	a	a	b	a	a	a	b	a	a	b	b	a
3255709D4	a	a	a	a	a	a	b	a	b	b	a	-	b	b	a	b	a	b	a	a	a	b	a	b	b	b	b	a	b	b	b	b	b	-	b	b	a	a	b	a	a	a	b	a	-	-	b	b	b
3255722S2	a	a	a	a	a	b	b	a	a	a	b	a	a	a	a	-	b	a	b	b	a	b	b	a	a	a	b	a	a	a	a	a	a	a	a	a	a	a	a	a	a	a	a	b	b	b	a	a	a
3255734S5	a	a	a	a	b	a	b	b	a	a	a	b	a	b	b	a	b	a	a	b	a	a	a	a	b	a	b	b	a	b	b	a	a	b	a	b	b	a	b	b	a	a	a	b	b	a	b	a	b
3255738D4	a	a	a	a	a	a	b	b	a	b	a	a	a	b	a	b	a	a	a	b	a	a	a	b	b	b	a	a	b	a	b	b	b	-	b	-	a	a	b	a	b	b	b	b	a	a	b	-	b
3255744S1	a	a	a	a	a	a	a	a	a	b	b	b	a	b	b	a	a	b	b	a	a	a	a	a	a	a	b	b	b	b	a	b	b	b	b	b	b	a	b	b	a	b	a	b	b	b	b	b	b
3255751D6	b	a	a	b	a	a	b	a	a	a	a	a	a	a	b	b	b	b	a	a	a	a	a	b	b	a	b	a	a	b	a	b	b	b	b	a	a	a	b	a	b	b	a	a	a	a	a	a	b
3255760S4	a	a	a	a	a	a	b	b	a	a	b	a	b	a	b	a	b	a	a	b	b	a	a	a	b	b	a	b	a	a	b	b	b	a	a	a	a	a	b	b	b	b	b	b	b	-	b	a	b
3255778S1	a	a	a	a	b	a	a	a	a	b	b	b	a	b	b	a	a	b	b	a	a	a	a	a	b	a	b	b	b	b	a	b	b	b	a	b	b	a	b	b	a	b	a	b	b	b	b	b	b
3255782S4	a	a	a	a	a	a	b	a	b	b	a	a	a	b	a	b	a	-	a	a	a	b	a	b	b	b	a	a	b	b	b	a	a	a	b	b	a	a	b	a	a	a	b	a	a	-	b	b	b
3255810S2	a	b	a	a	a	b	b	a	b	a	b	a	a	a	a	-	b	a	b	b	b	b	b	b	a	a	b	a	a	-	a	a	a	a	a	a	a	a	a	a	a	b	b	b	b	-	a	a	a
3255821D3	a	a	a	b	a	a	a	b	b	a	b	-	a	a	b	b	b	a	b	b	b	a	a	a	a	b	b	b	-	b	-	a	a	b	b	a	a	a	a	-	b	a	a	a	a	b	a	a	b
3255824S3	a	a	a	a	a	a	a	b	b	a	a	a	a	b	b	a	b	-	b	b	b	b	a	-	a	b	a	a	b	b	a	a	a	a	b	a	a	a	a	b	a	a	b	a	b	b	b	b	a
3255825S2	b	b	a	b	a	a	b	b	b	b	a	b	b	a	a	a	a	a	b	b	b	b	a	b	b	b	a	a	b	a	b	b	b	b	b	a	b	a	b	b	b	b	a	a	b	b	a	b	b
3255840S6	b	a	a	b	a	a	b	a	a	a	a	a	a	a	a	b	b	b	a	a	a	a	a	b	b	a	b	a	a	b	a	b	b	b	b	a	a	a	b	a	b	b	a	a	a	a	a	a	b
3255850D7	b	b	a	a	b	b	b	b	a	b	b	b	b	b	b	b	b	a	b	a	a	a	b	a	a	b	a	a	b	a	-	a	a	a	a	b	b	a	b	a	b	a	a	b	a	b	-	a	a
3255862S3	a	b	a	b	b	a	a	b	a	a	a	a	-	b	b	b	a	b	b	b	b	b	b	b	a	b	a	b	b	b	-	a	-	b	b	a	a	b	b	b	a	b	-	b	b	b	b	b	a
3255865S5	a	b	a	a	-	b	a	a	a	b	a	a	a	a	b	-	a	a	a	a	b	a	b	a	a	b	b	a	b	a	a	b	b	a	b	a	a	a	a	b	b	b	a	a	b	b	a	b	b
3255866S6	b	b	a	b	a	b	b	b	b	a	a	a	b	b	a	b	a	b	b	b	a	a	b	b	b	a	b	b	a	a	a	a	a	b	b	b	a	a	a	a	b	a	b	a	-	a	a	b	b
3255896S5	a	b	a	a	a	b	a	a	a	b	a	a	a	a	a	b	a	a	a	a	b	a	b	a	b	b	a	a	b	a	a	b	b	a	b	a	a	a	a	a	b	b	a	a	b	b	a	b	b
3255904S5	a	a	a	a	a	a	b	b	a	a	a	b	a	b	b	a	b	a	a	b	a	a	a	a	a	a	b	b	a	b	b	a	a	b	a	b	b	a	b	b	a	a	a	b	b	a	b	a	b
3255906S3	a	a	a	a	a	a	a	b	a	a	a	a	a	b	b	b	a	a	b	b	b	b	a	b	a	b	a	a	b	b	a	a	a	b	b	a	a	a	b	b	a	a	b	a	b	b	b	b	b
3255929D2	b	b	a	a	b	a	a	b	b	b	b	b	b	b	b	b	b	b	a	a	b	a	b	b	b	a	a	b	b	b	a	b	b	b	b	b	a	b	b	b	b	a	-	a	b	-	b	a	b
3255934D3	a	a	a	a	a	b	a	a	a	a	a	a	a	a	a	a	b	a	b	a	a	a	a	b	-	a	b	a	a	a	a	a	a	a	a	-	a	a	a	a	-	a	a	a	b	b	a	a	b
3255943S7	a	a	a	a	a	b	a	a	a	a	a	a	a	a	a	-	b	a	b	a	a	a	a	b	-	a	b	a	-	-	a	a	a	a	a	a	a	a	a	a	a	a	a	a	-	-	a	a	b
3255951S5	a	b	a	a	a	a	b	b	a	a	a	b	a	b	a	a	b	a	a	b	b	a	a	b	a	a	b	b	a	b	b	b	b	b	a	b	b	a	b	b	a	a	a	b	a	-	b	a	a
3255953S7	b	b	a	a	b	b	b	b	a	b	b	b	b	b	b	b	b	a	b	a	a	b	b	a	a	b	b	a	b	a	b	b	b	a	a	b	b	a	b	a	b	a	b	b	a	b	b	a	a
3255981S2	a	b	a	b	b	a	b	b	b	b	b	b	b	a	a	a	a	a	b	b	b	b	a	b	b	a	a	a	b	a	b	b	b	a	a	a	b	a	b	b	b	b	b	a	b	b	a	a	a
3255988S3	a	b	a	a	a	a	a	b	a	a	a	a	a	b	b	b	a	b	b	b	b	b	b	b	a	b	a	a	b	b	a	a	a	b	b	a	a	a	b	b	a	a	b	a	b	b	b	b	b
3255991D5	a	a	a	a	a	a	a	a	a	a	a	b	b	a	a	b	a	a	-	-	a	a	a	b	a	a	b	a	-	a	a	a	a	a	a	-	a	a	b	b	a	a	b	a	a	b	a	a	a
3256001D2	a	b	a	a	b	a	b	b	b	b	b	b	b	a	a	b	a	a	b	a	b	a	b	a	b	a	-	a	b	a	b	b	b	b	b	a	b	a	b	b	b	a	a	a	b	b	a	a	a
3256007D4	a	a	a	a	a	a	b	b	a	a	b	-	a	a	b	a	b	a	a	b	b	a	a	a	b	b	a	b	a	a	b	b	b	a	b	a	a	a	b	b	b	b	b	b	b	b	b	a	b
3256012D3	a	a	a	b	a	a	a	b	b	a	b	a	a	a	b	b	b	a	b	a	a	a	a	a	b	a	b	b	a	b	a	a	a	b	b	a	a	a	a	a	b	a	a	a	a	a	a	b	b
3256016D4	a	a	a	a	a	a	b	b	a	b	a	a	a	b	a	b	a	a	a	b	a	-	a	b	b	b	a	-	b	a	b	b	b	a	b	a	a	-	b	a	a	-	b	b	-	a	b	a	b
3256018S2	a	a	a	a	b	b	b	a	a	a	b	a	a	a	b	b	b	a	b	a	a	a	b	a	a	a	b	a	a	a	a	a	a	a	a	a	a	b	b	a	a	a	a	b	b	a	b	a	a
3256041S4	a	a	a	a	a	a	b	a	b	b	a	a	a	b	a	b	a	a	a	a	a	b	a	b	b	b	a	a	b	b	b	b	b	a	b	b	a	b	b	a	a	a	b	a	a	a	b	b	b
3256082D3	a	a	a	a	a	a	a	b	a	a	a	a	a	b	b	b	-	a	b	b	b	b	a	b	-	b	-	a	b	b	a	a	a	b	b	-	a	a	b	b	a	a	b	a	b	b	b	b	b
3256086S5	a	a	a	a	a	a	b	b	a	a	a	b	a	b	b	a	b	a	a	b	b	a	a	a	a	a	b	b	a	b	b	a	a	b	a	b	b	a	b	b	a	a	a	b	b	a	b	a	a
3256090S3	a	a	a	a	a	b	a	a	a	a	a	a	a	a	a	a	b	a	b	a	a	a	a	b	a	a	b	a	a	a	a	a	a	a	a	a	a	a	a	a	a	a	a	a	b	a	a	a	b
3256097S6	a	a	a	a	a	a	b	a	b	b	-	a	a	b	a	b	-	a	a	a	a	-	a	b	b	b	a	a	b	b	b	a	a	a	b	a	a	a	b	-	a	a	b	a	a	-	b	b	b
3256108D3	a	a	a	a	a	a	a	b	b	a	a	a	a	b	b	b	a	a	b	b	b	b	a	b	a	b	a	a	b	b	a	a	a	b	b	a	a	a	b	b	a	a	b	a	b	b	b	b	b
3256113S2	a	b	a	a	b	a	b	b	b	b	b	b	b	a	a	b	a	a	b	a	b	a	b	a	b	a	a	a	b	a	b	b	b	b	b	a	b	a	b	b	b	a	a	a	b	b	a	a	a
3256114S5	a	b	a	b	a	b	a	a	a	b	a	a	a	a	b	b	a	a	a	a	b	a	b	b	a	b	b	a	b	a	a	b	b	a	b	a	a	a	a	b	b	b	a	a	b	b	a	b	b
3256132S5	a	b	a	a	a	b	a	a	a	b	a	a	a	a	a	b	a	a	a	a	b	a	b	a	a	b	b	a	b	a	a	b	b	a	b	a	a	a	a	b	b	b	a	a	b	b	a	b	b
3256135D6	b	a	a	a	b	b	a	b	a	b	b	b	b	a	b	a	a	a	b	b	b	b	b	-	-	b	a	b	b	a	b	a	a	-	b	b	b	b	a	b	a	a	b	b	b	b	b	b	a
3256139S5	a	a	a	a	b	a	a	b	b	a	a	b	a	b	b	a	b	b	a	b	a	a	a	a	b	b	b	b	a	a	b	a	a	b	a	b	b	a	b	b	a	a	a	b	b	a	b	a	b
3256144S5	a	b	a	a	a	b	a	a	a	b	a	a	a	a	a	-	a	a	a	a	b	a	b	a	a	b	b	a	b	a	a	b	b	a	b	a	a	a	a	b	b	b	a	a	b	b	a	b	b
3256152S5	a	b	a	a	a	a	a	a	a	-	a	a	a	a	a	-	a	a	a	b	b	a	a	b	b	-	a	a	b	a	a	b	b	a	b	a	a	a	a	a	b	b	b	a	-	a	a	b	a
3256155S6	b	a	a	b	b	b	b	b	a	b	a	a	b	a	a	b	a	a	b	a	a	b	a	b	a	a	a	b	a	a	-	b	b	a	a	b	a	a	a	a	a	a	b	a	a	b	a	b	b
3256168S7	b	a	a	b	a	a	a	a	b	a	a	a	a	a	a	a	a	a	b	a	a	a	a	b	a	a	a	a	a	b	a	a	a	a	a	a	a	a	a	a	b	a	a	a	a	b	a	a	a
3256184S1	a	b	a	b	a	a	b	a	a	a	b	b	b	b	b	a	a	a	a	a	a	a	a	a	b	b	a	a	b	a	a	b	b	a	b	a	b	a	b	b	b	a	a	b	a	b	a	b	a
3256224S2	a	a	a	a	b	b	b	a	a	a	b	a	a	a	b	b	b	a	b	a	a	a	b	a	a	a	b	a	a	a	a	a	a	a	a	a	a	b	b	a	a	a	a	b	b	b	b	a	a
3256253S5	a	a	a	a	b	a	a	b	b	a	a	b	a	b	b	a	b	-	a	b	a	a	a	a	b	b	b	b	a	a	b	a	a	b	a	b	b	a	b	b	a	a	a	b	b	a	b	a	b
3256257D7	a	a	a	a	a	b	a	a	a	a	a	a	a	a	a	a	b	a	b	a	a	a	a	b	a	a	b	a	-	-	a	b	b	a	a	a	a	a	a	a	a	a	a	-	b	a	-	a	b
3256270S7	b	b	a	a	b	b	b	b	a	b	b	b	b	b	b	b	a	a	b	a	a	a	b	a	a	b	a	a	b	a	b	a	a	a	a	b	b	a	b	a	b	a	a	b	a	b	b	a	a
3256273S5	a	b	a	a	a	b	a	a	a	b	a	a	a	a	b	b	a	a	a	a	b	a	b	a	a	b	b	a	b	a	a	b	b	a	b	a	a	a	a	b	b	b	a	a	b	b	a	b	b
3256289D6	b	a	a	b	b	b	b	b	a	b	b	a	-	a	a	b	-	a	b	a	a	b	a	b	a	a	a	b	a	a	b	a	a	a	a	b	a	a	a	a	a	a	b	b	a	-	a	-	b
3256305D1	a	a	a	b	a	b	a	a	a	b	b	b	a	b	b	-	-	b	b	a	a	a	a	a	a	a	b	b	b	b	a	b	b	b	b	b	b	-	b	b	a	b	a	b	b	b	b	b	b
3256323S2	b	b	a	a	a	b	b	a	b	a	b	a	a	a	a	b	b	a	b	b	b	b	b	a	a	a	b	a	a	a	a	a	a	b	a	a	a	a	a	a	a	b	b	b	a	b	a	a	a
3256333S5	a	a	a	a	b	a	b	b	a	a	a	b	a	b	b	-	b	a	a	b	a	a	a	a	a	a	b	b	a	b	b	a	a	b	a	b	b	a	b	b	a	a	a	b	b	-	b	a	b
3256354S3	a	a	a	a	a	a	a	b	b	a	a	a	a	b	b	a	b	a	b	b	b	b	a	b	a	b	a	a	b	b	a	a	a	b	b	a	a	a	a	b	a	a	b	a	b	b	b	b	a
3256366S5	a	b	a	a	a	b	a	a	a	b	a	a	a	a	a	b	a	a	a	a	b	a	b	a	a	b	b	a	b	a	a	b	b	a	b	a	a	a	a	b	b	b	a	a	b	b	a	b	b
3256391S7	a	b	a	b	b	a	b	a	b	b	b	b	b	b	b	a	a	a	b	a	a	a	a	a	a	b	a	a	b	a	a	b	b	a	b	a	b	a	b	b	b	a	b	b	a	b	a	b	a
3256401S6	b	a	a	a	b	b	b	b	a	b	b	b	b	a	a	a	a	a	b	b	a	b	a	a	a	b	a	b	b	a	b	a	a	a	b	b	b	a	a	b	a	a	b	b	b	b	a	b	b
3256413D4	a	a	a	a	a	a	b	b	a	a	b	a	a	a	b	b	-	a	a	b	a	a	a	b	b	b	a	a	a	a	b	b	b	a	b	a	-	a	b	b	b	b	b	b	b	b	b	a	b
3256439S2	a	a	a	a	a	b	b	a	b	a	b	a	a	a	a	a	b	a	b	a	a	a	b	a	a	a	b	a	a	a	a	a	a	a	a	a	a	b	b	a	a	a	a	b	b	b	b	a	a
3256463D3	b	b	a	b	b	a	b	b	a	b	b	b	b	b	b	b	a	b	b	b	b	b	b	-	b	b	a	b	b	b	a	a	a	b	b	b	b	b	b	b	b	b	b	b	a	b	b	b	a
3256469S1	a	b	a	b	b	a	b	b	b	b	b	b	b	b	b	b	b	a	b	a	a	a	a	a	a	b	b	a	b	b	b	b	b	a	b	a	b	a	b	b	b	a	b	b	a	b	a	b	b
3256478S6	b	a	a	a	b	b	a	b	a	b	b	b	b	a	a	a	a	a	b	b	a	b	b	a	a	b	a	b	b	a	b	a	a	a	b	b	b	a	a	b	a	a	b	b	b	-	b	b	a
3256537D4	a	a	a	a	a	a	b	a	b	b	a	a	a	b	a	b	a	-	a	a	a	a	a	b	b	b	a	a	b	b	b	a	a	a	b	-	a	a	b	a	a	a	b	a	a	b	b	b	b
3256552D7	a	a	a	a	a	a	a	a	a	a	a	a	a	a	a	b	a	a	a	a	a	a	a	-	a	-	-	a	-	a	a	-	a	a	a	a	-	a	b	a	a	a	a	a	a	a	b	a	a
3256569S2	a	b	a	b	b	a	-	b	b	b	b	b	b	a	a	a	a	a	b	b	b	b	a	b	b	a	a	a	b	a	b	b	b	a	a	a	b	a	b	b	b	b	b	a	b	b	a	a	a
3256573S2	a	b	a	b	a	a	b	b	b	b	b	b	b	a	a	a	a	a	b	b	b	b	a	b	a	b	a	a	b	-	b	b	b	a	a	a	b	a	b	b	b	b	a	a	b	b	a	a	a
3256575S7	a	a	a	b	a	a	a	a	a	a	a	a	a	a	a	a	a	b	a	a	a	a	a	b	a	a	a	b	a	a	a	a	a	a	a	a	a	a	b	b	a	b	a	a	a	a	a	a	a
3256610S3	a	a	a	a	a	b	a	a	a	a	b	a	a	a	a	a	b	a	b	a	a	a	a	a	a	a	b	a	a	a	a	a	a	a	a	a	a	a	a	a	a	a	a	a	a	a	a	a	b
3256621D4	a	a	a	a	a	a	b	a	b	b	a	a	a	b	a	b	a	a	a	a	a	a	-	b	b	b	a	a	b	b	b	a	a	a	b	b	a	a	b	a	a	a	b	a	a	b	b	b	b
3256642D4	a	a	a	a	a	a	b	b	a	a	b	a	a	a	b	a	-	a	a	b	a	a	a	b	b	b	a	a	a	-	b	b	b	a	b	a	a	a	b	b	b	b	b	b	b	b	b	a	b
3256643S3	a	a	a	a	a	b	a	a	a	a	a	a	-	a	a	a	b	a	b	a	a	a	a	b	a	a	b	a	a	a	b	b	b	a	a	a	a	a	a	a	a	a	a	a	b	a	a	a	b
3256678D5	a	b	a	a	a	b	a	a	a	b	a	a	a	a	b	b	a	-	-	a	b	a	b	b	-	b	b	a	b	-	a	b	b	a	b	-	-	-	a	b	b	b	a	a	b	b	a	b	b
3256704S7	b	a	a	b	a	a	a	a	b	a	a	a	a	a	a	a	a	a	a	a	a	a	a	b	a	a	a	a	a	a	a	a	a	a	a	a	a	a	a	a	a	a	a	a	a	b	a	a	a
3256717D2	a	b	a	a	b	a	b	b	b	b	b	b	b	a	a	b	a	a	b	a	b	a	a	a	b	a	a	a	b	a	b	b	b	b	b	-	b	a	b	b	b	a	b	a	b	b	a	a	a
3256719S3	-	b	a	b	b	a	b	b	a	a	a	a	a	b	b	b	a	b	b	b	b	b	b	b	a	b	a	b	b	b	a	a	a	b	b	a	a	b	b	b	b	b	b	b	b	b	b	b	a
3256723S3	b	b	a	b	b	a	-	b	a	b	b	a	b	b	b	b	a	b	b	b	b	b	b	a	b	b	a	b	b	b	a	a	a	b	-	b	a	b	b	b	b	b	b	b	b	b	b	b	a
3256757S3	a	b	a	a	a	a	a	b	a	a	a	a	a	b	b	b	a	b	b	b	b	b	b	b	a	b	a	a	b	b	a	a	a	b	b	a	a	a	b	b	a	a	b	a	b	b	b	b	b
3256791S7	b	b	a	a	b	b	b	b	a	b	b	b	b	b	b	b	b	a	b	a	a	b	b	a	a	b	b	a	b	a	b	b	b	a	a	b	b	a	b	a	b	a	b	b	a	b	b	a	a
3256819D5	a	b	a	a	a	a	a	a	a	b	a	a	a	a	a	b	a	a	a	b	b	-	a	b	b	b	a	a	b	-	a	b	b	a	b	a	-	a	a	a	b	b	b	a	b	b	a	b	b
3256838D1	a	a	a	a	b	a	a	a	a	b	b	b	a	b	b	a	-	b	b	a	a	a	a	a	b	a	a	b	b	b	-	b	b	b	b	b	b	a	b	b	a	a	-	a	b	b	b	b	b
3256850S5	a	b	a	b	a	b	a	a	a	b	a	a	a	a	b	a	a	a	a	a	b	a	b	b	a	a	b	a	b	a	a	b	b	a	b	a	a	a	a	a	b	b	a	a	a	b	a	b	b
3256863S7	b	b	a	a	b	b	b	b	a	b	b	b	b	b	b	b	b	a	b	b	a	b	b	a	a	b	b	a	b	a	b	b	b	a	a	b	b	a	b	a	b	a	b	b	a	b	b	a	a
3256864S7	a	a	a	a	a	a	a	a	a	a	a	a	a	a	a	-	a	a	a	a	a	a	a	b	a	a	a	a	a	-	a	a	a	-	a	a	a	a	b	a	a	a	a	b	a	a	b	a	a
3256883D3	a	a	a	b	a	a	a	a	b	a	a	a	a	a	a	a	a	b	a	-	b	-	a	b	b	a	-	b	a	b	a	a	a	b	b	a	-	a	b	b	a	b	a	a	b	a	a	a	a
3256895S4	a	a	a	a	a	a	b	a	b	b	a	a	a	b	a	-	a	a	a	a	a	a	a	b	b	b	a	a	b	b	b	a	a	a	b	b	a	a	b	a	a	a	-	a	a	-	b	b	b
3256900S5	a	a	a	a	b	a	a	b	b	a	a	b	a	b	b	a	b	b	a	b	a	a	a	a	b	a	b	b	a	a	b	a	a	b	a	b	b	a	b	b	a	-	a	b	b	a	b	a	b
3256901S6	a	b	a	b	b	a	a	b	a	a	a	a	a	b	b	-	a	b	b	b	b	b	b	-	-	b	a	a	-	b	a	a	a	b	b	a	a	a	b	b	a	b	b	b	b	-	b	b	a
3256905S5	a	b	a	b	a	b	a	a	a	b	a	a	a	a	b	b	a	a	a	a	b	-	b	b	a	b	b	a	b	a	a	b	b	a	b	a	a	a	a	b	b	b	a	a	b	b	a	b	b
3256920S2	-	a	a	a	a	b	b	a	a	a	b	a	a	a	a	a	b	a	b	b	a	a	b	a	a	a	b	a	a	a	a	a	a	a	a	a	a	a	b	a	a	a	a	b	b	b	b	a	a
3256922S1	a	a	a	a	a	a	a	a	a	a	b	b	a	b	b	a	a	b	b	a	a	a	a	a	b	a	a	b	b	b	a	b	b	a	a	b	b	a	b	b	a	a	a	a	b	b	b	b	b
3256939S7	b	b	a	a	b	b	b	b	a	b	b	b	b	b	b	b	a	a	b	a	a	a	b	a	a	b	a	a	-	a	b	a	a	a	a	b	b	a	b	a	a	a	a	b	a	b	b	a	a
3256947D1	a	b	a	-	b	a	b	a	b	b	b	b	b	b	b	b	a	a	a	a	a	a	a	-	a	-	a	a	b	-	a	b	b	a	b	a	-	a	b	-	b	a	a	-	a	b	a	-	a
3256971S2	b	b	a	b	a	a	b	b	b	b	a	b	b	a	a	a	a	a	b	b	b	b	a	b	b	b	a	a	b	a	b	b	b	a	b	a	b	a	b	b	b	b	a	a	b	b	a	a	a
3256976S4	a	a	a	a	a	b	b	b	a	a	b	a	b	a	b	a	b	a	a	b	b	a	a	a	b	b	a	b	a	a	b	b	b	b	a	a	a	a	b	b	b	b	b	b	b	b	b	a	b
3256985S7	a	a	a	b	a	a	a	a	b	a	a	a	a	a	a	a	a	b	a	a	b	a	a	b	b	a	a	b	a	b	a	a	a	b	b	a	a	b	b	b	a	b	a	a	b	a	a	b	a
3256988D2	b	b	a	a	a	b	b	a	b	a	b	a	a	a	a	b	b	a	b	b	b	b	b	a	a	a	b	a	a	a	a	a	a	b	a	a	a	a	a	a	a	b	b	b	a	b	a	a	a
3256991S3	a	b	a	b	b	a	a	b	a	a	a	a	a	b	b	b	a	b	b	b	b	b	b	b	a	b	a	a	b	b	a	a	a	b	b	a	a	a	b	b	a	b	b	b	b	b	b	b	a
3257002D3	a	a	a	a	a	b	a	a	a	a	b	a	a	a	a	-	b	a	b	a	a	a	-	-	-	a	b	a	a	-	a	b	a	a	-	a	a	a	a	-	b	a	-	a	a	a	a	a	b
3257026S5	a	b	a	a	a	a	a	b	a	a	b	b	a	b	a	a	b	a	a	b	b	b	a	b	a	a	b	b	a	b	a	b	b	b	a	b	b	a	a	b	a	a	a	b	a	a	b	b	a
3257047S2	b	b	a	a	b	a	b	b	b	b	b	a	b	b	a	b	b	a	b	a	b	a	b	a	b	a	a	b	b	a	b	b	b	b	b	a	a	a	b	b	b	a	a	a	b	-	b	a	a
3257049S6	b	a	a	b	b	b	b	b	a	b	b	a	b	a	a	b	a	a	b	a	a	b	a	a	a	b	a	b	b	a	b	a	a	a	b	b	-	a	a	a	a	a	b	b	b	b	a	b	b
3257066S4	a	a	a	a	a	a	b	a	b	b	a	a	a	b	a	b	a	a	a	a	a	b	a	b	b	b	a	a	b	b	b	a	a	a	-	b	a	a	b	a	a	a	b	a	a	a	b	b	b
3257093D4	a	a	a	a	a	a	b	a	b	b	a	a	a	b	a	b	a	a	b	a	a	-	a	b	b	b	a	a	b	b	b	a	a	-	b	a	a	a	b	-	a	a	b	a	a	a	b	b	b
3257100D7	b	a	a	b	a	a	a	a	b	a	a	a	a	a	a	a	a	-	a	a	a	a	a	b	a	a	a	a	a	a	-	a	-	a	a	a	a	a	a	-	b	a	a	a	a	b	a	-	a
3257126S1	b	a	a	b	a	b	a	a	b	b	b	a	a	b	b	a	b	b	a	a	a	a	a	a	a	a	a	b	b	b	a	b	b	b	b	b	a	a	b	b	a	b	a	a	b	-	b	b	a
3257131S4	a	a	a	a	a	a	b	a	b	b	a	a	a	b	a	b	a	a	a	a	a	a	a	b	b	b	a	a	b	b	b	a	a	a	b	b	a	a	b	a	a	a	b	a	a	a	b	b	b
3257142D5	a	b	a	b	a	b	a	a	a	b	a	-	a	a	b	a	a	a	a	a	b	a	b	b	a	b	b	a	b	a	a	b	b	a	b	a	a	-	a	b	b	b	a	a	a	b	a	b	b
3257149S6	b	a	a	b	b	b	b	b	a	b	b	a	-	a	a	b	a	-	b	a	a	b	a	-	a	-	a	b	a	a	-	a	a	a	a	b	a	a	a	a	a	a	b	b	-	b	a	b	b
3257184S4	b	a	a	b	b	a	a	a	a	b	a	a	a	b	a	-	a	a	a	a	b	a	a	b	b	b	a	a	b	b	b	b	b	a	b	b	a	b	a	a	a	a	-	b	a	a	a	b	b
3257216D3	b	b	a	b	b	a	b	b	a	b	b	a	b	b	b	b	a	b	b	b	b	b	b	b	b	b	a	b	b	b	a	a	-	b	b	b	a	b	b	b	b	b	b	b	b	b	b	b	a
3257245D6	a	b	a	a	a	a	a	a	b	a	a	b	a	a	a	a	a	a	a	b	b	a	a	-	a	a	a	a	a	a	a	a	-	a	a	a	b	a	b	b	b	-	a	a	a	a	a	a	a
3257254S7	b	a	a	b	a	a	a	a	b	a	a	a	a	a	a	a	a	a	a	a	a	a	a	b	a	a	a	a	a	a	a	a	a	a	a	a	a	a	a	-	a	a	a	a	a	b	a	a	a
3257282S1	a	a	a	b	a	a	a	a	a	a	b	b	a	b	b	a	a	b	a	a	a	a	a	a	b	b	a	a	b	a	a	b	b	a	b	b	b	a	b	b	a	a	a	b	b	b	a	b	b
3257307S3	a	a	a	a	a	a	a	b	a	a	a	a	a	b	b	b	a	a	b	b	b	b	a	b	a	b	a	a	b	b	a	a	a	b	b	a	a	a	b	b	a	a	b	a	b	b	b	b	b
3257344S4	a	a	a	a	a	a	b	a	b	b	a	a	a	b	a	b	a	a	a	a	a	b	a	b	b	b	a	a	b	b	b	b	b	a	-	b	a	a	b	a	a	a	b	a	a	a	b	b	b
3257345S5	a	b	a	a	a	b	a	a	a	b	a	a	a	a	a	b	a	a	a	a	b	a	b	a	b	b	b	a	b	a	a	b	b	a	b	a	a	a	a	a	b	b	a	a	b	b	a	b	b
3257355S2	b	b	a	b	a	a	b	b	b	b	b	b	b	a	a	a	a	a	b	b	-	b	a	b	a	b	a	a	b	a	b	b	b	a	a	a	b	a	b	b	b	b	a	a	b	b	a	a	a
3257370D6	b	a	a	a	b	b	a	b	a	b	b	b	b	a	b	a	a	-	b	b	b	b	b	a	a	b	a	b	b	a	b	-	a	a	b	b	b	b	a	b	a	a	b	b	b	b	b	b	a
3257394S7	a	a	a	b	a	a	a	a	b	a	a	a	a	a	a	a	-	b	a	a	b	a	a	b	b	a	a	b	a	b	a	a	-	-	b	a	a	b	a	b	a	b	a	a	b	-	a	b	b
3257399S1	a	a	a	a	b	a	a	a	a	b	b	b	a	b	b	a	a	b	b	a	a	a	a	a	a	a	b	b	b	b	a	b	b	b	a	b	b	a	b	b	a	b	a	b	b	b	b	b	b
3257411S2	a	a	a	a	b	b	a	a	a	a	b	a	a	b	b	b	b	a	a	a	a	a	b	a	a	a	b	b	a	b	a	a	a	a	a	a	a	b	b	a	a	a	a	b	a	a	b	a	a
3257419S2	b	b	a	b	a	a	b	b	b	b	b	b	b	a	a	a	a	a	b	b	b	b	a	b	a	b	a	a	b	a	b	b	-	a	a	a	b	a	b	b	b	b	a	a	b	b	a	a	a
3257432S6	b	a	a	b	b	b	b	b	b	b	a	a	b	a	a	-	a	a	b	a	a	b	a	b	a	a	b	b	a	a	b	b	b	a	a	b	a	a	a	a	a	a	b	a	a	a	a	b	b
3257479D7	a	a	a	b	a	a	a	a	a	a	a	a	a	a	a	a	a	b	a	a	a	a	a	b	-	a	a	b	-	-	a	a	a	a	a	-	a	a	b	b	a	b	-	a	a	-	b	a	a
3257482S1	a	a	a	b	a	a	a	a	a	a	b	b	a	b	b	a	a	b	a	a	a	a	a	a	b	b	a	a	b	a	a	b	b	a	a	b	b	a	b	b	a	a	a	a	b	b	b	b	b
3257516S3	a	b	a	a	a	a	a	b	a	a	a	a	a	b	b	b	a	a	b	b	b	b	b	b	a	b	a	a	b	b	a	a	a	b	b	a	a	a	b	b	a	a	b	a	b	b	b	b	b
3257527S2	a	b	a	b	b	a	b	b	b	b	b	b	b	a	a	a	a	a	b	b	b	b	a	b	b	b	a	a	b	a	b	b	b	a	a	a	b	a	b	b	b	b	b	a	b	b	a	a	a
3257530S5	a	b	a	a	a	a	b	b	a	a	a	b	a	b	b	a	b	a	a	b	b	a	a	a	a	a	b	b	a	b	b	a	a	b	a	b	b	a	b	b	a	a	a	b	b	a	b	a	a
3257569S5	a	a	a	a	b	a	a	b	b	a	a	b	a	b	b	-	b	b	a	b	a	a	a	a	b	a	b	b	a	a	b	a	a	b	a	b	b	a	b	b	a	a	a	b	b	-	b	a	b
3257579S2	b	b	a	a	a	b	b	a	b	b	b	a	a	a	a	b	b	a	b	b	b	b	b	a	a	a	b	a	a	a	a	a	a	b	a	a	a	a	a	b	a	b	b	b	a	b	a	a	a
3257595S4	a	a	a	a	a	a	b	a	b	b	a	a	a	b	a	b	a	a	a	a	a	a	a	b	b	b	a	a	b	b	b	a	a	a	b	b	a	a	b	a	a	a	b	a	a	a	b	b	b
3257648S4	a	a	a	a	a	a	b	b	a	a	b	a	a	a	b	a	b	a	a	b	b	a	a	a	b	b	a	b	a	a	b	b	b	a	b	a	a	a	b	b	b	b	b	b	b	b	b	a	b
3257669D3	a	a	a	b	a	a	a	b	b	a	b	a	a	a	b	b	b	-	b	a	b	a	a	a	a	a	b	b	a	b	a	a	a	b	b	a	a	a	a	a	b	-	a	a	a	a	a	a	b
3257695S1	a	a	a	b	a	b	a	a	b	b	b	a	a	b	b	a	a	b	b	a	a	a	a	a	a	a	a	b	b	b	a	b	b	b	b	b	a	a	b	b	a	b	a	a	b	a	b	b	b
3257739S4	a	a	a	a	a	a	b	b	a	a	b	a	b	a	b	a	b	a	a	b	b	a	a	a	b	b	a	b	a	a	b	b	b	a	a	a	a	a	b	b	b	b	b	b	b	b	b	a	b
3257756D4	a	a	a	a	a	a	b	a	b	b	a	-	a	b	a	b	a	a	a	a	a	a	a	b	b	b	a	a	b	b	b	a	a	-	b	a	a	a	b	a	a	a	b	a	a	a	b	b	b
3257787D1	a	a	a	a	b	a	a	a	a	b	b	b	a	b	b	-	a	b	b	a	a	a	a	a	b	a	-	b	b	b	a	b	b	b	a	b	b	a	b	b	a	b	-	a	b	b	b	-	b
3257813S3	b	b	a	b	b	a	b	b	a	b	b	a	a	b	b	b	a	b	b	b	b	b	b	b	b	b	a	b	b	b	a	a	a	b	b	a	a	b	b	b	b	b	b	b	b	b	b	b	a
3257826S5	a	b	a	a	a	a	a	b	a	b	b	b	a	b	a	-	b	a	a	b	b	b	a	b	a	a	b	b	a	b	a	b	b	b	a	b	b	a	a	b	a	a	a	b	a	a	-	b	a
3257827D2	b	b	a	b	a	a	b	b	b	b	b	b	b	a	a	b	a	a	b	b	b	b	a	b	a	b	-	a	b	-	b	b	b	a	a	a	b	a	b	b	b	b	a	a	b	b	a	-	a
3257852D4	a	b	a	a	-	a	b	b	a	a	b	a	a	b	a	b	a	-	a	b	-	a	-	b	b	b	-	a	a	a	b	b	b	a	b	-	a	a	b	a	b	b	b	b	a	a	b	-	b
3257864D7	a	a	a	a	a	a	a	a	a	a	a	a	a	a	a	a	a	a	a	a	a	a	a	a	-	a	a	a	a	a	a	a	-	a	a	a	a	a	b	a	a	a	a	a	-	b	b	-	a
3257866D2	a	a	a	a	a	b	b	a	a	a	b	a	a	a	a	a	b	a	b	a	-	a	b	a	a	a	b	a	a	a	a	a	a	a	a	a	a	b	b	-	a	a	a	b	b	b	b	a	a
3257867S5	a	a	a	a	b	a	a	b	b	a	a	b	a	b	b	a	b	b	a	b	a	a	a	a	b	a	b	b	a	a	b	a	a	b	a	b	b	-	b	b	a	a	a	b	b	a	b	a	-
3257878S5	a	b	a	a	a	a	b	b	a	a	b	b	a	b	a	a	b	a	a	b	b	a	a	-	a	a	b	b	-	b	b	b	b	b	a	b	b	a	a	b	a	a	a	b	a	-	b	b	a
3257893D3	a	b	a	b	b	a	b	b	a	a	b	a	a	b	b	b	a	b	b	b	b	b	b	b	b	b	a	b	b	b	a	a	a	b	b	a	a	b	b	b	b	b	b	b	b	b	b	b	a
3257896S7	a	a	a	b	a	a	a	a	a	a	a	a	a	a	a	a	a	b	a	a	a	a	a	b	a	a	a	b	a	a	a	a	a	a	a	a	a	a	b	b	a	b	a	a	a	a	b	a	a
3257913S4	a	a	a	a	a	a	b	a	b	b	a	a	a	b	a	b	a	a	a	a	a	a	a	b	b	b	a	a	b	b	b	a	a	a	b	a	a	a	b	a	a	b	b	a	a	a	b	b	b
3257941D1	a	b	a	a	a	a	a	a	a	b	a	a	a	a	a	b	a	b	a	a	b	a	b	a	b	b	b	a	b	b	-	b	b	a	a	a	a	a	a	b	b	b	a	a	b	b	a	b	b
3257976S7	a	a	a	b	a	a	a	a	b	a	a	a	a	a	a	a	a	b	a	a	b	a	a	b	b	a	a	b	a	b	a	a	a	b	b	a	a	b	b	b	a	b	a	a	b	a	a	b	b
3257983S2	b	b	a	a	a	b	b	a	b	b	b	a	a	a	a	b	b	a	b	b	b	b	b	a	a	a	b	a	a	a	a	a	a	b	a	a	a	a	a	a	a	b	b	b	a	b	a	a	a
3258020D5	b	b	a	b	a	b	a	a	a	b	a	a	a	b	b	a	a	a	a	a	b	a	b	b	a	a	a	a	b	a	a	b	b	a	b	a	a	a	a	a	b	b	b	a	a	a	a	b	b
3258027D1	a	a	a	a	a	a	a	a	a	a	b	b	a	b	b	a	a	b	b	a	a	a	a	a	b	a	-	b	b	b	a	b	b	a	a	b	b	-	b	b	a	a	a	a	b	b	b	b	b
3258028D3	a	a	a	a	a	a	a	b	b	a	a	a	a	b	b	-	b	a	b	b	b	b	a	b	a	b	b	a	b	b	a	a	a	b	b	a	a	a	a	b	a	a	b	a	b	b	b	b	a
3258106S6	b	a	a	b	b	b	-	b	a	b	a	a	b	a	a	-	a	a	b	a	a	b	a	b	-	a	a	-	a	b	b	b	b	a	a	b	a	a	a	a	a	b	b	a	a	b	a	b	b
3258117S6	b	a	a	b	b	b	b	b	a	b	b	a	b	a	a	b	a	a	b	a	a	b	a	b	a	a	a	b	a	a	b	a	a	a	a	b	a	a	a	a	a	b	b	b	a	b	a	b	b
3258149S6	b	a	a	b	b	b	b	b	b	b	a	a	b	a	a	b	a	a	b	a	a	b	a	b	a	a	a	b	a	a	b	b	b	a	a	b	a	a	a	a	a	a	b	a	a	b	a	b	b
3258151D7	a	a	a	a	a	a	a	a	a	a	a	a	a	a	a	b	a	b	a	a	a	a	a	a	a	a	a	a	b	a	a	a	a	a	a	a	a	a	b	a	a	a	a	a	a	a	b	a	a
3258164S2	a	a	a	a	a	b	b	a	a	a	b	a	a	a	a	-	b	a	b	a	a	a	b	-	a	a	b	a	-	a	a	a	a	a	a	a	a	b	b	a	a	a	-	b	b	-	b	a	a
3258177D1	a	a	a	a	b	a	a	a	a	b	b	b	a	b	b	-	a	b	b	a	a	a	-	b	b	a	a	b	b	a	a	b	b	a	a	b	a	a	b	a	-	b	-	a	-	-	a	b	b
3258202D7	a	a	a	a	a	a	a	a	a	a	a	a	a	a	a	-	a	-	a	a	a	a	a	b	b	-	a	b	b	a	-	a	a	a	a	a	a	a	b	-	a	-	a	a	-	a	b	a	a
3258226D3	a	b	a	b	b	a	a	b	a	a	a	a	a	b	b	b	a	b	b	b	b	b	b	b	a	b	a	a	b	b	a	a	a	b	b	-	a	b	b	b	b	b	b	b	b	b	b	b	a
3258235S4	a	a	a	a	a	a	b	b	a	a	b	a	a	a	b	-	b	a	a	b	b	a	a	b	b	b	a	b	a	a	b	b	b	a	b	-	a	a	b	b	b	b	b	b	b	-	b	a	b
3258269S4	b	b	a	a	b	a	a	b	b	b	b	a	b	b	b	b	b	a	a	a	b	a	-	b	-	a	a	b	b	a	a	b	b	b	b	b	a	b	b	b	b	a	a	a	b	a	b	-	b
3258292D5	a	b	a	a	a	a	a	b	a	b	b	b	a	b	a	-	b	a	a	b	b	b	a	b	-	a	b	b	-	b	a	b	b	b	a	b	b	a	a	b	-	a	-	b	a	a	b	b	a
3258294S6	b	a	a	b	b	b	b	b	a	b	a	a	b	a	a	b	a	a	b	a	a	b	a	b	a	a	a	b	a	b	b	b	b	a	a	b	a	a	a	a	a	b	b	b	a	b	a	b	b
3258309D2	a	b	a	b	a	a	b	b	b	b	b	b	b	a	a	b	-	a	b	b	b	b	a	b	-	b	-	a	b	a	b	b	b	a	a	a	b	a	b	b	b	b	a	a	b	b	-	-	a
3258362S3	a	a	a	a	a	a	a	b	b	a	a	a	a	b	b	a	b	a	b	b	b	b	a	b	a	b	a	a	b	b	a	a	a	b	b	a	a	a	a	b	a	a	b	a	b	b	b	b	a
3258371S6	b	a	a	a	b	b	b	b	a	b	b	a	b	a	a	b	a	a	b	a	a	b	a	a	a	b	a	b	b	a	b	a	a	a	b	b	a	a	a	a	a	a	b	b	b	b	a	b	b
3258376S1	b	a	a	b	a	b	a	a	b	b	b	a	a	b	b	-	b	b	a	a	a	a	a	a	a	a	a	a	b	b	a	b	b	b	b	b	a	a	b	b	a	b	a	a	b	-	b	b	a
3258378S5	a	b	a	b	a	b	a	a	a	b	a	a	a	a	b	a	a	a	a	a	b	a	b	b	a	b	b	a	b	a	a	b	b	a	b	a	a	a	a	b	b	b	a	a	a	b	a	b	b
3258419D7	-	a	a	b	a	a	a	a	a	a	a	a	a	a	a	b	a	b	a	a	a	a	a	b	-	a	a	b	a	b	-	a	a	a	a	b	a	-	b	b	a	b	-	a	b	b	b	a	a
3258439S6	b	a	a	b	b	b	b	b	a	b	b	a	b	a	a	b	a	a	b	a	a	b	a	-	a	b	a	b	b	a	b	a	-	a	b	b	a	a	a	a	-	a	b	b	b	b	a	b	b
3258441S2	a	a	a	a	b	b	a	a	a	a	b	a	a	b	b	b	b	a	a	a	a	a	b	a	a	a	b	b	a	a	a	a	a	a	a	a	a	b	b	a	a	a	a	b	a	a	b	a	a
3258494S6	b	b	a	a	b	b	a	b	b	b	b	b	b	b	b	a	a	a	b	b	b	b	b	a	a	b	a	b	b	a	b	a	a	a	a	b	b	b	a	b	a	a	b	b	b	b	b	b	a
3258505S4	a	a	a	a	a	a	b	b	a	b	a	a	a	b	a	b	a	a	a	b	a	a	a	b	b	b	a	a	b	-	b	b	b	a	b	a	a	a	b	a	a	b	b	a	a	-	b	a	b
3258525S3	a	a	a	a	a	a	a	a	a	a	b	a	a	a	a	a	b	a	b	a	a	a	a	a	b	a	b	a	a	a	a	a	a	a	b	a	a	a	a	a	b	a	a	a	a	a	a	a	b
3258546S7	b	a	a	b	a	a	a	a	b	a	a	a	a	a	a	a	a	a	a	a	a	a	a	b	a	a	a	a	a	a	a	a	a	a	a	a	a	a	a	a	a	a	a	a	a	b	a	a	a
3258558S2	b	b	a	a	b	a	b	b	b	b	b	a	b	b	a	b	b	a	a	a	b	a	b	b	b	a	a	b	b	a	b	b	b	b	b	a	a	a	b	b	b	a	-	a	b	-	b	a	b
3258579S4	a	a	a	a	a	a	b	a	b	b	a	a	a	b	a	b	a	a	a	a	a	b	a	b	b	b	a	a	b	b	b	a	a	a	b	b	a	a	b	a	a	a	b	a	a	a	b	b	b
3258601S1	a	a	a	a	b	a	a	a	a	b	b	b	a	b	b	a	a	b	b	a	a	a	a	a	a	a	b	b	b	b	a	b	b	b	a	b	b	a	b	b	a	b	a	b	b	-	b	b	b
3258619S5	a	b	a	a	a	b	a	a	a	b	a	a	a	a	a	b	a	a	a	a	b	a	b	-	a	b	b	a	b	a	a	b	b	a	b	a	a	a	a	b	b	b	a	a	b	b	a	b	b
3258649S4	a	b	a	a	a	a	b	b	a	a	b	a	a	b	a	b	a	a	a	b	a	a	a	b	b	b	a	a	a	a	b	b	b	a	b	a	a	a	b	b	b	b	b	b	b	a	b	a	b
3258657S7	a	a	a	b	a	a	a	a	b	a	a	a	a	a	a	a	a	b	a	a	b	a	a	b	a	a	a	b	a	b	a	a	a	b	a	a	a	a	b	b	a	b	a	a	a	a	a	a	a
3258687D4	a	a	a	a	a	a	b	b	a	a	b	a	a	a	b	a	b	-	a	b	b	a	a	b	b	b	a	b	a	a	b	b	b	a	b	a	a	a	b	b	b	b	b	b	b	b	b	a	b
3258696S5	a	b	a	b	a	b	a	a	a	b	a	a	a	a	b	b	a	a	a	a	b	a	b	b	a	b	b	a	b	a	a	b	b	a	b	a	a	a	a	b	b	b	a	a	b	b	a	b	b
3258707S3	a	a	a	a	a	a	a	b	b	a	a	a	a	b	b	b	a	a	b	b	b	b	a	b	a	b	a	a	b	b	a	a	a	b	b	a	a	a	b	b	-	a	b	a	b	b	b	b	b
3258789S3	a	b	a	b	b	a	a	b	a	a	a	a	a	b	b	-	a	b	b	b	b	b	b	b	a	b	a	a	b	b	a	a	a	b	b	a	a	a	b	b	a	b	b	b	b	b	b	b	a
3258801S1	a	a	a	a	b	a	a	a	a	b	b	b	a	b	b	a	a	b	b	a	a	a	a	a	a	a	b	b	b	b	a	b	b	b	a	b	b	a	b	b	a	b	a	b	b	b	b	b	b
3258824S4	a	a	a	a	a	a	b	a	b	b	a	a	a	b	a	b	a	a	a	a	a	a	a	b	b	b	a	a	b	b	b	a	a	a	b	b	a	a	b	a	a	a	b	a	a	a	b	b	b
3258843S5	a	a	a	a	b	a	b	b	a	a	a	b	a	b	b	a	b	a	a	b	a	a	a	a	a	a	b	b	a	b	b	a	a	b	a	b	b	a	b	b	a	a	a	b	b	-	b	a	b
3258844S6	b	a	a	b	b	b	b	b	a	b	b	a	b	a	a	b	a	a	b	a	a	b	a	b	a	a	a	b	a	a	b	a	a	a	a	b	a	a	a	a	a	a	b	b	a	b	a	b	b
3258888S2	b	b	a	-	a	b	b	a	b	a	b	a	a	a	a	-	b	a	b	b	-	-	b	-	-	a	b	a	a	-	a	a	a	b	a	a	a	a	a	a	a	b	-	b	a	b	a	a	a
3258898S5	a	a	a	a	b	a	a	b	b	a	a	b	a	b	b	a	b	b	a	b	a	a	a	a	b	b	b	b	a	a	b	a	a	b	a	b	b	a	b	b	a	a	a	b	b	a	b	a	b
3258899S5	a	b	a	a	a	a	a	b	a	a	b	b	a	b	a	a	b	a	a	b	b	b	a	b	a	a	b	b	a	b	a	b	b	b	a	b	b	a	a	b	a	a	a	b	a	a	b	b	a
3258913S3	a	b	a	b	b	a	a	b	a	a	a	a	a	b	b	b	a	b	b	b	b	b	b	b	a	b	a	a	b	b	a	a	a	b	b	a	a	a	b	b	a	a	b	a	b	b	b	b	a
3258948S2	a	b	a	b	a	a	b	b	b	b	b	b	b	a	a	a	a	a	b	b	b	b	a	b	a	b	a	a	b	a	b	b	b	a	a	a	b	a	b	b	b	b	a	a	b	b	a	a	a
3258956S6	b	a	a	b	b	b	b	b	a	b	a	a	b	a	a	b	a	a	b	a	a	b	a	b	a	a	a	b	-	b	b	b	b	a	-	b	a	a	a	a	a	b	b	b	a	b	a	b	b
3258966D3	a	a	a	a	a	b	a	a	a	a	a	a	a	a	a	b	b	-	b	a	a	a	a	b	a	a	b	-	a	-	a	a	-	a	a	a	a	a	a	a	-	a	a	a	b	b	a	a	b
3258972S6	b	a	a	a	b	b	a	b	a	b	b	b	b	a	a	a	a	a	b	b	a	b	a	a	a	b	a	b	b	a	b	a	a	a	b	b	b	a	a	b	a	a	b	b	b	b	b	b	a
3258983S3	a	a	a	a	a	b	a	a	a	a	a	a	a	a	a	a	b	a	b	a	a	a	a	b	a	a	b	a	a	a	a	b	b	a	a	a	a	a	a	a	a	a	a	a	b	a	a	a	b
3259038D5	a	b	a	a	a	a	a	a	a	b	a	a	a	a	a	b	-	-	-	a	b	a	a	b	b	b	a	-	b	a	a	b	b	a	b	a	a	a	a	a	b	b	b	a	b	-	a	b	b
3259057S3	a	a	a	a	a	b	a	a	a	a	a	a	a	a	a	a	b	a	b	a	a	a	a	b	a	a	b	a	a	a	a	b	b	a	a	a	a	a	a	a	a	a	a	a	b	a	a	a	b
3259065S2	a	b	a	b	a	a	b	b	b	b	b	b	b	a	a	a	a	a	b	b	b	b	a	b	a	b	a	a	b	a	b	b	b	a	a	a	b	a	b	b	b	b	a	a	b	b	a	a	a
3259079S3	a	b	a	b	a	a	a	b	a	a	a	a	a	b	b	b	a	b	b	b	b	b	b	b	a	b	a	a	b	b	a	a	a	b	b	a	a	a	b	b	a	a	b	a	b	b	b	b	b
3259085S3	b	b	a	b	b	a	b	b	a	b	b	a	b	b	b	b	a	b	b	b	b	b	b	b	-	b	a	b	b	b	a	-	a	b	b	a	a	b	b	b	b	b	b	b	b	b	b	b	a
3259102S6	b	a	a	b	b	b	b	b	a	b	b	a	b	a	a	b	a	a	b	a	a	b	a	b	a	a	a	b	a	a	b	a	a	a	a	b	a	a	a	a	a	b	b	b	a	b	a	b	b
3259161S7	b	b	a	a	b	b	b	b	a	b	b	b	b	b	b	b	b	a	b	a	a	a	b	a	a	b	a	a	b	a	b	a	a	a	a	b	b	a	b	a	b	a	b	b	a	b	b	a	a
3259239S5	a	b	a	a	a	a	a	b	a	b	b	b	a	b	a	a	b	a	a	b	b	b	a	b	a	a	b	b	a	b	a	b	b	b	a	b	b	a	a	b	a	a	a	b	a	a	b	b	a
3259246D4	a	b	a	a	a	a	b	b	-	a	b	a	a	a	b	b	a	a	a	b	a	a	a	b	b	b	a	a	b	a	b	b	b	-	b	a	a	a	b	b	b	b	b	b	b	a	b	a	b
3259252S5	a	b	a	a	a	b	a	a	a	b	a	a	a	a	b	b	a	a	a	a	b	a	b	b	a	b	b	a	b	a	a	b	b	a	b	a	a	a	a	b	b	b	a	a	b	b	a	b	b
3259285S4	a	a	a	a	a	a	b	a	b	b	a	a	a	b	a	b	a	a	a	a	a	b	a	b	b	b	a	a	b	b	-	b	b	a	b	b	a	b	b	a	a	a	b	a	a	a	b	b	b
3259299S1	a	a	a	a	b	a	a	a	a	b	b	b	a	b	b	a	a	b	b	a	a	a	a	a	a	a	b	b	b	b	a	b	b	b	a	b	b	a	b	b	a	b	a	b	b	b	b	b	b
3259304S5	a	b	a	a	a	a	a	a	a	b	a	a	a	a	a	b	a	a	a	b	b	a	a	b	b	b	a	a	b	a	a	b	b	a	b	a	a	a	a	a	b	b	b	a	b	a	a	b	a
3259306D3	a	a	a	a	a	a	a	b	b	a	a	a	-	b	b	b	b	b	b	b	b	b	a	b	a	b	a	a	b	b	a	a	a	b	b	-	a	-	a	b	a	a	b	a	b	b	b	b	a
3259308S6	b	a	a	b	b	b	b	b	a	b	b	a	b	a	a	b	a	a	b	a	a	b	a	b	a	a	a	b	a	a	b	a	a	a	a	b	a	a	a	a	a	a	b	b	b	b	a	b	b
3259312D2	b	b	a	a	b	a	b	b	b	b	b	-	b	b	a	b	b	a	b	a	b	a	b	-	b	a	a	b	b	a	b	b	b	b	b	a	a	a	b	b	b	a	a	a	b	a	b	a	a
3259313D2	b	a	a	b	b	a	a	b	a	b	a	a	b	a	a	b	a	a	a	a	a	b	a	b	a	a	a	-	a	b	b	b	b	a	a	b	a	a	a	a	a	-	-	a	a	a	a	b	-
3259315S6	b	a	a	b	b	b	b	b	b	b	a	a	b	a	a	b	a	b	b	a	a	b	a	b	a	a	b	b	a	a	b	b	b	a	a	b	a	a	a	a	a	a	b	a	a	a	a	b	b
3259320D7	b	a	a	b	a	a	a	a	b	b	a	a	b	a	a	a	a	-	b	a	a	b	a	a	a	a	b	-	a	b	a	a	a	a	a	b	a	a	-	-	b	a	-	a	a	b	a	a	a
3259348S7	b	b	a	a	-	b	b	b	a	b	-	b	b	b	b	b	b	a	b	a	a	b	b	a	a	b	b	a	b	a	b	b	-	a	a	b	b	a	b	a	b	a	b	b	a	b	b	a	a
3259356S2	b	b	a	b	a	a	b	b	b	b	b	b	b	a	a	a	a	a	b	b	b	b	a	b	a	b	a	a	b	a	b	b	b	a	b	a	b	a	b	b	b	b	a	a	b	b	a	a	a
3259358D5	a	a	a	a	b	a	a	b	b	a	a	b	a	b	b	b	b	b	a	b	a	a	a	a	b	b	b	b	a	b	b	-	-	b	a	b	b	a	b	b	a	a	-	b	b	-	b	a	b
3259369S7	b	a	a	b	a	a	a	a	b	a	a	a	a	a	a	a	a	a	b	a	a	a	a	b	a	a	a	a	a	b	a	a	a	a	a	a	a	a	a	a	b	a	a	a	a	b	a	a	a
3259395D7	b	-	a	a	a	a	a	b	a	a	a	a	a	a	a	b	a	a	a	b	-	a	a	b	-	b	a	a	a	-	a	a	a	a	a	b	a	a	b	b	-	a	-	b	a	b	b	a	a
3259416S4	a	a	a	a	a	a	b	b	a	a	b	a	a	a	b	a	a	a	a	b	a	a	a	b	b	b	a	a	a	a	b	b	b	a	b	a	a	a	b	b	b	b	b	b	b	b	b	a	b
3259473D7	b	a	a	b	a	a	a	a	b	a	a	a	a	a	a	a	a	a	a	a	a	a	a	b	-	a	a	a	a	a	a	a	-	a	a	a	a	a	b	a	a	a	a	a	a	-	b	-	a
3259497D3	a	a	a	a	a	a	a	a	a	a	b	a	a	a	b	a	b	-	b	a	a	a	a	a	b	a	b	a	a	-	a	a	a	a	b	a	a	a	a	a	b	a	a	a	a	b	a	b	b
3259511D7	b	a	a	b	a	a	a	a	b	a	a	-	b	a	a	a	a	a	a	a	a	a	a	b	a	a	-	a	-	-	a	a	a	a	a	a	a	a	-	a	a	a	a	-	-	b	a	a	a
3259514S3	a	b	a	b	a	a	a	b	a	a	a	a	a	b	b	b	a	b	b	b	b	b	b	b	a	b	a	a	b	b	a	a	a	b	b	a	a	a	b	b	a	a	b	a	b	b	b	b	b
3259531D5	a	b	a	a	a	b	a	a	a	b	a	a	a	a	a	b	a	-	a	a	b	a	b	a	a	b	b	a	b	a	-	b	b	a	b	a	a	a	a	b	b	b	a	a	b	b	a	b	b
3259601S2	a	a	a	a	a	b	b	a	a	a	b	a	a	a	a	a	b	a	b	a	a	a	b	a	a	a	b	a	a	a	a	a	a	a	a	a	a	b	b	a	a	a	a	b	b	b	b	a	a
3259609S1	a	a	a	b	a	b	a	a	a	b	b	b	a	b	b	-	a	b	b	a	a	a	a	a	a	a	b	b	b	b	a	b	b	b	b	b	b	a	b	b	a	b	a	b	b	b	b	b	b
3259633S2	b	b	a	a	b	a	a	b	b	b	b	a	b	b	b	b	b	a	a	a	b	a	b	b	b	a	a	b	b	a	a	b	b	b	b	b	a	b	b	b	a	a	a	a	b	a	b	a	b
3259664S2	b	b	a	a	b	a	a	b	-	b	b	a	b	b	b	-	b	a	a	a	b	a	b	b	b	a	a	b	b	a	a	b	b	b	b	b	a	b	b	b	a	a	a	a	b	a	b	a	b
3259676S1	b	a	a	b	a	b	a	a	b	b	b	a	a	b	b	-	-	b	a	a	a	a	a	-	a	a	a	a	-	b	-	b	b	b	-	b	a	a	b	b	a	b	a	a	b	-	b	b	a
3259689S6	b	a	a	a	b	b	b	b	a	b	b	b	b	a	a	a	a	a	b	b	a	b	a	a	a	b	a	b	b	a	b	a	a	a	b	b	b	a	a	b	a	a	b	b	b	b	a	b	b
3259705D2	a	b	a	b	a	a	b	b	b	b	b	b	b	a	a	b	a	a	a	b	b	b	-	b	a	b	a	a	b	-	b	b	a	a	a	-	b	a	b	b	b	b	a	b	b	b	-	b	a
3259714D7	b	a	a	b	a	a	a	a	b	a	a	a	a	a	a	b	a	a	b	a	a	a	a	-	a	-	-	a	a	b	a	a	a	a	a	a	a	-	a	a	b	-	a	a	a	b	a	b	a
3259719D4	a	a	a	a	a	a	b	a	b	b	a	a	a	b	a	b	a	a	a	a	a	a	a	b	b	b	a	a	b	b	b	a	a	a	b	a	a	a	b	a	a	b	b	a	a	b	b	b	b
3259721S4	b	a	a	b	b	a	a	a	a	b	a	a	a	b	a	-	a	a	a	a	b	a	-	b	b	b	a	a	a	b	b	b	b	a	a	b	a	b	a	a	a	a	b	b	a	-	a	b	b
3259763D2	a	b	a	a	b	a	b	b	b	b	b	b	b	a	a	b	a	b	b	a	b	a	b	-	b	a	a	a	b	a	b	b	b	b	b	a	b	a	b	b	b	a	a	a	b	b	a	a	a
3259777D1	b	a	a	b	a	b	a	b	b	b	b	b	a	b	b	b	b	b	-	a	-	a	-	a	a	a	a	a	b	b	a	b	b	b	b	b	a	a	b	b	a	b	a	a	b	b	b	b	a
3259795S2	a	b	a	b	b	a	b	b	b	b	b	b	b	a	a	a	a	a	b	b	b	b	a	b	b	a	a	a	b	a	b	b	b	a	b	a	b	a	b	-	b	b	b	a	b	-	a	-	-
3259824D5	a	b	a	a	a	b	a	a	a	b	a	a	a	a	a	b	a	a	a	a	b	a	b	-	-	b	b	a	b	a	-	b	b	a	b	a	-	-	a	b	b	b	a	a	b	b	a	b	b
3259842S5	a	b	a	a	a	a	a	b	a	a	b	b	a	b	a	a	b	a	a	b	b	b	a	b	a	a	b	b	a	b	a	b	b	b	a	b	b	a	a	b	a	a	a	b	a	a	b	b	a
3259865S2	b	b	a	a	b	a	b	b	b	b	b	a	b	b	-	b	b	a	b	a	b	a	b	a	b	a	a	b	b	a	b	b	b	b	b	a	a	a	b	b	b	a	a	a	b	a	b	a	a
3259890S1	a	a	a	b	a	b	a	a	b	b	b	a	a	b	b	-	a	b	b	a	a	a	a	-	a	a	a	b	b	b	-	b	b	b	b	b	a	a	b	b	a	b	a	a	b	a	b	b	b
3259904D4	a	a	a	a	a	a	b	a	b	b	a	a	a	b	a	b	a	a	a	a	a	a	a	b	b	b	a	a	b	b	b	a	a	a	b	a	a	-	b	a	a	-	b	a	-	b	b	b	b
3259952S1	a	a	a	b	a	a	a	a	a	a	b	b	a	b	b	a	a	b	a	a	a	-	a	-	b	b	-	a	b	a	a	b	b	a	b	b	b	a	-	-	a	a	-	b	b	-	a	b	b
3259977S7	a	a	a	b	a	a	a	a	b	a	a	a	a	a	a	a	a	b	a	a	b	a	a	b	a	a	a	b	a	-	a	a	a	b	a	a	a	a	b	b	a	b	a	a	a	a	a	a	a
3259986S1	a	a	a	b	a	b	a	a	a	b	b	a	a	b	b	a	a	b	b	a	a	a	a	a	a	a	b	b	b	b	a	b	b	b	b	b	a	a	b	b	a	b	a	b	b	-	b	b	b
3259998S3	a	a	a	b	a	a	a	a	b	a	b	a	a	a	b	b	b	a	b	a	a	a	a	a	b	a	b	a	a	a	a	a	a	b	b	a	a	a	a	a	b	a	a	a	a	a	a	b	b
3260050S6	b	a	a	a	b	b	a	b	a	b	b	b	b	a	a	a	a	a	b	b	a	b	b	a	a	b	a	b	b	a	b	a	a	a	b	b	b	a	a	b	a	a	b	b	b	-	b	b	a
3260060S7	b	a	a	b	a	a	a	a	b	a	a	a	a	a	a	-	a	a	b	a	a	a	a	-	a	a	a	a	a	b	a	a	a	a	a	a	a	a	a	a	b	a	a	a	a	-	a	a	a
3260098D6	a	a	a	b	a	a	b	a	a	a	a	a	a	a	a	b	b	b	a	a	a	a	a	b	b	a	b	a	a	b	a	b	b	b	b	a	a	a	b	a	b	b	a	a	a	-	a	-	b
3260104S2	a	b	a	b	b	a	b	b	b	b	b	b	b	a	a	a	a	a	b	b	b	b	a	b	b	a	a	a	b	a	b	b	b	a	a	-	b	a	b	b	b	b	b	a	b	b	a	a	a
3260170S1	a	a	a	a	b	a	a	a	a	b	b	b	a	b	b	-	a	b	b	a	a	a	a	a	a	a	b	b	b	-	a	b	b	b	a	b	b	a	b	b	a	b	a	b	b	-	b	b	b
3260180S5	a	b	a	a	a	a	a	a	a	b	-	a	a	a	a	b	a	-	a	a	b	a	a	b	b	b	a	a	b	a	a	b	b	a	b	a	a	a	a	a	b	b	b	a	b	-	a	b	b
3260207S2	a	a	a	a	b	b	b	a	a	a	b	a	a	a	b	b	b	a	b	a	a	a	b	a	a	a	b	a	a	a	a	a	a	a	a	a	a	b	b	a	a	a	a	b	b	b	b	-	a
3260240S3	a	a	a	b	a	a	a	b	b	a	b	a	a	a	b	b	b	a	b	b	b	a	a	a	a	b	b	b	a	b	a	a	a	b	b	a	a	a	a	a	b	a	a	a	a	b	a	a	b
3260311S7	a	b	a	b	b	a	b	a	b	b	b	b	b	b	b	a	a	a	b	a	a	a	a	a	-	b	a	a	b	b	a	b	b	a	b	a	b	a	b	b	b	a	b	b	a	b	a	b	a
3260335D3	-	a	a	b	a	a	a	b	b	a	b	a	a	a	b	b	b	a	b	a	a	a	a	a	b	a	b	b	a	b	a	a	a	b	b	a	a	a	a	a	b	a	a	a	a	b	a	b	b
3260348S2	a	a	a	a	a	b	b	a	a	a	b	a	a	a	a	a	b	a	b	b	b	b	b	b	a	a	b	a	a	a	a	a	a	a	a	a	a	a	a	a	a	a	a	b	b	b	a	a	a
3260357S2	a	a	a	a	b	b	b	a	b	a	b	a	a	a	b	-	b	-	b	a	a	a	b	-	a	a	b	a	a	a	a	a	a	a	a	a	a	b	b	a	a	a	a	b	b	-	b	a	a
3260378S6	b	a	a	a	b	b	a	b	a	b	b	b	b	a	a	a	a	a	b	b	a	b	a	a	a	b	a	b	b	a	b	a	a	a	b	b	b	a	a	b	a	a	b	b	b	b	b	b	a
3260386S6	b	a	a	b	a	a	b	a	a	a	a	a	a	a	b	b	b	-	b	a	-	a	a	-	b	a	b	a	a	b	a	b	b	b	b	-	a	a	b	a	b	b	-	a	a	-	a	a	b
3260451D2	a	a	a	a	a	b	b	a	b	a	b	a	a	a	a	a	b	-	b	b	a	a	b	-	-	a	b	a	a	-	a	a	a	a	a	a	a	b	b	a	-	a	a	b	b	b	b	a	a
3260521S7	b	a	a	a	a	a	a	a	a	a	a	a	a	a	a	-	a	a	a	a	a	a	a	b	a	a	a	a	a	a	a	a	a	a	a	a	a	a	b	a	a	a	a	b	a	a	b	a	a
3260534S3	a	a	a	a	a	a	a	a	a	a	b	a	a	a	b	b	b	a	b	a	a	a	a	a	b	a	b	a	a	a	a	a	a	a	b	a	a	a	a	a	b	a	a	a	a	a	a	b	-
3260563S7	a	a	a	a	a	a	a	a	a	a	a	a	a	a	a	a	-	a	a	a	a	a	a	a	a	a	-	a	a	a	a	a	a	a	a	a	a	a	b	a	a	-	a	a	a	a	b	a	a
3260615S5	a	a	a	a	b	a	b	b	b	a	a	b	a	a	a	b	b	b	a	b	a	a	a	a	b	b	b	b	a	b	b	a	a	b	a	b	b	a	b	b	a	a	a	b	b	a	b	a	b
3260661S6	b	a	a	b	b	b	b	b	b	b	a	a	b	a	a	b	a	a	b	a	a	b	a	b	a	a	b	b	a	a	b	b	b	a	a	b	a	a	a	a	a	a	b	a	a	a	a	b	b
3260792D3	a	a	a	a	a	a	a	b	b	a	a	a	a	b	b	b	-	a	b	b	b	b	a	b	a	b	a	a	b	b	a	a	a	b	b	a	a	a	b	b	a	a	b	-	b	b	b	b	b
3260812S5	a	a	a	a	b	a	a	b	b	a	a	b	a	b	b	a	b	b	a	b	a	a	a	a	b	a	b	b	a	a	b	a	a	b	a	b	b	a	b	b	a	-	a	b	b	a	b	a	b
3260863S3	b	b	a	b	b	a	b	b	a	b	b	b	b	b	b	b	a	b	b	b	b	b	b	a	b	b	a	b	b	b	a	a	a	b	b	b	b	b	b	b	b	b	b	b	a	b	b	b	a
3260881S3	a	a	a	a	a	a	a	b	b	a	a	a	a	b	b	-	b	a	b	b	b	b	a	b	a	b	a	a	b	b	a	a	a	a	b	a	a	a	a	b	a	a	b	a	b	b	b	b	a
3260905S7	b	b	a	a	b	b	b	b	a	b	b	b	b	b	b	-	b	a	b	a	a	a	b	a	a	b	a	a	b	a	b	a	a	a	a	b	b	a	b	a	b	a	a	b	a	b	b	a	a
3260932S5	a	b	a	b	a	b	a	a	a	b	a	a	a	a	b	-	a	-	a	a	b	a	b	-	a	b	b	a	b	-	-	b	b	-	b	-	a	a	a	b	b	b	-	a	-	b	a	b	b
3260994D6	b	b	a	b	a	b	b	b	b	a	a	a	b	b	a	b	a	b	b	b	a	a	b	a	b	a	b	-	a	a	a	a	a	b	-	-	a	a	a	a	b	a	b	a	b	b	a	-	-
3261052D4	b	a	a	a	b	a	a	a	b	b	a	a	a	b	a	b	a	a	a	a	a	b	a	b	b	b	-	a	b	b	b	b	b	-	b	b	a	b	a	a	a	-	b	a	a	a	b	b	b
3261126S5	a	b	a	a	a	b	a	a	a	b	a	a	a	a	a	b	a	a	a	a	b	a	b	a	a	b	b	a	b	a	a	b	b	a	b	a	a	a	a	b	b	b	a	a	b	b	a	b	b
3261129S6	b	a	a	b	b	b	b	b	a	b	a	a	b	a	a	-	a	a	b	a	a	b	a	-	a	a	a	b	a	b	b	b	b	a	a	b	a	a	a	a	a	a	b	a	a	-	a	b	b
3261144S4	b	a	a	b	a	a	a	a	a	b	a	a	a	b	a	a	a	a	a	a	b	a	a	b	b	b	a	a	a	b	b	b	b	a	a	b	a	b	a	a	b	a	b	b	a	b	a	b	b
3261154S2	b	b	a	a	b	a	a	b	b	b	b	a	b	b	b	b	b	a	a	a	b	a	b	b	b	a	a	b	-	a	a	b	b	b	b	a	a	b	b	b	b	a	a	a	b	a	b	a	b
3261209S7	a	a	a	a	a	a	a	b	a	a	a	a	a	b	b	b	a	a	b	b	b	b	b	b	a	b	a	a	b	b	a	a	a	b	b	a	a	a	b	b	a	a	b	a	b	b	b	b	b
3261213S5	a	b	a	a	a	a	a	b	a	b	b	b	a	b	a	a	b	a	a	b	b	b	a	b	a	a	b	b	a	b	a	b	b	b	a	b	b	a	a	b	a	a	a	b	a	a	b	b	a
3261254S7	b	b	a	a	b	b	b	b	a	b	b	b	b	b	b	b	b	a	b	b	a	b	b	a	a	b	b	a	b	a	b	b	b	a	a	b	b	a	b	a	b	a	b	b	a	b	b	a	a
3261281S1	a	b	a	b	b	a	b	a	b	b	b	b	b	b	b	b	b	a	b	a	a	a	a	a	a	b	b	a	b	b	b	b	b	a	b	a	b	a	b	b	b	a	b	b	a	b	a	b	b
3261358S3	b	b	a	b	b	a	b	b	a	b	b	a	a	b	b	b	a	b	b	b	b	b	b	b	b	b	a	b	b	b	a	a	a	b	b	a	a	b	b	b	b	b	b	b	b	b	b	b	a
3261386D7	a	a	a	a	a	a	a	a	a	a	a	a	a	a	a	a	a	a	a	a	a	a	a	b	a	-	a	a	a	a	a	a	a	-	a	a	a	a	b	a	a	a	a	-	a	a	b	a	a
3261390D1	b	a	a	b	a	b	-	b	b	b	b	a	b	b	b	a	b	b	b	a	a	-	a	b	a	b	a	a	b	b	a	b	b	b	b	b	b	-	b	b	-	b	a	a	b	b	b	b	-
3261466S3	a	a	a	b	a	a	a	b	b	a	b	a	a	a	b	b	b	a	b	a	a	a	a	a	b	a	b	b	a	a	a	a	a	b	b	a	a	a	a	a	b	a	a	a	a	a	a	b	b
3261478D6	a	b	a	b	b	a	b	a	b	b	b	b	b	b	b	b	b	-	b	a	a	a	a	a	a	b	b	a	b	b	b	-	b	a	b	a	b	a	b	b	b	a	b	b	a	b	a	b	b
3261498S2	a	a	a	a	a	b	b	a	a	a	b	a	a	a	a	a	b	a	b	a	a	a	b	a	a	a	b	a	a	a	a	a	a	a	a	a	a	b	b	a	a	a	a	b	b	-	b	a	a
3261503D2	a	b	a	a	b	a	b	b	b	b	b	b	b	a	a	b	a	-	b	a	b	b	a	b	b	a	-	a	b	-	b	b	b	b	b	a	b	a	b	b	b	b	b	a	b	b	a	a	a
3261506S6	b	b	a	b	a	b	b	b	b	b	a	a	b	a	a	b	a	b	b	b	a	a	a	b	b	a	b	b	a	a	b	b	b	a	b	b	a	a	a	a	b	a	b	a	a	a	a	b	b
3261516S1	a	b	a	b	b	a	b	a	b	b	b	b	b	b	b	b	b	a	b	a	a	a	a	a	a	b	b	a	b	b	b	b	b	a	b	a	b	a	b	b	b	a	b	b	a	b	a	b	b
3261547S7	b	a	a	b	a	b	a	a	b	b	b	a	a	b	b	a	b	-	b	a	a	a	a	-	a	a	a	b	b	b	a	b	b	b	b	b	a	a	b	b	a	b	a	a	-	-	b	b	a
3261585D7	a	a	a	b	a	a	a	a	b	a	a	b	a	a	a	-	a	b	a	a	b	a	a	b	b	a	-	b	a	b	-	a	a	b	b	a	a	-	b	b	-	b	-	-	b	b	-	b	a
3261678S1	a	b	a	b	a	a	b	a	b	a	b	b	b	b	b	a	a	a	a	a	a	a	a	a	a	b	a	a	b	a	a	b	b	a	b	-	b	a	b	b	b	a	a	b	a	b	a	b	a
3261686S5	a	a	a	a	b	a	a	b	b	a	a	b	a	b	b	-	b	b	a	b	a	a	a	a	b	a	b	b	a	a	b	a	-	b	a	b	b	a	b	b	a	-	a	b	b	-	b	a	b
3261723S5	a	b	a	a	a	a	b	b	a	a	a	b	a	b	a	a	b	a	a	b	b	a	a	b	a	a	b	b	a	b	b	b	b	b	a	b	b	a	b	b	a	a	a	b	a	a	b	a	a
3261725S2	a	b	a	b	a	a	b	b	b	b	b	b	b	a	a	a	a	a	b	b	b	b	a	b	a	b	a	a	b	a	b	b	b	a	a	a	b	a	b	b	b	b	a	a	b	b	a	a	a
3261753S3	a	a	a	a	a	b	a	a	a	a	a	a	a	a	a	a	b	a	b	a	a	a	a	b	a	-	b	a	a	a	a	a	a	a	a	a	a	a	a	a	a	a	a	a	b	a	a	a	b
3261800S2	a	a	a	a	a	b	b	a	a	a	b	a	a	a	a	a	b	a	b	b	a	a	b	a	a	a	b	a	a	a	a	a	a	a	a	a	a	a	a	a	a	a	a	b	b	-	a	a	a
3261813S1	a	a	a	a	b	a	a	a	a	b	b	b	a	b	b	a	a	b	b	a	a	a	a	a	b	a	a	b	b	b	a	b	b	a	a	b	b	a	b	b	a	a	a	a	b	b	b	b	b
3261851S4	a	a	a	a	a	b	a	a	a	a	b	a	a	a	a	-	-	a	b	a	a	a	a	a	a	a	b	a	a	a	-	a	a	a	a	a	a	a	a	a	a	a	a	a	b	-	a	a	b
3261861S5	a	b	a	a	a	a	a	b	a	b	b	b	a	b	a	a	b	a	a	b	b	b	a	b	a	a	b	b	a	b	-	b	b	b	a	b	b	a	a	b	a	a	a	b	a	a	b	b	a
3261877S2	b	b	a	a	b	a	a	b	b	b	b	a	b	b	b	-	b	a	a	a	b	a	b	-	b	a	a	b	b	a	a	b	b	b	b	b	a	b	b	b	a	a	a	a	b	a	b	a	b
3261888S4	b	a	a	a	b	a	a	a	b	b	a	a	a	b	a	b	a	a	a	a	a	b	a	b	b	b	a	a	b	b	b	b	b	a	b	b	a	b	a	a	a	a	b	a	a	-	b	b	b
3261921D6	b	a	a	b	b	b	b	b	a	b	b	a	b	a	a	b	a	a	b	-	a	b	a	b	-	-	a	b	a	a	b	a	-	-	a	b	a	a	-	a	a	b	b	b	a	b	a	b	b
3261926D1	a	a	a	a	a	a	a	a	a	b	b	b	a	b	b	b	-	b	b	a	a	a	a	-	a	-	b	b	b	b	a	b	b	b	b	b	b	a	b	b	a	b	a	b	b	b	b	b	b
3261966S5	a	b	a	a	a	b	a	a	a	b	a	a	a	a	a	b	a	a	a	a	b	a	b	a	a	b	b	a	b	a	a	b	b	a	b	a	a	a	a	b	b	b	a	a	b	b	a	b	b
3261979S7	a	a	a	a	a	a	a	a	a	a	a	a	a	a	a	a	a	b	a	a	a	a	a	-	a	a	a	a	a	a	a	a	a	a	a	a	a	a	b	a	a	b	a	a	a	a	b	a	a
3262025D3	a	a	a	a	a	a	a	a	a	a	b	a	a	a	a	-	b	a	b	a	a	-	a	b	b	a	b	a	a	-	a	a	a	a	b	b	a	a	a	a	b	a	a	a	a	a	a	b	b
3262034S1	b	a	a	b	a	b	a	a	b	b	b	a	a	b	b	a	b	b	a	a	a	a	a	a	a	a	a	a	b	b	a	b	b	b	b	b	a	a	b	b	a	b	a	a	b	a	b	b	a
3262035S2	a	a	a	a	b	b	a	a	a	a	b	a	a	b	b	b	b	a	a	a	a	a	b	a	a	a	b	b	a	b	a	a	a	a	a	a	a	b	a	a	a	a	a	b	a	a	b	a	a
3262045D5	a	b	a	a	a	b	a	a	a	b	a	a	a	a	a	b	a	b	a	a	b	a	b	-	a	b	b	a	b	a	-	b	b	a	b	-	a	b	a	b	b	b	a	a	b	b	a	b	b
3262087D5	a	a	a	a	b	a	b	b	b	a	b	b	a	a	a	b	a	b	a	-	a	a	a	a	a	b	-	-	a	b	a	a	a	b	a	a	a	a	b	-	a	a	a	b	b	a	b	a	b
3262095S7	a	a	a	a	a	a	a	a	a	a	a	a	a	a	a	a	a	-	a	a	a	a	a	a	a	a	a	a	a	a	a	a	a	a	a	a	a	a	b	a	a	a	a	a	-	a	b	a	a
3262130S3	a	a	a	a	a	a	a	b	b	a	a	a	a	b	b	b	a	a	b	b	b	b	a	b	a	b	a	a	b	b	a	a	a	b	b	a	a	a	b	b	a	a	b	a	b	b	b	b	b
3262135S5	a	a	a	a	b	a	b	b	a	a	a	b	a	b	b	a	b	a	a	b	a	a	a	a	b	a	b	b	a	b	b	a	a	b	a	b	b	a	b	b	a	a	a	b	b	a	b	a	b
3262142S2	a	b	a	a	a	b	b	a	b	a	b	a	a	a	a	a	b	a	b	b	b	b	b	b	a	a	b	a	a	a	a	a	a	a	a	a	a	a	a	a	a	b	a	b	b	b	a	a	a
3262148S2	b	b	a	b	a	a	b	b	b	b	b	b	b	a	a	a	a	a	b	b	b	b	a	b	a	b	a	a	b	a	b	b	b	a	b	a	b	a	b	b	b	b	a	a	b	b	a	a	a
3262188S6	b	a	a	b	b	b	b	b	a	b	b	a	b	a	a	b	a	a	b	a	a	b	a	b	a	a	a	b	a	a	b	a	a	a	a	b	a	a	a	a	a	b	b	b	a	b	a	b	b
3262241S4	a	a	a	a	a	a	b	b	a	b	a	a	a	b	a	b	a	a	a	b	a	a	a	b	b	b	a	a	b	a	b	b	b	a	b	a	a	a	b	a	a	b	b	a	a	a	-	a	b
3262268D1	a	a	a	a	a	a	a	a	a	-	a	b	a	a	a	b	a	a	a	a	a	a	a	b	a	b	a	b	-	a	a	a	a	a	a	a	-	a	b	a	a	a	-	a	a	b	-	b	a
3262281S3	a	b	a	b	b	a	a	b	a	a	a	a	a	b	b	b	a	b	b	b	b	b	b	b	a	b	a	a	b	b	a	a	a	b	b	a	a	a	b	b	a	a	b	a	b	-	b	b	b
3262304S6	b	b	a	b	a	b	b	b	b	a	a	a	b	b	a	b	a	b	b	b	a	a	b	b	b	a	b	b	a	a	a	b	b	b	b	b	a	a	a	a	b	a	b	a	b	a	a	b	b
3262345S1	a	a	a	a	a	a	a	a	a	b	b	b	a	b	b	a	a	b	b	a	a	a	a	a	a	a	b	b	b	b	a	b	b	b	b	b	b	a	b	b	a	b	a	b	b	b	b	b	b
3262396D6	a	a	a	a	b	a	b	b	a	a	a	a	a	a	a	a	a	a	a	a	a	a	a	a	a	a	a	b	a	a	b	a	a	a	a	b	a	a	a	-	a	a	a	b	b	a	a	-	b
3262405S5	a	b	a	a	a	a	b	b	a	a	a	b	a	b	b	a	b	a	a	b	b	a	a	-	a	a	b	b	a	b	b	b	b	b	a	b	b	a	b	b	a	a	a	b	b	a	b	a	a
3262450S1	b	a	a	b	a	b	-	a	b	a	b	a	b	b	b	a	b	b	a	a	a	a	a	a	a	a	a	a	b	b	a	b	b	b	b	b	a	a	b	b	a	b	a	a	b	a	b	b	a
3262462S5	a	b	a	b	a	b	a	a	a	b	a	a	a	a	b	a	a	a	a	a	b	a	b	b	a	b	b	a	b	a	a	b	b	a	b	a	a	a	a	b	b	b	a	a	a	b	a	b	b
3262467S3	a	b	a	b	b	a	a	b	a	a	a	a	a	b	b	b	a	b	b	b	b	b	b	b	a	b	a	a	b	b	a	a	a	b	b	a	a	a	b	b	a	a	b	a	b	b	b	b	a
3262483S5	a	a	a	a	b	a	a	b	b	a	a	b	a	b	b	a	b	b	a	b	a	a	a	a	b	b	b	b	a	a	b	a	a	b	a	-	b	a	b	b	a	a	a	b	b	a	b	a	b
3262496S1	a	b	a	b	a	a	b	a	a	a	b	b	-	b	b	a	a	-	a	-	a	a	a	a	a	b	a	a	b	-	-	b	-	a	b	a	b	a	-	b	b	a	a	b	a	b	a	b	a
3262508D6	b	b	a	b	a	b	b	b	b	b	a	a	b	a	a	b	a	b	b	b	-	a	a	b	b	a	b	b	a	a	b	b	b	a	b	b	a	a	a	a	b	a	b	a	a	a	a	b	b
3262522S3	a	a	a	a	a	b	a	a	a	a	a	a	a	a	a	a	b	a	b	a	a	a	a	b	a	a	b	a	a	a	a	b	b	a	a	a	a	a	a	a	a	a	a	a	b	-	a	a	b
3262536S5	a	b	a	a	a	a	b	b	a	a	a	b	a	b	a	a	b	a	a	b	b	a	a	b	a	a	b	b	a	b	b	b	b	b	a	b	b	a	b	b	a	a	a	b	a	a	b	b	a
3262542D3	a	a	a	a	a	b	a	a	b	a	a	-	a	a	a	a	b	-	a	a	a	-	a	b	a	a	b	a	a	a	b	b	b	-	a	a	a	a	a	a	a	a	a	a	b	b	a	a	b
3262560S4	b	a	a	b	a	a	a	a	a	b	a	a	a	b	a	a	a	a	a	a	b	a	a	b	b	b	a	a	a	b	b	b	b	a	a	b	a	b	a	a	b	a	b	b	a	b	a	b	b
3262607D7	b	a	a	b	a	a	a	a	b	a	a	-	a	a	a	-	a	a	b	a	a	a	a	b	a	a	-	a	-	b	a	a	a	a	a	a	a	a	-	a	b	a	a	a	a	b	a	a	a
3262629D5	b	b	a	b	a	b	b	b	b	a	a	a	b	b	a	b	a	b	b	b	a	a	b	b	b	a	b	b	a	a	a	b	b	b	b	b	a	a	-	-	b	-	b	a	b	a	a	b	b
3262648D3	a	a	a	a	a	a	a	a	-	a	b	a	a	a	a	a	b	a	b	-	a	a	a	a	b	a	b	a	a	a	a	a	a	a	b	a	a	a	a	a	b	a	a	a	a	-	a	b	b
3262670S2	a	a	a	a	a	b	b	a	b	a	b	a	a	a	a	a	b	a	b	b	b	b	b	b	a	a	b	a	a	a	a	a	a	a	a	a	a	a	a	a	a	b	a	b	b	b	a	a	a
3262707S3	a	b	a	b	b	a	b	b	a	a	b	a	a	b	b	b	a	b	b	b	b	b	b	b	b	b	a	b	b	b	a	a	a	b	b	a	a	b	b	b	b	b	b	b	b	b	b	b	a
3262719S2	b	b	a	b	a	a	b	b	b	b	a	b	b	a	a	a	a	a	b	b	b	b	a	b	b	b	a	a	b	a	b	b	b	b	b	a	b	a	b	b	b	b	a	a	b	b	a	b	b
3262722D4	a	a	a	a	a	a	b	b	a	b	a	a	a	b	a	b	a	-	-	b	a	a	a	b	b	b	a	a	b	-	b	b	b	a	b	a	a	a	b	a	a	b	b	a	a	-	b	a	b
3262767D7	a	a	a	a	a	a	a	a	a	a	a	a	a	a	a	a	-	a	a	a	a	-	a	a	a	a	-	a	a	-	a	a	a	a	a	a	a	a	b	a	a	-	a	a	a	a	b	a	a
3262847D7	a	a	a	b	a	a	a	a	b	a	a	a	a	a	a	a	-	b	a	a	-	a	a	b	b	-	a	b	a	b	a	a	a	b	b	-	a	a	b	b	a	b	a	a	b	a	a	b	-
3262861S3	a	a	a	a	a	a	a	a	a	a	b	a	a	a	a	a	b	a	b	a	a	a	a	a	b	a	b	a	a	a	a	a	a	a	b	a	a	a	-	a	b	-	a	a	a	a	a	a	b
3262947S1	a	a	a	a	b	a	a	a	a	b	b	b	a	b	b	a	a	b	b	a	a	a	a	a	-	a	b	b	b	-	a	b	b	b	a	b	b	a	b	b	a	b	-	b	b	-	b	b	b
3262976D3	b	a	a	a	a	-	a	a	a	a	b	a	a	a	-	a	b	a	b	a	b	a	a	-	a	-	b	b	a	b	a	a	a	-	b	a	a	a	b	b	b	b	-	a	b	b	-	a	-
3263084D7	b	a	a	b	a	a	a	a	b	b	a	a	b	a	-	a	a	a	b	a	-	b	a	a	a	a	a	a	a	b	a	a	a	-	a	b	a	a	a	a	b	a	a	a	a	b	a	-	a
3263091D5	a	a	a	a	b	a	b	b	b	a	a	b	a	b	a	b	b	b	a	b	a	a	a	b	b	b	b	b	a	b	b	a	-	b	a	b	b	a	b	b	-	a	-	b	b	a	b	a	b
3263097S3	a	a	a	a	a	a	a	a	a	a	b	a	a	a	a	a	b	a	b	a	a	a	a	a	b	a	b	a	a	a	a	a	a	a	b	a	a	a	a	a	b	a	a	a	a	a	a	a	b
3263124S1	b	a	a	b	a	b	a	a	b	a	b	a	b	b	b	b	b	b	a	a	a	a	a	a	a	a	a	a	b	b	a	b	b	b	b	b	a	a	b	b	a	b	a	a	b	a	b	b	a
3263181S7	a	a	a	a	b	a	a	b	b	a	a	b	a	b	b	a	b	b	a	b	a	a	a	a	b	b	b	b	a	-	b	a	a	b	a	b	b	a	b	b	a	a	a	b	b	a	b	a	b
3263188D6	b	a	a	b	b	b	b	b	a	b	a	a	b	a	a	b	a	a	b	a	a	b	a	b	a	a	a	b	a	b	b	b	b	a	a	b	a	a	a	a	a	b	b	b	a	b	a	b	b
3263235S3	a	b	a	b	b	a	a	b	a	a	a	a	a	b	b	b	a	b	b	b	b	b	b	b	a	b	a	a	b	b	a	a	a	b	b	a	a	a	b	b	a	a	b	a	b	b	b	b	a
3263251D3	b	b	a	b	b	a	b	b	a	b	b	a	b	b	b	b	a	b	b	b	b	b	b	a	b	b	a	b	b	b	a	a	a	b	b	b	a	b	b	b	b	b	b	b	b	b	b	b	a
3263260D3	b	b	a	b	a	a	b	b	b	b	a	b	b	a	a	a	a	a	b	b	b	b	a	b	b	b	a	a	b	a	b	b	b	b	b	a	b	a	b	b	b	b	a	a	b	b	a	b	b
3263265S3	a	a	a	a	a	a	a	a	a	a	b	a	a	a	a	a	b	a	b	a	a	a	a	a	b	a	b	a	a	a	a	a	a	a	b	a	a	a	a	a	b	a	a	a	a	a	a	a	b
3263270D7	a	a	a	b	a	a	a	a	a	a	a	a	a	a	a	-	a	b	a	a	a	a	a	a	a	a	a	a	a	a	a	a	-	a	a	a	a	a	b	b	a	-	a	a	a	-	b	a	a
3263274D2	b	b	a	a	b	a	a	b	b	b	b	a	b	b	b	b	b	a	a	a	b	a	b	b	b	a	a	b	b	a	a	b	b	b	b	b	a	b	b	a	a	a	a	a	b	a	b	a	b
3263282D4	a	a	a	b	a	a	a	b	b	a	b	-	a	a	b	b	b	a	b	a	a	-	a	a	-	a	b	b	a	b	a	a	a	b	b	a	a	a	a	-	b	a	-	a	a	a	a	b	b
3263305S2	a	b	a	a	b	a	b	b	b	b	b	b	b	a	a	b	a	a	b	a	b	a	a	a	b	a	a	a	b	a	b	b	b	b	b	a	b	a	b	b	b	a	b	a	b	b	a	a	a
3263316S3	a	a	a	-	a	a	a	a	b	a	b	a	a	a	b	b	b	a	b	a	a	a	a	a	b	a	b	a	a	a	a	a	a	b	b	a	a	a	a	a	b	a	a	a	a	a	a	b	b
3263318S7	b	b	a	a	b	b	b	b	a	b	b	b	b	b	b	b	b	a	b	a	a	a	b	a	a	b	a	a	b	a	b	a	a	a	a	b	b	a	b	a	b	a	a	b	a	b	b	a	a
3263362S3	a	a	a	a	a	a	a	a	a	a	b	a	a	a	a	a	b	a	b	a	a	a	a	a	b	a	b	a	a	a	a	a	a	a	a	a	a	a	a	a	b	a	a	a	a	a	a	a	b
3263375D7	b	a	a	a	a	a	a	a	a	a	a	a	a	a	a	a	a	a	a	a	a	a	a	b	a	a	a	a	a	a	a	a	-	a	a	a	a	a	b	a	-	a	-	a	-	a	b	a	a
3263378S1	a	b	a	b	a	a	b	a	a	a	b	b	b	b	b	a	a	a	a	a	a	a	a	a	a	b	a	a	b	a	a	b	b	a	b	a	b	a	b	b	b	a	a	b	a	b	a	b	a
3263384D2	b	b	a	a	a	b	b	a	b	b	b	a	a	a	a	b	b	a	b	b	b	b	b	-	-	a	b	a	a	a	a	a	a	b	a	a	a	a	a	a	a	b	b	b	-	b	a	a	a
3263389D6	b	a	a	-	a	a	a	a	a	a	a	a	a	a	a	-	a	-	a	a	a	a	a	b	-	a	a	a	-	-	a	a	a	a	a	a	a	a	b	a	a	a	a	b	a	a	b	-	a
3263396S3	a	a	a	a	a	a	a	b	b	a	a	a	a	b	b	a	b	a	b	b	b	b	a	b	a	b	a	b	b	b	a	a	a	a	b	a	a	a	a	b	a	a	b	a	b	b	b	b	a
3263420D3	a	a	a	b	a	a	a	b	b	a	b	a	a	a	b	b	b	a	b	a	a	a	a	a	a	a	b	b	a	b	a	a	a	b	b	a	a	a	a	a	b	a	a	a	a	b	a	b	b
3263489S5	a	b	a	a	a	a	b	b	a	a	a	b	a	b	b	a	b	a	a	b	b	a	a	a	a	a	b	b	a	b	b	b	b	b	a	b	b	a	b	b	a	a	a	b	b	a	b	a	a
3263523D1	a	a	a	b	a	b	a	a	a	b	b	b	a	b	b	b	a	b	b	a	a	a	a	-	a	a	b	b	b	b	a	b	b	b	b	b	b	a	b	b	a	b	-	b	b	b	b	b	b
3263526S5	a	b	a	a	a	a	b	b	a	a	a	b	a	b	b	a	b	a	a	b	b	a	a	a	a	a	b	b	a	b	b	a	a	b	a	b	b	a	b	b	a	a	a	b	b	a	b	a	a
3263530S1	a	a	a	a	a	a	a	a	a	a	b	b	a	b	b	a	a	b	b	a	a	a	a	a	b	a	a	b	b	b	a	b	b	a	a	b	b	a	b	b	a	a	a	a	b	b	b	b	b
3263549D4	a	a	a	a	a	a	b	a	b	b	a	a	a	b	a	b	a	a	a	a	a	b	a	b	b	b	a	a	b	b	b	b	b	a	b	b	a	b	b	-	a	a	b	a	a	a	b	b	b
3263570D5	a	b	a	a	a	a	a	a	a	b	a	b	a	a	a	b	a	a	a	a	b	a	a	b	b	b	b	-	b	b	-	b	b	a	b	a	a	a	a	a	b	b	b	a	b	a	a	b	b
3263577D2	b	b	a	a	b	a	a	b	b	b	b	a	b	b	b	b	b	a	a	a	b	a	b	b	b	a	a	b	b	-	a	b	b	b	b	b	a	b	b	a	a	a	a	a	b	b	b	a	b
3263597D2	a	a	a	a	b	b	a	a	a	a	b	a	a	b	b	b	b	a	a	a	a	a	b	a	-	a	b	-	a	a	a	a	a	a	a	a	a	-	b	a	a	a	a	b	a	a	-	a	a
3263619D2	a	b	a	a	a	b	b	a	b	a	b	a	a	a	a	-	b	a	b	b	b	-	b	b	a	a	b	a	-	-	-	a	a	a	a	-	a	a	a	a	-	b	a	b	b	b	a	a	a
3263628D7	a	a	a	b	a	a	a	a	a	a	a	a	a	a	a	a	a	b	a	a	a	a	a	b	a	a	a	b	a	-	a	a	a	a	a	a	a	a	b	b	a	-	a	a	a	a	b	a	a
3263654D3	a	a	a	a	a	a	a	a	a	a	b	a	a	a	b	a	b	a	b	a	a	a	a	a	b	a	b	a	a	a	a	a	a	a	b	a	a	a	a	a	b	a	-	a	a	-	a	b	b
3263671S5	b	b	a	b	a	b	a	a	a	b	a	a	a	b	b	a	a	a	a	a	b	a	b	b	a	a	a	a	b	a	a	b	b	a	b	a	a	a	a	a	b	b	b	a	a	a	a	b	b
3263709D6	b	a	a	b	b	b	b	b	a	b	b	a	b	a	a	b	a	a	b	-	-	b	a	b	a	a	a	b	a	a	b	a	a	a	a	b	a	a	-	a	a	a	b	b	-	b	a	b	b
3263728D6	b	a	a	b	b	b	b	b	a	b	b	a	b	a	a	b	a	-	b	a	a	b	a	b	a	a	a	b	-	a	b	a	a	a	-	b	a	a	a	a	a	b	b	b	a	b	a	b	b
3263748D3	a	b	a	b	b	a	a	b	a	a	a	-	a	b	b	b	a	b	b	b	b	b	b	b	a	b	a	a	b	b	a	a	a	b	b	a	a	b	b	b	a	b	b	b	b	b	b	b	a
3263756D2	a	a	a	a	b	b	b	a	a	a	b	b	-	a	b	b	b	-	b	a	a	a	b	a	a	a	b	a	b	-	a	a	a	a	a	a	a	b	b	-	a	a	a	b	b	b	b	a	a
3263769D2	b	b	a	a	b	a	a	b	b	b	b	a	b	b	b	b	b	a	a	a	b	a	b	b	b	a	a	b	b	a	-	b	b	b	b	b	a	b	b	a	a	a	a	a	b	-	b	a	b
3263778D2	a	a	a	a	a	b	b	a	b	a	b	a	a	a	a	-	a	a	b	b	b	b	b	b	a	a	b	a	a	a	a	a	a	a	a	a	a	a	a	-	a	b	-	b	b	b	a	a	a
3263785D1	a	a	a	a	a	a	a	a	a	a	b	b	a	b	b	a	a	b	a	a	a	-	a	a	b	b	a	a	b	a	-	b	b	a	a	b	b	a	b	b	a	a	a	a	b	b	b	b	b
3263819D5	a	a	a	a	b	a	b	b	b	a	a	b	a	b	a	b	b	b	a	b	a	a	a	-	b	b	b	b	-	b	b	a	a	b	-	b	b	-	b	b	a	a	b	b	b	b	b	a	b
3263847S1	a	b	a	b	a	a	b	a	a	a	b	b	b	b	b	a	a	a	a	a	a	a	a	a	a	b	a	a	b	a	a	b	b	a	b	a	b	a	b	b	b	a	a	b	a	b	a	b	a
3263853D5	a	b	a	a	a	a	b	b	a	a	a	b	a	b	a	a	b	a	a	b	b	a	a	b	a	a	b	b	a	b	b	b	b	b	a	b	b	a	b	b	a	a	a	b	a	a	b	a	a
3263864D7	b	a	a	b	a	a	a	a	b	b	-	a	b	a	a	b	a	-	b	a	a	a	a	a	a	a	a	a	a	b	-	a	a	a	a	b	a	a	a	a	b	a	-	a	a	b	a	a	a
3263885D3	b	b	a	b	b	a	b	b	a	b	b	b	b	b	b	b	a	b	b	b	b	b	b	a	b	b	a	b	b	b	a	a	a	b	b	b	b	b	b	b	b	b	b	b	a	b	b	b	a
3263904D3	a	a	a	a	a	b	a	a	a	a	a	a	a	a	a	a	b	a	b	a	a	a	a	b	a	a	b	a	-	a	b	-	a	a	-	-	a	a	a	a	a	a	a	a	b	b	a	a	b
3263976S4	a	a	a	a	a	a	b	b	a	a	b	a	b	a	b	a	b	a	a	b	b	a	a	a	b	b	a	b	a	a	b	b	b	a	a	a	a	a	b	b	b	b	b	b	b	b	b	a	b
3263981D2	a	a	a	a	a	b	a	a	a	a	a	a	a	a	a	a	b	a	b	a	a	a	a	b	a	a	b	a	-	-	a	-	b	a	a	-	-	a	a	a	a	a	a	a	b	a	a	a	b
3263984S6	b	a	a	a	b	b	a	b	a	b	b	b	b	a	a	a	a	a	b	b	a	b	a	a	a	b	a	b	b	a	b	a	a	a	b	b	b	a	a	b	a	a	b	b	b	b	b	b	a
3264050S5	a	a	a	a	b	a	a	b	b	a	a	b	a	b	b	a	b	a	a	b	a	a	a	a	b	a	b	b	a	a	b	a	a	b	a	b	b	a	b	b	a	a	a	b	b	a	b	a	b
3264078S6	b	b	a	a	b	b	a	b	b	b	b	b	b	a	b	a	a	a	b	b	b	b	b	a	a	b	a	b	b	a	b	a	a	a	b	b	b	b	a	b	a	a	b	b	b	b	b	b	a
3264097D6	b	a	a	a	b	b	a	b	a	b	b	b	b	a	b	-	-	-	b	b	b	b	b	a	a	b	a	b	b	a	b	a	a	a	b	b	b	b	a	b	a	a	b	b	b	b	b	b	a
3264121S6	b	a	a	b	b	b	b	b	b	b	a	a	b	a	a	b	a	b	b	a	a	b	a	b	a	a	b	b	a	-	b	b	b	a	a	b	a	a	a	a	b	a	b	a	a	a	a	b	b
3264148D2	a	a	a	a	b	b	a	a	a	a	b	a	-	b	b	b	b	-	a	a	a	a	b	a	a	a	b	b	-	b	a	-	a	a	a	a	a	b	a	a	a	a	b	b	a	a	b	a	a
3264150D4	a	a	a	a	a	a	b	a	b	b	a	a	a	b	a	b	a	a	a	a	a	b	a	b	b	b	a	a	b	b	b	a	a	a	b	b	a	a	b	a	a	a	b	a	a	b	b	b	b
3264209S1	a	a	a	a	a	a	a	a	a	b	b	b	a	b	b	a	a	b	b	a	a	a	a	a	a	a	b	b	b	b	a	b	b	b	b	b	b	a	b	b	a	b	a	b	b	b	b	b	b
3264223S3	a	b	a	a	a	a	a	b	a	a	a	a	a	b	b	b	a	b	b	b	b	b	b	b	a	b	a	a	b	b	a	a	a	b	b	a	a	a	b	b	a	a	b	a	b	b	b	b	b
3264247D5	a	b	a	a	a	b	a	a	a	b	a	a	a	a	b	b	a	a	a	a	b	a	b	b	a	b	b	a	b	a	a	b	b	a	b	a	a	a	a	b	b	b	a	a	b	b	a	b	b
3264266D1	a	a	a	b	a	b	a	a	b	b	b	a	a	b	b	b	-	b	b	a	a	a	a	a	a	-	a	b	b	b	a	b	b	b	b	b	a	a	b	b	a	b	a	a	b	-	b	b	b
3264279D3	a	a	a	b	a	a	a	b	b	a	b	a	a	a	b	b	b	a	b	-	b	a	a	a	-	a	b	b	-	b	a	a	a	b	b	a	a	a	a	a	b	a	a	a	a	a	a	b	b
3264288S2	b	b	a	a	a	b	b	a	b	a	b	a	a	a	a	b	b	a	b	b	b	b	b	-	a	a	b	a	a	-	a	a	a	b	a	a	a	a	a	a	a	b	b	b	a	b	a	a	a
3264323D7	a	a	a	b	a	a	a	a	a	a	a	-	a	a	a	a	a	b	a	-	-	a	a	-	a	a	a	-	a	a	a	a	a	a	a	a	a	a	b	b	a	b	a	a	a	a	b	a	a
3264330D5	a	b	a	a	a	b	a	a	a	b	a	a	a	a	b	b	a	a	a	a	b	a	b	b	a	b	b	a	b	a	a	b	b	a	b	a	a	a	a	b	b	b	-	a	b	b	-	b	b
3264336S1	a	a	a	b	a	a	a	a	a	a	b	b	a	b	b	a	a	b	a	a	a	a	a	a	b	b	a	a	b	a	a	b	b	a	b	b	b	a	b	b	a	a	a	b	b	b	a	b	b
3264354D6	b	a	a	a	-	b	b	b	a	a	a	a	a	a	a	b	a	a	-	a	a	a	a	b	a	a	a	-	a	-	a	a	a	a	a	-	a	a	a	a	b	b	b	a	a	b	a	a	a
3264365D7	a	a	a	a	a	a	a	a	a	a	a	a	-	a	a	a	a	b	a	a	a	a	a	a	-	a	a	a	a	-	-	a	a	a	a	a	a	a	b	a	a	-	a	a	a	b	b	a	a
3264378D5	a	b	a	a	a	a	b	b	a	a	b	b	a	b	a	-	b	a	a	b	b	a	a	b	a	a	b	b	a	b	b	b	b	b	a	b	b	a	b	b	a	a	-	b	a	a	b	b	a
3264388D2	a	b	a	a	b	a	b	b	b	b	b	b	b	b	a	b	a	-	b	a	b	a	b	a	b	a	a	b	b	a	b	b	b	b	b	a	b	a	b	b	b	a	a	a	b	b	a	a	a
3264403D1	b	a	a	b	a	b	a	a	b	b	b	a	b	b	b	-	b	b	a	a	a	a	a	a	a	a	a	-	b	b	a	b	b	b	b	b	a	a	b	b	a	b	a	a	b	a	b	b	a
3264450D3	a	a	a	a	a	b	a	a	a	a	a	b	a	a	a	a	b	a	b	-	a	a	a	b	a	a	b	a	b	-	a	a	a	-	a	a	-	-	a	-	a	a	-	a	b	b	-	a	b
3264463D4	b	a	a	b	a	a	a	a	a	b	a	a	a	b	a	a	a	-	a	a	b	a	a	b	b	b	a	-	a	b	b	b	b	b	a	b	a	b	a	a	b	a	b	b	a	b	a	b	b
3264465D5	a	b	a	a	a	a	a	a	a	b	a	a	a	a	a	b	a	-	a	-	b	a	a	b	b	b	a	a	b	a	a	b	b	-	b	a	a	a	-	a	b	b	b	a	b	a	a	b	b
3264471D5	a	b	a	a	a	b	a	a	a	b	a	a	a	a	b	b	-	a	a	a	b	a	b	b	-	b	b	a	b	a	a	b	b	a	b	a	a	a	a	b	b	b	a	a	b	b	a	b	b
3264491D6	b	a	a	b	b	b	b	b	a	b	a	a	b	a	a	b	-	-	b	a	a	b	a	b	a	a	a	b	a	b	b	b	b	a	a	b	a	a	a	a	a	b	b	b	a	b	a	b	b
3264512D2	a	a	a	a	b	b	a	a	a	a	b	a	a	b	b	b	b	a	a	a	a	a	b	a	a	a	b	a	a	a	a	a	a	a	a	a	a	b	b	a	a	a	a	b	a	a	b	a	a
3264532D3	a	b	a	b	b	a	a	b	a	a	a	a	a	b	b	b	a	b	b	b	b	b	b	b	-	b	a	a	b	b	a	a	a	b	b	a	a	a	b	b	a	b	b	b	b	b	b	b	a
3264545D5	a	b	a	a	a	a	a	a	a	b	a	-	a	a	a	b	a	a	a	a	b	a	-	b	b	b	a	-	b	a	a	b	b	-	b	a	a	a	a	a	b	b	b	a	b	a	-	b	b
3264548S3	a	b	a	b	b	a	a	b	a	a	a	a	a	b	b	b	a	b	b	b	b	b	b	b	a	b	a	a	b	b	a	a	a	b	b	a	a	a	b	b	a	a	b	a	b	b	b	b	a
3264550D3	a	b	a	a	a	a	a	b	a	a	a	a	a	b	b	b	a	b	b	b	b	b	b	b	a	b	-	a	b	b	a	a	a	b	b	a	a	a	b	b	a	a	b	a	b	b	b	b	b
3264564D2	a	a	a	a	b	b	a	a	a	a	b	a	a	b	b	b	b	-	a	a	a	a	b	-	a	a	b	b	a	b	a	a	a	a	a	a	a	b	a	a	a	a	a	b	a	a	b	a	a
3264569D5	a	b	a	b	a	b	a	a	a	b	a	a	a	a	b	a	a	a	a	a	b	a	b	-	a	b	b	a	-	a	a	b	b	a	b	a	a	a	a	b	-	-	a	a	b	b	a	b	b
3264592D3	a	a	a	a	a	b	a	a	a	a	a	a	a	a	a	a	b	a	b	-	a	-	a	b	a	-	b	a	a	a	a	a	a	a	a	a	a	-	a	a	a	-	a	a	b	a	a	a	b
3264628D2	a	a	a	a	a	b	b	a	a	a	b	a	a	a	a	a	b	a	b	a	a	a	b	a	a	a	b	a	a	a	a	a	a	a	a	-	a	b	b	a	a	a	a	b	b	b	b	-	a
3264630D5	b	b	a	b	a	b	a	a	a	b	a	a	a	b	b	-	-	a	a	a	b	a	b	b	a	a	a	a	b	a	a	-	b	a	b	a	a	-	a	a	b	b	b	b	a	a	a	-	a
3264670S2	a	b	a	b	a	a	b	b	b	b	b	b	b	a	a	a	a	a	b	b	b	b	a	b	a	b	a	a	b	a	b	b	b	a	a	a	b	a	b	b	b	b	a	a	b	b	a	a	a
3264694S1	a	b	a	b	a	a	b	a	b	a	b	b	b	b	b	-	a	a	a	a	a	a	a	a	a	b	a	a	b	a	a	b	b	a	b	a	b	a	b	b	b	a	a	b	a	-	a	b	a
3264722D1	a	a	a	a	a	a	a	a	a	a	b	b	a	b	b	a	-	b	a	a	a	a	a	a	b	b	a	a	b	a	a	b	b	a	a	b	b	a	b	b	a	a	a	a	b	b	b	b	b
3264806S6	b	a	a	b	a	b	b	b	b	b	a	a	b	a	a	b	a	b	b	b	a	b	a	b	a	a	b	b	a	a	b	b	b	a	b	b	a	a	a	a	b	a	b	a	a	a	a	b	b
3264809D5	a	b	a	a	a	a	a	b	a	a	a	a	a	b	b	b	-	b	a	-	b	a	a	a	a	a	b	b	a	b	-	a	a	b	a	b	b	a	a	a	a	b	a	b	b	b	b	b	a
3264820D2	a	b	a	a	b	a	b	b	b	b	b	b	b	a	a	b	a	a	b	a	b	b	a	a	b	a	a	a	b	-	b	b	b	a	b	a	b	a	b	b	b	b	b	a	b	b	a	a	a
3264873D5	a	a	a	a	a	b	b	a	a	a	b	a	b	a	a	-	b	a	b	b	a	a	b	-	-	a	b	a	b	-	a	a	a	a	-	a	a	a	-	a	b	a	a	b	b	b	a	a	a
3264898D6	b	b	a	a	b	b	b	b	a	b	b	b	b	b	b	b	a	-	b	a	a	a	b	a	a	b	a	a	b	a	b	a	a	a	a	b	b	a	b	a	a	a	a	b	a	b	b	a	a
3264951D5	a	b	a	a	a	b	a	a	a	b	a	-	a	a	a	b	a	-	a	a	b	a	b	b	a	b	b	a	b	a	a	b	b	a	b	-	a	a	a	b	b	b	-	a	b	b	-	b	b
3264954D7	a	a	a	b	a	a	a	-	a	a	a	a	a	a	a	b	a	a	a	a	a	a	a	-	b	a	a	a	a	-	a	a	-	a	a	a	a	a	b	a	a	-	-	a	a	a	b	a	a
3265001D2	a	b	a	b	b	a	b	b	b	b	b	b	b	a	a	a	a	a	b	b	b	b	a	b	b	a	a	a	b	a	b	b	b	a	a	a	b	a	b	b	b	b	b	a	b	b	a	a	a
3265084D6	a	a	a	a	a	a	a	b	a	a	a	a	a	b	b	a	a	a	b	b	b	b	a	-	a	b	a	b	b	b	a	a	a	a	b	a	a	a	a	b	a	a	b	a	a	b	b	b	a
3265092D5	a	b	a	a	a	b	a	a	a	b	a	a	a	a	a	b	a	-	a	a	b	a	b	-	b	b	b	a	b	-	a	b	b	a	b	-	a	a	a	a	b	b	a	a	b	b	a	b	b
3265114D2	a	b	a	b	a	a	b	b	b	b	b	b	b	a	a	-	a	a	b	b	b	b	a	b	a	b	a	a	b	-	b	b	b	a	a	-	b	a	b	b	b	b	a	a	b	b	a	a	-
3265117D5	a	a	a	-	b	a	a	b	b	a	a	b	a	b	b	a	b	b	a	b	a	a	-	a	b	a	b	b	a	-	b	a	a	b	a	b	b	a	b	b	-	b	a	b	b	b	b	b	b
3265129D4	-	a	a	a	a	a	b	b	a	a	b	a	a	a	b	b	a	b	a	b	a	a	a	b	b	b	a	a	a	b	b	b	b	a	b	a	a	a	b	b	b	b	b	b	b	b	b	a	b
3265141S5	a	a	a	a	b	a	b	b	b	a	a	b	a	a	a	b	b	b	a	b	a	a	a	a	b	b	b	b	a	b	b	a	a	b	a	b	b	a	b	b	a	a	a	b	b	a	b	a	b
3265155D3	-	a	a	a	a	b	a	a	a	a	a	-	a	a	a	b	b	b	b	a	a	a	a	b	a	a	b	a	a	-	a	a	a	a	a	a	a	a	a	a	a	a	a	a	b	b	a	a	b
3265189D5	b	b	a	b	a	b	a	a	a	b	a	a	b	b	b	a	a	-	b	a	b	b	b	b	a	a	a	a	b	-	a	b	b	a	b	a	a	b	a	a	b	b	b	a	a	-	a	b	a
3265200D3	a	a	a	a	a	a	a	a	a	a	b	a	a	a	a	a	b	-	b	a	a	a	a	a	b	-	b	a	-	a	a	a	-	-	b	a	a	a	a	a	b	a	a	a	a	a	a	b	b
3265234D5	a	b	a	a	a	a	a	a	a	b	a	-	a	a	a	b	a	-	-	a	b	a	a	b	b	b	a	-	b	a	a	b	b	a	b	a	a	a	a	a	-	b	b	-	b	a	a	b	b
3265267D4	a	a	a	a	b	a	b	b	b	a	a	b	a	a	a	b	b	b	a	b	a	a	a	a	b	b	b	b	a	b	b	a	a	b	-	b	b	a	b	b	-	a	a	b	b	b	b	a	b
3265279D4	a	a	a	a	a	a	a	a	a	b	b	b	a	b	b	-	a	b	b	a	a	a	a	a	a	a	b	b	b	b	a	b	b	b	b	b	b	a	b	b	a	b	a	b	b	b	b	b	b
3265313D5	a	b	a	a	a	b	a	a	a	b	a	a	a	a	a	b	a	-	a	a	b	a	b	a	a	b	b	a	b	a	a	b	b	a	-	a	-	a	a	b	b	b	-	a	b	b	a	b	b
3265340D5	a	b	a	b	a	b	a	a	a	b	a	a	a	a	b	a	a	-	a	a	b	a	b	b	a	b	b	a	b	a	a	b	b	a	b	a	a	a	a	b	b	b	a	a	b	b	a	b	b
3265344D4	b	a	a	b	b	a	a	a	a	b	a	a	a	b	a	a	a	a	a	a	-	a	a	b	b	b	a	a	a	b	b	b	-	a	a	-	a	b	a	a	a	a	-	b	a	a	a	b	b
3265353S6	b	a	a	b	b	b	b	b	a	b	a	a	b	a	a	b	a	a	b	a	a	b	a	b	a	a	a	b	a	b	b	b	b	a	a	b	-	a	a	a	-	b	b	b	a	-	a	b	b
3265388D4	a	a	a	a	a	b	a	a	a	a	b	a	a	a	a	a	b	a	b	a	a	a	a	a	a	-	b	-	-	a	a	a	-	a	a	a	a	a	a	a	a	a	a	a	b	a	a	a	b
3265404S2	a	a	a	a	b	b	a	a	a	a	b	a	a	b	b	-	b	-	a	a	a	a	b	-	a	a	b	b	a	b	a	a	a	a	a	a	a	b	a	a	a	a	a	b	a	a	b	a	a
3265412D6	a	b	a	a	a	b	a	a	a	b	a	-	a	a	a	b	a	a	a	a	b	a	b	a	-	b	b	a	b	-	a	b	b	a	b	-	a	a	a	b	b	b	a	a	b	b	-	b	b
3265430D6	b	a	a	b	b	b	b	b	a	b	a	a	b	a	a	b	a	a	b	a	a	b	a	b	-	a	a	b	a	b	b	b	b	a	a	b	a	a	a	a	a	b	b	b	a	b	a	b	b
3265435D4	a	a	a	a	a	a	b	b	a	b	a	a	a	b	a	b	a	-	a	b	a	a	a	b	b	b	a	a	b	b	b	b	b	-	b	a	a	a	b	-	a	b	b	-	a	b	b	a	b
3265489D5	a	b	a	a	a	b	a	a	a	b	a	a	-	a	a	b	a	a	a	a	b	a	b	a	b	b	-	-	b	a	a	b	b	-	b	a	a	a	a	a	b	b	b	a	b	a	a	b	b
3265491D7	a	a	a	a	a	a	a	a	a	a	a	a	a	a	a	-	a	a	a	a	a	a	a	b	a	a	a	-	-	-	a	a	-	a	a	a	a	a	b	a	a	a	a	b	a	-	b	a	a
3265494D6	b	a	a	-	b	b	a	b	a	b	b	b	b	a	a	a	-	a	b	b	a	b	b	a	-	b	-	b	b	-	b	a	a	a	b	b	b	b	a	b	a	a	b	b	b	b	b	b	a
3265495D6	b	a	a	b	b	b	b	b	a	b	b	a	b	a	a	b	a	a	b	a	a	b	a	b	a	a	a	b	a	a	b	a	a	a	a	b	a	a	a	a	a	a	b	b	a	b	a	b	b
3265501D6	a	b	a	b	a	b	a	a	a	b	a	a	a	a	b	a	a	a	a	a	b	a	b	b	a	b	b	-	b	a	a	b	b	a	b	a	a	a	a	b	b	b	-	-	a	b	a	b	b
3265510D2	b	b	a	a	a	b	b	a	b	b	b	a	a	a	a	b	b	a	b	b	b	b	b	-	a	a	b	a	a	-	a	a	a	b	a	a	a	a	a	a	-	b	b	b	a	b	a	a	a
3265526D7	a	a	a	a	a	a	a	a	a	a	a	a	a	a	a	-	-	b	a	a	a	a	a	a	a	-	a	a	a	a	a	a	a	a	a	a	-	a	b	a	a	b	a	a	a	a	b	a	a
3265532D2	a	b	a	a	b	a	b	b	b	b	b	b	b	a	a	a	a	a	b	a	b	b	a	-	b	a	a	a	b	a	b	b	b	b	b	a	b	a	b	b	b	b	b	a	b	b	-	a	a
3265541D5	b	b	a	a	a	b	a	a	a	b	a	a	a	a	a	b	a	a	a	a	b	a	b	b	a	b	b	a	b	a	a	b	b	a	b	a	-	a	a	b	b	b	b	a	b	b	a	b	b
3265563S3	a	a	a	a	a	a	a	b	b	a	a	a	a	b	b	a	b	a	b	b	b	b	a	b	a	b	a	b	b	b	a	a	a	a	b	a	a	a	a	b	a	a	b	a	b	b	b	b	a
3265573S3	a	a	a	b	a	a	a	b	b	a	b	a	a	a	b	b	b	a	b	a	a	a	a	a	a	a	b	b	a	b	a	a	a	b	b	a	a	a	a	a	b	a	a	a	a	a	a	b	b
3265590D7	a	a	a	a	a	a	a	a	a	a	a	a	a	a	a	a	a	a	a	a	a	a	-	b	a	a	-	a	a	a	a	a	a	a	a	-	a	a	b	a	a	a	-	b	a	-	b	a	a
3265600S4	b	a	a	a	b	a	a	a	b	b	a	a	a	b	a	b	a	a	a	a	a	b	a	b	b	b	a	a	b	b	b	b	b	a	b	b	a	b	a	a	a	a	b	b	a	-	b	b	b
3265614D3	b	b	a	b	b	a	b	b	a	b	b	a	b	b	b	b	a	b	b	b	b	b	b	b	b	b	a	b	b	b	a	a	a	b	b	a	a	b	b	b	b	b	b	b	b	b	b	b	a
3265620D6	b	a	a	b	a	b	b	b	b	b	a	a	b	a	b	b	a	b	b	b	a	b	a	b	a	a	b	b	b	b	b	b	-	a	b	b	a	-	-	a	b	a	b	a	a	a	b	b	b
3265633D5	a	b	a	a	a	b	a	a	a	b	a	a	a	a	a	b	a	a	a	a	b	a	b	-	b	b	-	a	b	a	a	b	b	a	b	-	a	a	a	a	b	b	b	a	b	b	a	b	b
3265665D7	b	a	a	a	a	a	a	a	b	a	a	a	a	a	a	a	a	a	-	a	a	a	a	b	-	-	a	a	a	-	a	a	a	a	a	a	a	-	b	a	a	a	a	a	a	b	b	a	-
3265670D4	b	a	a	b	a	a	a	a	a	b	a	a	a	b	a	b	a	b	a	a	b	a	a	b	b	a	a	a	a	b	b	b	b	b	a	b	a	b	-	a	b	a	b	b	a	b	a	b	b
3265680D7	a	a	a	b	a	a	a	a	b	a	a	a	a	a	a	a	a	b	a	a	b	a	a	b	b	a	a	b	a	b	a	a	a	b	b	a	a	a	b	b	a	b	a	a	b	-	a	a	a
3265699D5	a	b	a	a	a	b	a	a	a	b	a	a	a	a	a	b	a	a	a	a	b	a	b	a	-	b	b	a	b	a	a	b	b	a	b	-	a	a	a	b	b	b	a	a	b	b	a	b	b
3265724S6	b	a	a	b	b	b	b	b	a	b	b	a	b	a	a	b	a	a	b	a	a	b	a	a	a	b	a	b	a	-	b	a	a	a	b	b	a	a	a	a	a	a	b	b	b	b	a	b	b
3265740D4	b	a	a	b	b	b	b	b	a	b	a	a	b	a	a	b	a	a	b	a	a	b	a	b	a	a	a	b	a	b	b	b	b	a	a	b	a	a	a	a	a	b	b	b	a	b	-	b	b
3265752S4	a	a	a	a	a	a	b	a	b	b	a	a	a	b	a	b	a	a	a	a	a	b	a	b	b	b	a	a	b	b	b	a	a	a	b	b	a	a	b	a	a	a	b	a	a	a	b	b	b
3265762D5	a	b	a	a	a	b	a	a	a	b	a	a	a	a	a	b	a	a	a	-	b	a	b	b	-	b	b	a	b	a	a	b	b	a	b	a	a	a	a	b	b	b	a	a	b	b	-	b	b
3265771D2	b	b	a	a	b	a	a	b	b	b	b	-	b	b	b	b	b	a	a	a	b	-	b	b	b	a	a	b	b	-	-	b	b	b	b	b	-	b	b	-	a	a	a	a	b	b	b	a	b
3265774D2	b	b	a	b	a	a	b	b	b	b	b	b	b	a	a	a	a	a	b	b	b	b	a	b	a	b	a	a	b	-	b	b	b	a	a	b	b	a	b	b	b	b	a	a	b	b	a	a	a
3265796D3	b	b	a	b	b	a	b	b	a	b	b	b	b	b	b	b	a	b	b	b	b	b	b	a	b	b	a	b	b	b	a	a	a	b	b	b	b	b	b	b	b	b	b	b	a	b	b	b	a
3265815D6	a	b	a	a	a	a	a	a	a	a	b	a	a	b	a	a	b	b	a	b	b	a	a	a	a	-	a	a	b	a	-	a	a	-	a	-	-	-	a	b	a	a	a	-	b	a	b	a	a
3265816D6	b	a	a	b	b	b	b	b	a	b	b	a	b	a	a	b	-	b	b	a	a	b	a	b	a	a	a	b	b	a	-	a	a	a	a	b	a	a	a	a	a	-	b	b	b	b	a	b	b
3265848D5	a	b	a	a	a	a	a	b	a	a	b	b	a	b	a	-	b	-	a	b	b	b	a	b	a	a	b	b	a	b	a	b	b	b	a	b	b	a	a	b	a	a	a	b	a	-	b	b	a
3265891D7	a	a	a	a	a	a	a	a	a	a	a	a	a	a	a	a	a	a	-	a	a	a	a	a	a	a	a	a	a	-	a	a	a	a	a	a	a	a	b	a	a	a	a	a	-	b	b	a	a
3265901D7	b	a	a	b	a	a	a	a	b	b	a	a	b	a	a	b	a	a	b	a	a	b	a	-	a	-	a	a	-	b	-	a	-	a	a	b	a	a	a	a	b	a	-	a	a	b	a	-	a
3265908D3	a	a	a	a	a	a	a	a	a	a	b	a	a	a	b	b	b	-	b	-	a	a	a	-	b	a	b	a	a	-	-	a	a	-	b	a	a	a	a	a	b	a	-	a	-	b	a	b	b
3265913S7	b	b	a	a	b	b	b	b	a	b	b	b	b	b	b	b	b	a	b	a	a	b	b	a	a	b	b	a	b	a	b	b	b	a	a	b	b	a	b	a	b	a	b	b	a	b	b	a	a
3265942D7	b	a	a	b	a	a	a	a	b	a	a	a	-	a	a	-	a	-	b	-	a	a	a	a	a	a	a	a	-	b	-	a	a	a	a	a	a	a	a	a	b	a	a	a	a	b	a	a	a
3265997D5	a	b	a	a	a	b	a	a	a	b	a	a	a	a	a	b	a	a	a	a	-	a	b	a	b	b	a	a	b	-	-	b	b	a	b	a	-	-	a	a	b	b	b	a	b	b	a	b	b
3266016D2	b	a	a	a	b	b	b	b	a	b	b	b	b	a	a	b	a	a	b	a	a	b	a	-	-	b	a	b	b	b	b	a	a	a	b	b	a	a	a	-	a	a	b	b	b	b	a	b	b
3266020D4	a	a	a	a	a	a	b	-	b	b	a	a	a	b	a	b	a	a	a	a	a	b	-	b	b	b	a	a	b	b	b	a	a	a	b	b	a	a	b	a	a	a	b	a	a	b	b	b	b
3266026D5	a	a	a	a	a	a	a	a	a	a	b	a	a	a	a	a	b	a	b	a	-	a	a	a	b	-	b	a	a	a	a	a	-	a	b	a	a	-	a	a	b	-	a	a	a	a	-	a	b
3266030D6	a	b	a	a	a	a	b	b	a	a	a	b	a	b	b	-	b	-	a	b	b	a	a	b	a	a	b	b	a	b	b	b	b	b	-	b	b	a	b	b	a	a	-	b	b	a	b	-	-
3266032D3	a	a	a	a	a	b	a	a	b	a	a	a	a	a	a	-	b	a	b	a	a	a	a	b	-	-	b	a	a	-	b	b	b	a	a	a	a	a	a	a	a	a	-	a	b	a	a	a	b
3266043S3	a	a	a	a	a	b	a	a	a	a	a	a	a	a	a	a	b	a	b	a	a	a	a	b	a	a	b	a	a	a	a	b	b	a	a	a	a	a	a	a	a	a	a	a	b	a	a	a	b
3266134D6	b	a	a	b	b	b	b	b	a	b	b	a	b	a	a	b	a	-	b	a	a	b	a	b	-	a	a	b	a	b	b	a	a	a	a	b	-	a	a	-	a	a	b	b	b	b	a	b	b
3266176D7	b	b	a	a	a	b	b	a	b	a	b	-	a	a	a	b	b	-	b	b	b	b	b	a	a	a	b	a	a	a	a	a	a	b	a	a	-	a	-	a	a	b	b	b	-	b	a	a	a
3266180D5	a	a	a	b	a	a	a	a	a	a	a	a	a	b	b	a	a	a	a	a	-	a	-	b	a	a	a	-	b	-	a	b	b	a	b	b	a	a	a	a	b	a	-	a	a	a	a	b	b
3266184D7	a	a	a	a	a	a	a	a	a	a	a	a	-	a	a	-	a	-	a	a	a	a	-	-	-	a	a	-	a	b	a	a	a	a	a	a	-	a	b	a	a	a	a	a	a	a	-	a	a
3266186D5	b	b	a	b	a	b	a	a	a	b	a	a	a	b	b	-	a	a	a	a	b	a	b	b	a	a	b	a	b	a	a	b	b	a	b	a	a	a	a	a	b	b	b	a	a	b	a	b	b
3266208D3	a	b	a	b	b	a	a	b	a	a	a	a	a	b	b	b	a	b	b	b	b	b	b	b	-	b	a	a	b	b	a	a	a	b	b	-	a	a	b	b	-	a	b	a	b	b	b	b	b
3266215S6	b	a	a	b	b	b	b	b	a	b	a	a	b	a	a	-	a	a	b	a	a	b	a	b	a	a	a	b	a	b	b	b	b	a	a	b	a	a	a	a	a	a	b	a	a	-	a	b	b
3266228D5	a	b	a	a	a	b	a	a	a	b	a	-	-	a	a	b	a	a	a	a	b	a	b	-	a	b	b	a	b	-	a	b	b	a	b	-	a	a	a	b	b	b	-	a	b	b	a	b	b
3266248D4	-	a	a	a	a	a	b	a	b	b	a	a	b	b	a	b	-	-	-	-	a	b	b	b	b	b	a	a	b	b	b	a	a	a	b	b	a	a	b	a	a	a	b	a	a	b	b	b	b
3266249D2	a	a	a	a	b	b	a	a	a	a	b	a	a	b	b	b	b	a	a	a	a	a	b	b	a	-	b	b	a	b	a	a	b	a	-	a	a	b	a	a	a	a	a	b	a	b	b	-	a
3266257D7	a	a	a	b	a	a	a	a	b	a	a	a	a	a	a	-	-	b	a	a	b	a	a	-	a	a	a	b	-	b	a	a	a	b	a	a	a	a	b	-	a	-	a	a	a	-	a	a	a
3266289D3	a	a	a	a	a	b	a	a	b	a	a	a	-	a	a	b	b	a	b	a	a	a	a	b	a	a	b	a	a	a	b	b	b	-	a	-	-	-	a	a	a	a	a	a	b	a	a	a	b
3266300D5	a	b	a	a	a	a	b	b	a	a	a	b	a	b	b	a	b	a	-	b	b	a	a	-	a	a	b	b	a	b	b	a	a	b	a	b	b	a	b	b	a	a	a	b	b	-	b	a	a
3266319D7	a	a	a	a	a	a	a	b	b	a	a	-	a	b	b	a	b	a	b	b	b	b	a	b	a	b	a	b	b	b	-	a	a	a	b	-	a	a	a	b	a	a	b	a	b	b	b	b	a
3266332D4	a	a	a	a	a	a	b	a	b	b	a	a	a	b	a	b	a	-	a	a	a	a	a	b	b	b	a	a	b	b	b	-	a	b	b	b	a	a	b	-	b	a	b	a	-	a	b	b	b
3266333D7	a	a	a	a	a	a	a	a	a	a	a	a	b	a	a	b	a	b	a	a	-	a	a	-	a	a	a	a	-	-	-	a	a	a	a	a	a	a	-	a	-	b	a	a	a	b	b	a	a
3266343D7	b	b	a	a	b	b	b	b	a	b	b	b	b	b	b	b	b	-	b	a	a	a	b	a	b	b	a	a	b	a	b	a	a	a	a	b	b	a	b	a	b	a	a	b	-	b	b	a	a
3266351D2	a	b	a	b	a	a	b	b	b	b	b	b	b	a	a	b	a	a	b	b	b	b	a	b	a	b	a	a	b	b	b	b	b	a	a	a	b	a	b	b	b	b	b	a	b	b	a	a	a
3266359D4	b	a	a	b	a	a	a	a	a	b	a	-	a	b	a	-	a	-	a	a	b	a	a	b	b	b	-	a	a	b	b	b	b	b	a	b	a	b	a	a	b	a	b	b	a	b	a	b	b
3266392D5	a	b	a	a	a	b	a	a	a	b	a	a	a	a	a	b	a	a	a	a	b	a	b	a	a	b	b	-	b	a	a	b	b	a	b	a	a	a	a	b	b	b	a	a	b	b	-	b	b
3266402S6	b	a	a	a	b	b	b	b	a	b	b	b	b	a	a	a	a	a	b	b	a	b	a	a	a	b	a	b	b	a	b	a	a	a	b	b	b	a	a	b	a	a	b	b	b	b	a	b	b
3266423D3	a	a	a	b	a	a	a	b	b	a	b	a	a	a	b	b	b	-	b	a	a	a	a	-	b	a	b	b	-	b	a	a	a	b	b	a	a	a	a	a	b	a	-	a	a	a	a	b	b
3266443D1	a	a	a	a	b	a	a	a	a	b	b	b	a	b	b	-	a	b	b	a	a	a	a	a	b	a	-	b	b	b	a	b	b	b	a	b	b	a	b	b	a	a	-	a	b	b	b	b	b
3266456D4	a	a	a	a	a	a	b	b	a	a	b	a	b	a	b	b	b	a	a	b	b	a	-	a	b	b	a	b	-	-	b	b	b	a	a	a	a	a	b	b	b	b	b	b	b	b	b	a	b
3266500D7	b	a	a	b	b	b	b	b	b	b	a	a	b	a	a	b	a	a	b	a	a	b	-	b	a	a	b	b	a	a	b	b	b	a	a	b	a	a	-	a	a	a	-	a	a	a	a	b	b
3266560D2	b	b	a	a	b	a	a	b	b	b	b	a	b	b	b	b	b	-	-	a	b	a	b	b	b	a	a	b	b	a	-	b	b	b	b	b	a	b	b	b	b	-	a	a	b	b	b	b	b
3266562D7	a	a	a	b	a	a	a	a	a	a	a	a	a	a	a	a	-	b	a	a	-	a	a	b	-	a	a	b	b	a	-	a	a	a	-	a	a	a	b	b	a	b	a	a	-	a	b	a	a
3266623D1	a	b	a	b	a	a	b	b	b	b	b	b	b	a	a	a	a	a	b	b	b	b	a	b	a	b	a	a	b	a	b	b	b	-	a	a	b	a	b	b	b	b	a	a	b	b	a	-	a
3266647D4	b	a	a	b	a	a	a	a	a	b	a	a	a	b	a	b	a	a	a	a	b	a	a	b	b	b	a	a	a	b	b	b	b	a	a	b	a	b	a	-	b	a	b	b	a	b	a	b	b
3266657D4	b	a	a	b	b	a	a	a	a	b	a	a	a	b	a	b	a	-	a	a	b	a	a	b	b	b	a	a	b	b	b	b	b	a	b	b	a	b	a	-	a	a	b	b	a	a	a	b	b
3266663D1	b	a	a	b	a	b	a	a	b	a	b	a	b	b	b	b	b	b	a	a	a	a	b	b	a	a	a	a	b	b	a	b	b	b	b	a	a	a	b	b	a	b	a	a	b	a	b	b	a
3266674D7	a	a	a	b	a	a	a	a	a	a	a	b	a	a	a	a	-	b	a	a	a	a	a	b	a	a	a	b	a	-	-	a	-	a	a	a	a	a	b	b	a	b	a	a	a	b	b	-	a
3266675S5	b	a	a	b	b	b	b	b	b	a	b	b	b	b	b	b	b	b	b	a	-	b	b	a	a	a	b	a	a	b	b	a	a	b	a	b	b	b	b	b	a	a	a	b	b	b	a	a	b
3266687D2	a	a	a	a	a	a	b	b	a	a	b	a	a	a	b	a	b	a	-	b	b	a	a	a	b	b	a	b	a	a	b	b	b	a	a	a	a	a	b	-	b	b	b	b	b	b	b	a	b
3266708D6	a	b	a	a	a	b	b	a	b	a	b	a	a	a	a	a	b	-	b	b	b	b	b	b	-	a	b	a	a	-	a	a	a	a	a	a	a	a	a	a	a	b	a	b	b	b	a	a	a
3266711D3	a	b	a	b	b	a	a	b	a	a	a	a	a	b	b	b	a	b	b	b	b	b	b	b	a	b	a	a	b	b	a	a	a	b	b	a	a	a	b	b	a	a	b	a	b	b	b	b	a
3266718S3	a	a	a	a	a	b	a	a	a	a	a	a	a	a	a	a	b	a	b	a	a	a	a	b	a	a	b	a	a	a	a	b	b	a	a	a	a	a	a	a	a	a	a	a	b	a	a	a	b
3266726D1	a	b	a	b	b	a	b	a	b	b	b	b	b	b	b	-	a	a	a	a	a	a	a	-	a	b	a	a	b	a	a	b	b	a	b	-	b	a	b	b	b	a	-	b	a	b	a	b	-
3266729D3	b	a	a	b	b	b	b	b	a	b	a	a	b	a	a	b	a	a	b	a	a	b	a	b	-	-	a	b	a	b	b	b	b	a	a	b	a	a	a	a	a	b	b	b	-	b	a	b	b
3266743D1	a	a	a	-	b	a	a	a	a	b	b	b	a	b	b	a	a	b	b	a	a	a	a	a	b	a	a	b	b	b	a	b	b	b	a	b	b	a	b	b	a	b	a	a	b	b	b	b	b
3266744D2	b	a	a	a	b	b	a	a	a	a	a	a	a	a	b	-	b	a	a	a	a	a	b	-	b	a	a	a	a	a	a	a	a	a	b	-	a	b	a	a	a	a	a	a	a	-	-	a	a
3266749D2	b	b	a	a	b	a	a	b	b	b	b	b	b	b	b	b	b	-	a	a	b	a	b	b	b	a	a	b	b	a	a	b	b	b	b	b	a	b	b	b	b	a	b	a	b	b	b	a	b
3266769D1	a	a	a	b	a	b	a	a	b	b	b	a	a	b	b	-	a	b	b	a	a	a	a	b	a	a	a	b	b	a	a	b	b	b	b	b	a	a	b	b	a	b	b	a	b	-	b	-	b
3266773D3	a	b	a	b	b	a	a	b	a	a	a	a	-	b	b	b	a	b	b	b	b	b	b	b	a	b	a	a	b	b	a	a	a	b	b	a	a	a	b	b	-	b	b	b	b	b	b	b	a
3266803D4	-	a	a	a	a	a	b	b	a	a	b	a	a	b	b	b	a	b	a	b	a	a	b	b	b	b	a	a	-	a	b	b	b	-	b	a	-	a	b	b	b	b	b	b	b	b	b	a	b
3266812D6	b	a	a	b	b	b	b	b	a	b	a	a	b	a	a	b	-	a	b	a	a	b	a	b	a	a	-	b	a	b	b	b	b	a	a	b	a	a	a	a	a	a	b	-	a	b	a	b	b
3266835D3	a	a	a	a	a	b	a	a	b	a	-	-	a	a	a	a	b	a	b	a	a	a	a	b	a	a	b	a	a	a	b	b	b	a	a	-	-	-	a	a	-	a	a	a	b	a	a	a	b
3266849D3	a	b	a	a	a	a	a	b	a	a	a	a	a	b	b	b	a	a	b	b	b	b	b	b	a	b	a	-	b	b	a	a	a	b	b	a	-	a	b	b	-	a	b	a	b	b	b	b	b
3266859D2	a	b	a	b	a	a	b	b	b	b	b	b	b	a	a	a	a	a	b	b	b	b	a	b	a	b	b	a	b	-	b	b	b	-	a	a	b	a	b	b	b	b	a	a	b	b	a	a	a
3266872D3	a	a	a	a	a	a	a	a	b	a	b	a	a	a	b	b	b	a	b	a	a	a	a	b	b	-	b	a	a	a	a	a	a	b	b	a	a	a	a	a	b	a	-	a	a	-	a	b	b
3266877S3	a	b	a	b	b	a	a	b	-	a	a	a	a	b	b	b	a	b	b	b	b	b	b	b	a	b	a	a	b	b	a	a	a	b	b	a	a	a	b	b	a	b	b	b	b	b	b	b	a
3266883D4	a	a	a	a	a	a	b	b	a	a	b	a	a	a	b	a	a	a	a	b	a	a	a	b	b	b	a	a	a	a	b	b	b	a	b	-	a	a	b	b	b	b	b	b	b	b	b	a	b
3266984S3	a	b	a	b	a	a	a	b	a	a	a	a	a	b	b	b	a	b	b	b	b	b	b	b	a	b	a	a	b	b	a	a	a	b	b	a	a	a	b	b	a	a	b	a	b	b	b	b	b
3266996D4	a	b	a	a	a	a	b	b	a	a	b	a	a	b	a	b	a	a	a	b	-	a	a	b	b	b	-	a	-	b	b	b	b	a	b	-	-	a	b	a	b	b	b	b	a	b	b	a	b
3267012D5	a	a	a	a	a	a	a	a	a	a	a	-	a	a	a	-	a	-	a	a	a	a	a	b	-	a	a	a	-	a	-	a	a	a	a	a	-	-	b	a	a	a	a	b	a	-	b	a	a
3267023D3	b	b	a	a	b	b	a	b	b	b	a	a	a	b	b	b	a	-	b	b	b	b	b	b	-	b	a	a	b	b	a	a	a	b	b	a	a	a	b	b	a	a	b	a	b	b	b	b	b
3267062D4	a	a	a	a	a	b	b	b	a	a	b	a	b	a	b	b	-	-	a	b	b	a	a	-	b	b	a	b	b	a	b	b	b	b	a	a	a	a	b	b	b	b	b	b	b	b	b	a	b
3267069D4	-	a	a	a	a	a	b	b	a	a	b	a	b	a	b	a	b	a	a	b	b	a	a	a	b	b	-	b	-	a	b	b	b	a	a	a	a	a	b	b	b	b	b	b	b	b	b	a	b
3267081S3	b	b	a	b	b	a	b	b	a	b	b	a	a	b	b	-	a	b	b	b	b	b	b	b	b	b	a	b	b	b	a	a	a	b	b	a	a	b	b	b	b	b	b	b	b	-	b	b	a
3267090D4	a	a	a	a	a	a	b	b	-	a	b	a	a	a	b	a	-	a	a	b	a	a	-	b	b	b	a	a	a	a	b	b	b	a	b	a	a	a	b	b	b	b	b	b	b	b	b	a	b
3267091D7	a	a	a	a	a	b	a	a	a	a	a	a	a	a	a	a	b	a	b	a	a	a	a	b	a	a	b	a	a	a	a	b	b	a	a	a	a	a	a	a	a	a	a	a	b	a	a	a	b
3267133S6	b	a	a	a	b	b	a	b	a	b	b	b	b	a	a	a	a	a	b	b	a	b	b	a	a	b	a	b	b	a	b	a	a	a	b	b	b	b	a	b	a	a	b	b	b	b	b	b	a
3267202D7	b	a	a	b	a	a	a	a	b	a	a	a	-	a	a	a	-	a	b	-	a	a	-	b	a	a	-	a	a	b	a	a	a	a	a	a	a	a	a	-	b	a	-	a	a	b	-	a	a
3267209D7	b	a	a	b	a	a	a	a	b	a	a	-	-	a	a	b	a	-	b	a	a	a	a	b	a	a	-	a	b	b	-	-	a	a	a	-	a	a	a	a	b	a	a	a	-	b	a	a	a
3267213D5	b	b	a	b	a	b	a	a	a	b	a	a	a	b	b	b	a	-	a	a	b	a	b	b	a	a	a	a	b	a	a	b	b	a	b	-	a	a	a	a	b	b	b	a	a	-	a	b	b
3267222D5	a	b	a	a	a	a	a	b	a	b	b	b	a	b	a	b	b	-	a	b	b	b	a	b	a	a	b	b	a	b	-	b	b	b	a	b	b	a	a	b	a	a	a	b	a	-	b	b	a
3267300D7	b	a	a	b	a	a	a	a	b	b	a	a	b	a	a	b	a	a	b	a	a	b	a	a	-	a	a	a	a	b	a	a	a	a	-	b	-	-	a	a	b	a	a	a	a	b	a	a	-
3267339S6	b	a	a	b	b	b	b	b	a	b	b	a	b	a	a	b	a	a	b	a	a	b	a	-	a	a	a	b	-	-	b	a	a	a	a	b	a	a	a	a	a	a	b	b	b	b	a	-	b
3267371D3	a	a	a	a	a	b	a	a	a	a	a	a	a	a	a	b	b	a	b	a	a	a	a	b	a	a	b	a	a	a	b	b	b	a	a	a	a	a	a	a	a	a	a	a	b	b	a	a	b
3267388D7	b	a	a	a	a	a	a	a	a	a	a	a	a	a	a	b	-	-	a	a	a	a	a	b	-	a	a	a	-	-	a	a	a	a	a	a	a	a	b	a	a	-	a	b	a	a	b	a	a
3267395D5	b	a	a	b	b	b	b	b	a	b	b	a	b	a	a	b	a	a	b	a	a	b	a	b	a	a	a	b	a	a	b	a	a	a	a	b	a	a	a	a	a	a	b	b	a	b	-	b	b
3267492D2	a	b	a	b	a	a	b	b	b	b	b	b	b	a	a	-	a	-	b	b	b	b	a	b	-	b	-	a	b	-	b	b	b	-	a	-	b	a	b	b	b	b	a	a	b	b	a	a	a
3267508D5	a	b	a	a	a	b	a	a	a	b	a	a	b	a	a	b	a	b	a	a	b	a	b	b	a	b	b	-	b	b	-	b	b	a	b	b	a	a	a	a	b	b	b	a	b	b	-	b	b
3267531D4	a	a	a	a	a	a	b	a	b	b	a	b	a	b	a	b	a	-	a	a	a	b	a	b	b	a	a	a	b	b	b	a	a	a	b	b	b	-	b	-	a	-	b	a	a	a	b	b	b
3267549D5	a	b	a	a	a	b	a	a	a	b	a	-	a	a	a	b	a	-	a	a	b	a	b	-	a	b	b	a	b	-	a	b	b	a	b	-	a	-	a	b	b	b	a	a	b	b	a	b	b
3267572D7	b	a	a	a	a	a	a	a	b	a	a	a	a	a	a	a	a	a	a	a	a	a	-	b	a	a	a	a	a	a	a	a	a	a	-	a	a	a	b	a	a	a	a	a	a	a	b	a	a
3267573D1	a	a	a	a	b	a	a	a	a	b	b	b	a	b	b	b	a	b	b	a	a	a	a	-	b	a	b	b	b	b	a	b	b	b	-	b	b	a	b	b	a	b	a	a	b	b	b	b	b
3267582S3	a	b	a	b	a	a	a	b	a	a	a	a	a	b	b	-	a	b	b	b	b	b	b	b	a	b	a	a	b	b	a	a	a	b	b	a	a	a	b	b	a	a	b	a	b	b	b	b	b
3267602D6	b	b	a	a	b	b	b	b	a	b	b	b	b	b	b	b	b	a	b	b	a	b	b	a	-	b	b	a	b	b	b	b	b	a	a	b	b	-	b	a	b	-	b	b	a	b	b	-	a
3267617D7	a	a	a	b	a	a	a	a	b	a	a	a	a	a	a	a	a	b	a	-	b	a	a	b	a	a	a	b	a	b	a	a	a	b	a	a	a	a	b	b	a	b	a	a	a	-	a	-	a
3267624D7	a	a	a	b	a	a	a	a	a	a	a	a	a	a	a	a	a	b	a	a	a	a	a	b	a	a	a	b	a	a	a	a	a	a	a	a	a	a	b	b	a	b	a	a	a	a	b	a	a
3267669S5	a	a	a	a	b	a	a	b	b	a	a	b	a	b	b	b	b	b	a	b	a	a	a	a	b	b	b	b	a	b	b	a	a	b	a	b	b	a	b	b	a	a	a	b	b	a	b	a	b
3267681D2	b	b	a	a	b	a	b	b	b	b	b	b	b	b	a	b	a	-	b	a	b	a	b	-	b	a	a	b	b	a	b	b	b	b	b	a	b	a	b	b	b	a	a	a	b	a	b	a	a
3267689D4	b	a	a	b	a	a	a	a	a	b	a	a	a	b	a	b	-	a	a	a	b	a	a	b	b	b	a	a	b	b	b	b	b	b	a	b	a	b	a	a	b	a	b	b	a	b	-	b	b
3267693S6	b	a	a	b	b	b	b	b	a	b	a	a	b	a	a	b	a	a	b	a	a	b	a	b	a	a	a	b	a	a	b	b	b	a	a	b	a	a	a	a	a	a	b	a	a	b	a	b	b
3267696S3	a	a	a	a	a	b	a	a	a	a	b	a	a	a	a	a	b	a	b	a	a	a	a	a	a	a	b	a	a	a	a	a	a	a	a	a	a	a	a	a	a	a	a	a	b	a	a	a	b
3267751D4	a	a	a	a	a	a	b	b	a	a	b	a	a	a	b	b	a	a	a	b	a	a	a	b	b	b	a	a	a	a	b	b	b	a	b	a	a	a	b	b	b	b	b	b	b	b	b	a	b
3267791D4	a	a	a	a	a	a	b	a	b	b	a	a	a	b	a	b	a	a	a	a	a	b	a	b	b	b	a	a	b	b	b	b	b	a	b	b	a	a	b	a	a	a	b	a	a	a	-	b	b
3267827S3	a	b	a	a	a	a	a	b	a	a	a	a	a	b	b	b	a	a	b	b	b	b	b	-	a	b	a	a	-	b	a	a	a	b	-	a	a	a	b	b	a	a	b	a	b	b	b	b	b
3267839D1	a	a	a	b	a	a	b	a	a	a	b	b	a	b	b	a	a	b	-	a	a	a	-	a	b	b	a	a	b	a	a	b	b	a	b	a	b	a	b	b	a	a	a	b	b	b	a	b	b
3267897D3	a	a	a	a	a	a	a	b	b	a	a	a	a	b	b	b	a	a	b	b	b	b	-	b	a	b	a	a	b	b	a	a	a	b	b	a	a	a	b	b	a	a	b	a	b	b	b	b	b
3267906D1	a	a	a	a	b	a	a	a	a	b	b	b	a	b	b	a	a	b	b	a	a	a	a	a	b	-	a	b	b	b	a	b	b	b	a	b	b	a	b	b	a	b	a	a	b	b	b	b	b
3267933D5	a	b	a	a	a	a	a	a	a	b	a	a	a	a	a	b	a	-	a	a	b	a	b	-	b	b	a	-	b	a	a	b	b	a	b	a	a	a	a	a	b	b	b	a	b	a	a	b	b
3267958D5	b	b	a	b	a	b	a	a	a	b	a	a	a	b	b	a	a	a	a	a	b	a	b	b	a	a	a	a	b	a	a	b	b	a	b	a	a	a	a	a	b	b	b	a	a	a	a	b	b
3267964S1	b	a	a	b	a	b	a	a	b	b	b	a	a	b	b	a	b	b	a	a	a	a	a	a	a	a	a	b	b	b	a	b	b	b	b	b	a	a	b	b	a	b	a	a	b	a	b	b	a
3267971D7	a	a	a	b	a	a	a	a	b	a	a	b	a	a	a	b	a	b	a	a	b	a	a	b	b	a	a	b	-	b	a	-	a	b	b	b	-	b	b	b	a	b	-	a	b	b	a	b	b
3267990S4	a	a	a	a	a	a	b	b	a	a	b	a	a	a	b	b	a	a	a	b	a	a	a	b	b	b	a	a	a	a	b	b	b	a	b	a	a	a	b	b	b	b	b	b	b	b	b	a	b
3268053S1	a	a	a	a	b	a	a	a	a	b	b	b	a	b	b	a	a	b	b	a	a	a	a	a	b	a	a	b	b	b	a	b	b	b	a	b	b	a	b	b	a	b	a	a	b	b	b	b	b
3268095S1	a	b	a	b	a	a	b	a	b	a	b	b	b	b	b	a	a	a	a	a	a	a	a	a	a	b	a	a	b	a	a	b	b	a	b	a	b	a	b	b	b	a	a	b	a	b	a	b	a
3268137D5	a	b	a	b	a	b	a	a	a	b	a	a	a	a	b	b	a	a	a	a	b	a	b	b	a	b	b	a	b	a	a	b	b	a	b	a	a	a	a	b	b	b	a	a	b	b	a	b	b
3268233S1	a	b	a	b	b	a	b	a	b	b	b	b	b	b	b	a	a	a	a	a	a	a	a	a	a	b	a	a	b	a	a	b	b	a	b	a	b	a	b	b	b	a	b	b	a	b	a	b	a
3268248D6	b	b	a	b	b	b	b	b	b	b	a	a	b	b	b	b	a	a	b	a	a	b	-	b	a	-	b	b	b	b	b	b	b	a	b	b	a	-	-	-	a	a	b	a	a	b	a	b	b
3268262D2	a	a	a	a	a	b	b	a	a	a	b	a	a	a	a	b	b	b	b	a	a	a	b	-	-	a	b	a	b	-	a	-	a	a	a	a	a	b	b	-	a	a	-	b	b	b	b	a	a
3268302D7	b	a	a	b	a	a	a	a	b	a	a	a	a	a	a	-	-	a	b	a	a	a	a	a	-	a	a	a	-	b	-	a	a	a	a	-	-	a	a	-	b	a	a	a	a	b	a	a	a
3268318D6	b	a	a	b	b	b	b	b	a	b	a	a	b	a	a	b	a	a	b	a	a	b	a	b	a	a	a	b	-	a	b	b	b	a	a	b	a	a	a	a	a	a	b	a	a	b	a	b	b
3268344D7	b	a	a	b	a	a	a	a	b	a	a	a	a	a	a	a	a	-	a	a	a	a	a	b	-	a	a	a	a	-	a	a	a	a	a	a	a	a	a	a	b	a	a	-	a	b	a	a	a
3268356D5	a	b	a	a	a	b	a	a	a	b	a	a	b	a	a	b	a	a	a	a	b	a	b	b	a	b	b	a	b	a	-	b	b	a	b	a	a	a	a	b	b	b	-	a	b	b	a	b	b
3268364D5	a	b	a	a	a	b	-	a	a	b	a	-	a	a	a	b	a	a	a	a	b	a	b	-	b	b	a	a	b	a	a	b	b	a	b	a	-	a	a	a	b	b	b	a	b	b	a	b	b
3268377S7	b	b	a	a	b	b	b	b	a	b	b	b	b	b	b	b	a	a	b	a	a	a	b	a	a	b	a	a	b	a	b	a	a	a	a	b	b	a	b	a	b	a	a	b	a	b	b	a	a
3268429D5	a	b	a	a	a	b	a	a	a	b	a	-	a	a	a	b	a	a	a	a	b	a	b	-	b	b	-	a	b	a	-	b	b	a	b	-	a	a	a	-	b	b	b	a	b	b	a	b	b
3268484S3	a	a	a	a	a	a	a	b	b	a	a	a	a	b	b	-	b	a	b	b	-	b	a	b	a	-	a	b	b	-	a	a	a	a	b	a	a	a	a	b	a	a	-	a	-	-	b	b	a
3268508D2	a	a	a	a	a	b	b	a	a	b	b	-	a	a	a	b	b	a	b	b	b	b	b	b	-	a	b	a	-	a	a	-	a	a	a	a	a	a	a	-	a	a	-	b	b	b	a	a	a
3268515D2	b	b	a	a	b	a	a	b	b	b	b	a	b	b	a	b	b	-	-	a	b	a	b	b	b	a	a	b	b	a	a	b	b	b	b	a	a	b	b	b	b	a	-	a	b	a	b	a	b
3268648D2	a	a	a	a	b	b	b	a	b	a	b	a	a	a	b	b	b	a	b	a	-	a	b	a	a	a	b	a	a	a	a	a	a	a	a	a	a	b	b	a	a	a	a	b	b	b	b	a	a
3268669D3	a	a	a	a	a	b	a	a	a	a	b	a	a	a	a	b	b	a	b	a	a	a	a	-	a	a	b	-	-	a	a	a	a	a	a	-	a	a	a	a	a	a	-	a	b	b	a	-	b
3268685D5	a	a	a	a	a	a	a	a	a	b	b	b	a	b	b	a	a	b	b	a	a	a	a	a	a	a	b	b	b	b	a	b	b	b	b	b	b	a	b	b	a	b	a	b	b	b	b	b	b
3268755D4	b	a	a	b	b	a	a	a	a	b	a	a	a	b	a	b	a	a	a	a	b	a	a	b	b	b	a	a	b	b	b	b	b	a	b	b	a	b	a	a	a	a	b	b	a	a	a	b	b
3268759S2	a	a	a	a	b	b	a	a	a	a	b	a	a	b	b	b	b	b	a	a	a	a	b	a	a	a	b	b	a	b	a	a	a	a	a	b	a	b	a	a	a	a	b	b	a	a	b	a	a
3268780D3	a	a	a	b	a	a	a	b	b	a	b	a	a	a	b	b	b	a	b	-	a	a	a	-	b	a	b	b	a	a	a	a	a	b	b	a	a	a	a	a	b	a	-	a	-	a	a	b	b
3268788D2	b	b	a	a	b	a	b	b	b	b	b	b	b	b	a	b	b	a	b	a	b	a	b	-	b	a	-	b	b	a	b	b	b	b	b	-	b	a	b	b	b	a	-	a	b	b	b	a	a
3268807D2	b	b	a	a	a	b	b	a	b	a	b	a	a	a	a	b	b	a	b	b	b	b	b	a	-	a	b	a	a	a	a	-	-	b	a	a	a	a	a	a	a	b	b	b	b	b	a	a	a
3268815D2	a	a	a	a	a	b	b	a	b	a	b	a	a	a	a	a	b	a	b	b	b	b	b	b	a	-	b	a	-	a	a	a	a	a	a	a	a	a	-	a	a	b	-	b	b	b	a	a	a
3268823D6	a	a	a	a	a	a	b	a	b	b	a	a	a	b	a	b	-	a	a	a	a	a	a	b	b	b	a	a	b	b	b	a	a	-	b	a	a	a	b	a	a	b	b	a	-	-	b	b	b
3268856S2	a	a	a	b	a	a	a	b	b	a	b	a	a	a	b	-	b	a	b	a	b	a	a	-	a	-	b	b	a	-	-	a	a	b	b	-	a	a	a	a	-	a	a	a	-	-	a	b	b
3268862D2	b	b	a	a	b	a	a	b	b	b	b	a	b	b	b	b	b	a	-	-	b	a	b	b	b	-	-	b	b	a	-	b	b	b	b	b	a	b	b	a	a	b	a	a	b	b	b	a	b
3268899D7	a	a	a	a	b	a	a	b	b	a	a	b	a	b	b	-	b	b	-	b	a	a	a	-	b	b	b	b	a	a	b	a	a	b	a	b	b	a	b	b	a	a	a	b	b	-	b	a	b
3268926D5	a	b	a	a	a	b	a	a	a	b	a	a	a	a	a	b	a	a	a	a	b	a	b	a	b	b	a	a	b	a	a	b	b	-	b	a	a	a	a	-	b	b	b	a	b	b	a	b	b
3268957D7	b	b	a	b	a	b	a	a	a	b	a	a	a	b	b	-	a	-	a	a	b	a	b	b	a	a	b	a	b	b	a	b	b	-	b	a	-	a	a	a	b	b	b	a	-	-	a	b	b
3268972D3	a	a	a	a	a	a	a	b	b	a	a	a	a	b	b	a	b	a	b	b	b	b	a	b	a	b	-	a	b	b	-	a	a	b	b	-	a	a	a	b	a	a	b	a	b	b	b	b	a
3268976S2	a	a	a	a	a	b	b	a	a	a	b	a	a	a	a	-	b	a	b	b	a	b	b	a	a	a	b	a	a	a	a	a	a	a	a	a	a	a	a	a	a	a	a	b	b	b	a	a	a
3268989S3	a	b	a	b	b	a	b	b	b	b	b	b	b	b	b	b	b	a	b	a	a	a	a	a	a	b	b	a	b	b	b	b	b	a	b	a	b	a	b	b	b	a	b	b	a	-	-	-	b
3268990D4	a	b	a	a	a	a	b	b	a	a	b	a	a	b	a	b	a	a	a	b	a	a	a	b	b	b	-	a	-	a	b	b	b	-	b	-	a	a	b	b	b	b	b	b	a	a	b	a	b
3269032D2	b	b	a	a	b	a	a	b	b	b	b	a	b	b	b	b	b	-	a	a	b	a	b	b	b	a	a	b	b	-	a	b	b	b	b	a	a	b	b	b	b	a	a	a	b	b	b	a	b
3269048S4	b	a	a	b	b	a	a	a	a	b	a	a	a	b	a	b	a	a	a	a	b	a	a	b	b	b	a	a	b	b	b	b	b	a	b	b	a	b	a	a	a	a	b	b	a	a	a	b	b
3269081S2	a	a	a	a	b	b	a	a	a	a	b	a	a	b	b	b	b	a	a	a	a	a	b	a	a	a	b	b	a	b	a	a	a	a	a	a	a	b	a	a	a	a	a	b	a	-	b	a	a
3269113D7	a	a	a	b	a	a	a	b	b	a	b	a	a	a	b	b	b	-	b	a	a	a	a	a	b	a	b	b	a	a	a	a	a	b	b	-	a	a	a	a	b	a	a	a	a	a	a	b	b
3269153D3	-	a	a	a	a	a	a	a	a	a	b	a	a	-	a	b	b	a	b	a	a	a	a	-	b	a	b	a	a	a	-	a	a	a	b	a	a	a	a	-	b	a	a	a	a	b	a	a	b
3269200D4	a	a	a	a	a	a	b	a	b	b	a	a	a	b	a	b	a	-	a	a	a	b	a	b	b	b	-	a	b	b	b	a	a	a	b	b	a	a	b	a	a	a	b	a	a	a	b	b	-
3269237S7	b	b	a	a	b	b	b	b	a	b	b	b	b	b	b	-	a	a	b	a	a	a	b	a	a	b	a	a	b	a	b	a	a	a	a	b	b	a	b	a	a	-	a	b	-	b	b	a	a
3269240S5	a	b	a	a	a	b	a	a	a	b	a	a	a	a	b	b	a	a	a	a	b	a	b	b	a	b	b	a	b	a	a	b	b	a	b	a	a	a	a	b	b	b	a	a	b	b	a	b	b
3269254S5	a	a	a	a	a	a	b	b	a	a	a	b	a	b	b	a	b	a	a	b	b	a	a	a	a	a	b	b	a	b	b	a	a	b	a	b	b	a	b	b	a	a	a	b	b	a	b	a	a
3269257D2	b	b	a	a	b	a	a	b	b	b	b	a	b	b	b	b	b	a	a	a	b	a	b	b	b	a	-	b	b	-	a	b	b	b	b	b	a	b	b	b	b	a	b	a	b	a	b	a	b
3269259D4	a	b	a	a	a	a	b	b	a	a	b	a	a	b	a	b	a	a	a	b	a	a	a	b	b	b	a	a	a	b	b	b	b	a	b	a	a	a	b	b	b	b	b	b	b	a	b	a	b
3269261S7	b	b	a	a	b	b	b	b	a	b	b	b	b	b	b	b	b	a	b	a	a	a	b	a	a	b	a	a	b	a	b	a	a	a	a	b	b	a	b	a	b	a	b	b	a	b	b	a	a
3269265D6	b	a	a	b	b	b	b	b	b	b	a	a	b	a	a	b	a	b	b	a	a	b	a	b	a	a	b	b	a	a	b	b	b	a	b	b	a	a	a	a	b	a	b	a	a	a	a	b	b
3269280D2	a	a	a	a	a	b	b	a	a	a	b	-	a	a	a	a	b	-	b	b	b	-	b	b	-	a	b	a	a	-	a	a	a	a	a	a	a	a	a	a	a	b	a	b	b	b	a	a	a
3269287D2	a	a	a	a	b	b	a	a	a	a	b	a	a	b	b	b	b	b	-	a	a	a	b	-	a	a	b	b	a	b	a	a	a	a	a	a	a	b	a	a	a	-	b	b	a	b	b	a	a
3269307S6	b	a	a	b	b	b	b	b	b	b	a	a	b	a	a	b	a	a	b	a	a	b	a	b	a	-	a	b	-	a	b	b	b	a	a	b	a	a	a	a	a	a	b	a	a	-	a	b	b
3269347D4	a	a	a	a	a	a	b	b	a	b	a	a	a	b	a	b	a	a	a	b	a	a	a	b	b	b	-	a	b	-	b	b	b	a	b	a	-	a	b	a	b	b	b	b	a	-	b	a	b
3269431S6	b	a	a	b	b	b	b	b	a	b	a	a	b	a	a	b	a	a	b	a	a	b	a	b	a	a	a	b	a	b	b	b	b	a	a	b	a	a	a	-	a	b	b	b	a	b	a	b	b
3269443D3	a	b	a	a	a	a	a	b	a	a	a	a	a	b	b	b	-	b	b	b	b	b	b	b	a	b	-	a	b	b	-	a	-	b	b	a	-	a	b	b	a	a	b	-	b	b	b	b	b
3269458D2	a	b	a	b	b	a	b	b	b	b	b	b	b	a	a	b	a	a	b	b	b	b	-	b	b	a	a	a	b	a	b	b	b	a	a	-	b	a	b	b	b	b	b	a	b	b	a	b	a
3269466D2	a	b	a	-	b	a	b	b	b	b	b	b	b	a	a	b	a	a	b	a	b	a	b	a	b	a	a	a	b	b	b	b	b	b	b	a	b	-	-	b	b	a	a	a	b	b	a	a	a
3269496D6	b	a	a	b	b	b	b	b	a	b	a	a	b	a	a	b	a	a	b	a	-	b	a	b	-	a	a	b	a	b	b	b	b	a	a	b	a	-	a	a	a	a	b	a	a	b	a	b	b
3269505D7	a	b	a	b	b	a	b	b	b	b	b	b	b	b	b	b	b	-	b	a	a	a	a	a	-	b	b	a	b	b	b	b	b	a	b	a	b	a	b	b	b	a	b	b	a	b	a	b	b
3269508D1	a	a	a	a	b	a	a	a	a	b	b	b	a	b	b	-	a	b	b	a	a	a	a	a	b	a	a	b	b	b	-	b	b	b	-	b	b	a	b	b	a	b	a	a	b	b	b	b	b
3269514D5	a	b	a	a	a	a	b	b	a	a	b	b	a	b	a	a	b	a	a	b	b	a	a	b	a	a	b	b	a	b	b	b	b	b	a	b	b	a	a	b	a	-	a	b	a	-	b	b	a
3269567D2	b	b	a	a	b	a	b	b	b	b	b	a	b	b	a	b	b	a	b	a	b	a	b	b	b	a	a	b	b	a	b	b	b	b	b	a	a	a	b	b	b	a	a	a	b	b	b	a	a
3269568S1	b	a	a	b	a	b	a	a	b	b	b	a	a	b	b	a	a	b	b	a	a	a	a	a	a	a	a	b	b	b	a	b	b	b	b	b	a	a	b	b	a	b	a	a	b	a	b	b	a
3269575S6	b	a	a	a	b	b	b	b	a	b	b	b	b	a	a	a	-	a	b	b	a	b	a	a	a	b	a	b	b	a	b	a	a	a	b	b	b	a	a	b	a	a	b	b	b	b	a	b	b
3269591D1	a	a	a	b	a	b	a	a	b	b	b	a	a	b	b	a	a	b	b	a	a	a	a	-	-	-	a	b	b	b	a	b	b	b	b	b	a	a	b	b	-	b	a	a	b	a	b	b	a
3269626D5	a	b	a	a	a	a	a	b	a	b	b	b	a	b	a	a	b	-	a	b	b	b	a	b	a	-	b	b	a	b	a	b	b	b	a	b	b	a	a	b	a	a	-	b	a	a	b	b	a
3269631D5	b	b	a	a	b	a	a	b	b	b	b	a	b	b	b	b	b	b	a	a	b	a	b	b	b	a	a	b	b	a	-	b	b	b	b	b	-	b	b	b	a	a	a	a	b	b	b	-	b
3269651D5	a	b	a	a	a	a	b	b	a	a	b	b	a	b	a	a	b	a	a	b	b	a	a	b	a	a	b	b	a	b	b	b	b	b	a	b	b	a	-	b	a	-	a	b	-	a	b	b	a
3269652D7	a	-	a	a	b	a	a	a	a	b	b	b	a	b	b	a	a	b	b	a	a	a	a	-	a	-	b	b	b	b	a	b	b	b	a	b	b	a	b	b	-	b	a	b	b	b	b	b	b
3269654D4	a	a	a	a	a	a	b	b	a	b	a	-	a	b	a	b	-	a	a	b	a	a	a	b	b	b	a	-	b	a	b	b	b	a	b	-	a	a	b	a	a	b	b	a	a	a	b	a	b
3269657D1	a	a	a	b	a	b	a	a	b	b	b	-	a	b	b	a	a	b	b	a	-	a	-	b	-	a	a	b	b	b	a	b	b	b	b	b	a	a	b	b	-	b	a	a	b	b	b	b	b
3269672D2	a	a	a	a	a	a	b	b	a	a	b	a	b	a	b	a	b	a	a	b	b	a	a	-	b	b	-	b	-	a	b	b	b	a	a	-	a	-	b	b	b	b	b	b	b	b	b	a	b
3269816D3	a	a	a	a	a	a	a	a	a	a	b	a	a	a	b	a	b	a	b	a	a	-	a	a	b	a	b	a	a	a	a	a	a	a	b	b	a	a	-	a	b	a	a	a	a	b	a	b	b
3269853D2	a	a	a	a	a	a	a	a	a	b	b	b	a	b	b	a	-	b	b	a	-	a	a	a	a	-	b	b	b	b	-	b	b	b	b	b	b	a	b	b	a	b	a	b	b	b	b	b	b
3269858D4	a	a	a	a	a	b	b	a	a	a	b	a	a	a	a	a	b	a	b	b	a	a	b	-	a	a	b	a	-	-	a	a	-	a	a	a	a	a	b	a	a	a	-	b	b	b	b	a	a
3269862S3	a	a	a	a	a	a	a	b	b	a	a	a	a	b	b	a	b	a	b	b	b	b	a	b	a	b	a	a	b	b	a	a	a	b	b	a	a	a	a	b	a	a	b	a	b	b	b	b	a
3269887D5	a	b	a	a	a	a	a	b	a	a	b	b	a	b	a	-	b	-	a	b	b	b	a	b	-	a	b	b	a	b	-	b	b	b	a	b	b	a	a	b	a	a	-	b	a	b	b	b	a
3269943D2	b	b	a	a	-	b	b	a	b	b	b	a	a	a	a	b	b	a	b	b	b	b	b	-	-	a	b	a	a	a	a	-	a	b	-	-	a	a	a	b	-	b	b	b	-	b	a	-	a
3269951D7	b	a	a	a	b	b	b	b	a	b	b	a	b	a	a	b	a	a	b	a	a	b	a	a	a	b	a	b	b	b	b	a	-	a	b	b	a	-	a	b	-	a	b	b	b	b	-	b	b
3269962D7	a	a	a	b	a	a	a	a	a	a	a	a	a	a	a	a	a	b	a	a	b	a	a	b	a	a	a	b	a	b	a	a	a	b	a	a	a	a	b	b	a	b	a	a	a	a	a	a	a
3269997S3	a	a	a	b	a	a	a	a	b	a	b	-	a	a	b	b	b	a	b	a	a	a	a	a	b	a	b	a	a	a	a	a	a	b	b	-	a	a	a	a	b	a	a	a	a	a	a	b	b
3270076D1	b	a	a	b	a	b	a	a	b	a	b	-	b	b	b	b	b	b	a	a	a	a	b	b	a	a	a	-	b	b	a	b	b	b	b	a	a	a	b	b	a	b	a	a	b	b	b	b	a
3270122D5	a	b	a	a	a	b	a	a	a	b	a	a	a	a	a	b	a	-	a	a	b	a	b	a	b	b	a	a	b	b	a	b	b	a	b	a	a	a	a	a	b	b	b	a	b	b	a	b	b
3270184D6	a	a	a	a	a	b	a	a	a	a	a	a	a	a	a	-	b	a	b	a	a	a	a	b	a	a	b	a	-	-	a	b	b	a	a	a	a	-	a	a	a	a	-	a	b	-	a	-	b
3270192D7	a	a	a	a	a	a	a	a	a	a	a	a	a	a	a	a	a	-	-	a	a	a	a	b	a	a	a	a	-	a	a	a	a	-	a	-	a	a	b	a	a	a	b	a	a	a	b	-	a
3270208S3	a	a	a	a	a	b	a	a	a	a	a	a	a	a	a	a	b	a	b	a	a	a	a	b	a	a	b	a	a	a	b	b	b	a	a	a	a	a	a	a	a	a	a	a	b	a	a	a	b
3270209D1	a	-	a	a	b	a	a	a	a	b	b	b	a	b	b	b	a	b	b	a	a	a	a	a	b	a	-	b	b	b	a	b	b	b	a	b	b	a	b	b	a	b	a	a	b	b	b	b	b
3270270D2	a	a	a	a	a	b	b	a	a	a	b	a	-	a	a	a	b	-	b	b	a	b	b	-	a	a	b	a	a	a	a	a	a	-	a	a	a	a	a	a	a	a	a	b	b	b	a	-	a
3270286D3	a	a	a	a	a	b	a	a	a	a	b	a	a	a	a	a	b	-	b	a	-	a	-	-	a	a	b	a	a	a	a	a	a	-	a	a	a	a	a	a	a	a	-	a	b	b	a	a	b
3270288S7	b	a	a	b	a	a	a	a	b	b	a	a	b	a	a	a	a	a	b	a	a	a	a	a	a	a	a	a	a	b	a	a	a	a	a	b	a	a	a	a	b	a	a	a	a	b	a	a	a
3270312D2	a	b	a	b	a	a	b	b	b	b	b	b	b	a	a	a	-	a	b	b	b	b	a	b	a	b	a	-	b	a	b	b	b	a	a	a	b	a	b	b	b	b	a	a	b	b	a	a	a
3270320D2	a	a	a	a	a	b	b	a	a	a	b	a	a	a	a	b	b	a	b	b	b	b	b	b	a	a	b	a	a	b	a	a	a	a	a	b	a	a	a	-	b	a	a	b	b	b	a	a	a
3270366D2	a	b	a	a	b	a	b	b	b	b	b	b	b	b	a	b	a	a	b	a	b	a	b	a	b	a	a	b	b	b	b	b	b	b	b	a	b	a	b	b	b	-	-	a	b	b	b	a	a
3270403D3	a	a	a	a	a	b	a	a	a	a	a	a	a	a	a	b	b	-	b	-	a	a	a	b	a	a	b	a	a	b	b	b	b	a	a	b	a	a	a	a	a	a	a	a	b	-	-	a	b
3270416D2	a	b	a	a	b	a	b	b	b	b	b	b	b	a	a	a	a	b	b	a	b	b	a	a	b	a	a	a	b	a	b	b	b	b	b	a	b	a	b	b	b	b	b	a	b	b	a	a	a
3270424D5	a	b	a	a	a	a	b	b	a	a	a	b	a	b	b	b	b	-	a	b	b	a	a	a	a	a	b	b	a	b	b	b	b	b	a	b	b	a	b	b	a	a	a	b	b	b	b	a	a
3270429D5	-	b	a	a	a	a	a	b	b	b	b	b	a	b	a	-	b	a	a	b	b	b	a	b	a	a	b	b	-	b	-	b	b	b	b	b	b	a	a	b	a	-	-	b	b	a	b	b	a
3270437D5	b	b	a	a	b	a	a	b	b	b	b	a	b	b	b	b	b	a	a	a	b	a	b	b	b	a	a	b	b	-	a	b	b	b	b	b	a	b	b	b	a	a	-	a	b	-	b	a	b
3270454S5	a	a	a	a	b	a	b	b	b	a	a	b	a	a	a	b	b	b	a	b	a	a	a	a	b	b	-	b	a	b	b	a	a	b	a	b	b	a	b	b	a	a	a	b	b	a	b	a	b
3270527D1	a	a	a	b	a	b	a	a	b	b	b	a	a	b	b	a	a	b	b	a	-	a	a	a	a	a	a	b	b	b	a	b	b	b	b	b	a	a	b	b	a	b	a	-	b	b	b	b	b
3270558D4	a	a	a	a	a	b	b	b	a	b	b	a	a	b	a	b	a	a	a	b	a	a	a	b	b	b	a	a	b	b	b	b	b	a	b	a	-	a	b	b	a	b	a	b	b	b	-	a	b
3270593D2	a	b	a	b	b	a	b	b	b	b	b	b	b	a	a	a	a	a	b	b	b	b	a	b	b	a	a	a	b	a	b	b	b	a	a	a	b	a	b	b	b	b	b	a	b	b	a	a	a
3270605D2	a	b	a	a	b	a	b	b	b	b	b	b	b	a	-	a	a	-	b	a	b	b	a	a	b	a	a	a	b	a	b	b	b	b	b	a	b	-	b	b	b	b	b	a	b	b	a	a	a
3270634S2	a	a	a	a	a	b	b	a	a	a	b	a	a	a	a	a	b	a	b	b	a	a	b	a	a	a	b	a	a	a	a	a	a	a	a	a	a	a	a	a	a	a	a	b	b	b	a	a	a
3270663D5	b	a	a	b	b	b	b	b	a	b	a	a	b	a	a	b	a	a	b	a	a	b	a	b	a	a	a	b	-	b	b	b	b	-	a	b	a	a	a	-	a	a	b	a	a	b	-	b	b
3270691S5	a	a	a	a	a	a	b	b	a	a	a	b	a	b	b	a	b	a	a	b	a	a	a	-	a	a	b	b	a	b	b	a	a	b	a	b	b	a	b	b	a	a	a	b	b	a	b	a	a
3270706D6	b	a	a	b	b	b	b	b	a	b	a	a	b	a	a	b	a	a	b	a	a	b	a	b	a	a	-	b	-	b	b	b	b	a	a	b	a	a	a	-	a	b	b	b	a	b	a	b	b
3270767S6	a	a	a	b	a	a	a	b	b	a	b	a	a	a	b	b	b	a	b	a	b	a	a	a	a	a	b	b	a	b	a	a	a	b	b	a	a	a	a	a	b	a	a	a	a	b	a	a	b
3270805S5	a	b	a	a	a	b	a	-	a	b	a	a	a	a	a	b	a	a	a	a	b	a	b	a	a	b	b	a	b	a	a	b	b	a	b	a	a	a	a	b	b	b	a	a	b	b	a	b	b
3270810D7	a	a	a	a	a	a	a	a	a	a	a	-	a	a	a	a	a	a	a	a	a	a	a	b	a	-	a	a	a	a	a	a	a	a	a	a	a	a	b	a	a	a	-	-	a	b	b	a	-
3270849S6	b	a	a	b	b	b	b	b	a	b	b	a	b	a	a	b	a	a	b	a	a	b	a	a	a	b	a	b	b	a	b	a	a	a	b	b	a	a	a	a	a	a	b	b	b	b	a	b	b
3270918D7	a	a	a	a	a	a	a	a	b	a	b	a	a	a	b	b	b	-	b	-	a	a	a	a	b	a	b	-	-	a	-	a	a	b	b	a	a	-	a	a	b	a	a	a	a	a	-	b	b
3270962D6	b	a	a	b	b	b	b	b	a	b	a	a	b	a	a	b	-	a	b	a	a	b	a	b	a	a	a	b	a	b	b	b	b	a	a	b	a	a	a	a	a	b	b	b	b	b	a	b	b
3270963D2	b	b	a	a	b	a	a	b	b	b	b	a	b	b	b	b	b	-	a	a	b	a	b	b	b	a	a	b	b	a	-	b	b	b	b	b	a	b	b	b	b	a	a	a	b	a	b	a	b
3270997D3	a	a	a	a	a	b	a	a	a	a	a	a	a	a	a	a	b	a	b	a	a	a	a	b	a	a	b	a	a	-	b	b	b	-	a	a	a	a	a	a	-	a	a	-	b	-	a	a	b
3271020S6	b	a	a	a	b	b	b	b	a	b	b	b	b	a	a	a	a	a	b	b	a	b	-	-	a	b	a	b	b	a	b	a	a	a	b	b	b	a	a	b	a	a	b	b	b	b	a	b	b
3271031D3	a	b	a	b	a	a	a	b	a	a	a	a	a	b	b	b	a	b	b	b	b	b	b	b	a	b	a	a	b	b	a	a	a	b	b	a	a	a	b	b	a	a	b	a	b	b	b	b	b
3271076D3	a	-	a	b	a	a	a	b	b	a	b	b	a	a	b	b	b	a	b	b	b	a	a	b	-	b	b	b	a	b	a	a	a	b	b	a	-	-	-	b	b	a	-	a	-	b	a	a	b
3271152S1	a	a	a	a	b	a	a	a	a	b	b	b	a	b	b	-	a	-	b	a	a	a	a	-	b	a	a	b	b	-	a	b	b	b	-	-	b	a	b	b	a	b	a	a	b	b	b	b	b
3271160D6	b	a	a	b	b	b	b	b	-	b	b	a	b	a	a	b	a	a	b	a	-	b	a	b	a	a	b	b	a	b	b	b	b	a	a	b	a	a	a	a	a	b	b	b	-	b	a	b	b
3271171D6	b	a	a	b	b	b	b	b	a	b	b	a	b	a	a	b	a	a	b	a	a	b	a	b	a	a	a	b	-	a	b	a	a	a	a	b	a	a	a	a	a	a	b	b	b	b	a	b	b
3271188D7	b	a	a	b	a	a	a	a	b	a	a	a	a	a	a	a	a	a	b	a	a	a	a	b	a	a	a	a	a	b	-	a	a	a	a	a	a	a	-	a	b	a	a	a	-	b	a	a	a
3271218D5	a	b	a	a	a	a	a	b	a	b	b	b	a	b	a	-	b	a	a	b	b	b	a	b	a	a	b	b	-	b	a	b	b	b	a	b	b	a	a	b	a	a	a	b	a	b	-	b	a
3271220D7	a	-	a	a	a	a	a	a	a	a	a	b	a	a	a	a	-	b	-	a	a	a	a	a	-	a	a	a	a	-	a	-	a	a	a	a	-	a	b	a	a	b	a	a	a	b	b	a	a
3271245S3	a	b	a	b	b	a	a	b	a	a	a	a	a	b	b	b	a	b	b	b	b	b	b	b	a	b	a	a	b	b	a	a	a	b	b	a	a	a	b	b	a	b	b	b	b	b	b	b	a
3271247D7	a	a	a	a	a	a	a	a	a	a	a	a	a	a	a	a	-	a	b	a	a	a	a	b	a	a	a	a	a	a	a	a	a	a	a	a	a	a	b	a	a	a	a	a	-	a	b	a	a
3271249D7	a	a	a	a	a	b	b	a	b	a	b	a	a	a	a	-	b	a	b	b	b	b	b	b	a	a	b	a	-	a	-	a	a	a	-	a	a	a	a	a	-	b	a	b	b	b	a	a	a
3271273S6	b	a	a	b	b	b	b	b	a	b	a	a	b	a	a	b	a	a	b	a	a	b	a	b	a	a	a	b	a	b	b	b	b	a	a	b	a	a	a	a	a	b	b	b	a	b	a	b	b
3271299D3	a	a	a	a	a	b	a	a	a	a	a	a	a	a	a	a	b	a	b	a	-	a	a	b	a	a	b	a	a	-	b	b	b	a	a	a	a	a	a	-	a	a	a	a	b	a	a	a	b
3271322D5	a	b	a	a	a	a	b	b	a	a	a	b	a	b	a	a	b	-	a	b	b	a	a	b	-	a	b	b	a	b	b	b	b	b	a	b	b	a	b	b	a	a	a	b	a	-	b	a	a
3271338D5	a	a	a	a	b	a	b	b	b	a	a	b	a	a	a	b	b	b	a	b	a	a	b	b	b	b	b	b	b	b	b	a	b	b	a	b	b	-	b	b	a	a	a	b	b	a	b	a	b
3271353D1	a	b	a	b	b	a	b	a	b	b	b	b	b	b	b	a	a	a	a	a	a	a	a	-	a	b	a	a	b	a	a	b	b	a	b	a	b	a	b	b	b	a	b	b	a	b	-	b	a
3271363D3	a	a	a	a	a	b	a	a	a	a	b	a	a	a	a	-	b	-	b	a	-	a	a	a	-	a	b	a	a	a	a	a	a	a	-	a	-	a	a	-	b	a	-	a	a	a	a	a	b
3271369D3	a	a	a	a	a	b	a	-	a	a	a	a	a	a	a	a	b	a	b	a	-	a	a	b	a	a	b	a	a	a	a	b	b	b	a	a	a	a	a	-	a	a	a	a	b	-	a	-	b
3271379D4	a	a	a	a	a	a	b	b	a	b	a	a	a	b	a	b	a	a	a	b	a	-	a	b	b	b	a	a	b	a	b	b	b	a	b	a	-	-	b	a	a	b	b	a	a	-	b	a	b
3271386D3	a	a	a	a	a	b	a	a	a	a	a	a	a	a	-	a	b	a	b	a	a	a	-	b	b	a	b	-	b	-	-	b	b	-	a	a	a	a	a	b	a	a	a	a	b	a	a	a	b
3271433D4	b	a	a	b	a	a	a	a	a	b	a	a	a	b	a	-	a	-	a	-	b	a	a	b	b	b	a	a	-	b	b	b	b	b	a	b	a	b	a	a	b	a	b	b	a	b	a	b	b
3271448S7	b	b	a	a	b	b	b	b	a	b	b	b	b	b	b	b	b	a	b	b	a	b	b	a	a	b	b	a	b	a	b	b	b	a	a	b	b	a	b	a	b	a	b	b	a	b	b	a	a
3271450S1	a	a	a	a	b	a	a	a	a	b	b	b	a	b	b	a	a	b	b	a	a	a	a	a	a	a	b	b	b	b	a	b	b	b	b	b	b	a	b	b	a	b	a	b	b	-	b	b	b
3271509D1	a	b	a	b	b	a	b	a	b	b	b	b	b	b	b	a	a	b	a	a	a	a	a	a	-	b	a	a	b	a	a	b	b	a	b	a	b	a	b	b	b	a	b	b	a	b	a	b	a
3271643D2	a	a	a	b	a	a	a	b	b	a	b	a	a	a	b	b	b	-	b	a	a	a	a	a	b	a	b	b	a	a	-	-	a	b	b	a	a	a	a	a	b	a	a	a	a	b	a	b	b
3271667D7	b	b	a	a	b	b	b	b	a	b	b	b	b	b	b	b	b	-	b	a	a	a	b	a	a	b	a	a	b	-	b	a	a	a	a	b	b	a	b	a	b	a	-	b	a	b	b	a	a
3271681D7	a	b	a	a	a	a	b	b	a	a	a	b	a	b	b	b	b	a	a	b	b	a	a	b	a	a	b	b	a	b	b	a	a	b	a	b	b	a	b	b	a	a	a	b	b	a	b	a	a
3271691D5	a	b	a	a	a	a	a	a	a	b	a	a	a	a	a	b	a	-	a	a	b	a	b	a	b	b	a	a	b	a	a	b	b	a	b	a	a	a	a	a	b	b	b	a	b	-	a	b	b
3271713D3	a	a	a	a	a	b	a	a	a	a	a	a	a	a	a	a	b	-	b	a	a	a	a	b	-	a	b	a	a	b	a	a	a	a	a	a	a	a	a	-	a	a	b	a	b	a	-	a	b
3271723D7	a	a	a	b	a	a	a	a	b	a	a	a	a	a	a	a	a	b	a	a	b	a	a	b	b	a	a	b	a	b	a	a	a	b	b	a	a	b	b	b	a	b	a	a	b	-	a	b	b
3271725D5	a	b	a	a	b	a	b	b	b	b	b	b	b	b	a	b	a	a	b	a	b	a	b	a	b	a	a	b	b	a	b	b	b	b	b	a	b	a	b	b	b	a	a	a	b	b	a	a	a
3271747D7	b	a	a	b	a	a	a	a	b	a	a	a	a	a	a	-	a	a	a	a	a	a	a	b	a	a	a	a	a	a	a	a	a	-	-	-	-	a	a	a	a	a	a	a	a	b	a	a	-
3271777D3	a	a	a	a	a	a	a	b	b	a	a	a	a	b	b	a	b	a	b	b	b	b	a	b	a	b	a	b	b	b	a	-	a	a	b	a	a	a	a	b	a	a	b	a	b	b	b	b	a
3271818D3	a	a	a	a	a	a	a	b	a	a	a	a	a	b	b	b	a	a	b	b	b	b	b	b	a	b	a	a	b	b	-	a	-	b	b	a	a	a	b	b	a	a	b	a	b	b	b	b	b
3271829D7	b	a	a	b	a	a	a	a	b	a	a	a	a	a	a	a	a	a	a	-	a	a	a	b	a	a	a	a	a	-	a	-	a	a	a	-	a	a	b	a	a	a	-	a	a	a	b	a	a
3271831D1	b	a	a	b	a	b	a	a	b	b	b	a	a	b	b	b	b	b	a	a	a	a	a	a	-	-	-	a	b	b	a	b	b	b	b	b	a	a	b	b	a	b	a	a	b	a	b	b	a
3271839D5	a	b	a	a	a	a	a	b	a	a	b	b	a	b	a	a	b	-	a	b	b	b	a	b	a	a	b	b	a	b	a	b	b	b	a	b	b	a	a	b	a	a	a	b	a	a	b	b	a
3271850D2	a	a	a	a	b	b	a	a	a	a	b	a	a	a	b	b	b	-	b	a	a	a	b	a	a	a	b	a	a	a	a	a	a	a	a	-	a	b	b	a	a	a	a	b	-	a	b	a	a
3271911D2	b	a	a	b	b	b	b	b	a	b	a	a	b	a	a	b	a	a	b	a	a	b	a	b	a	a	-	b	-	b	b	b	b	a	a	b	a	a	a	a	a	b	b	a	a	b	-	b	b
3271941D4	-	a	a	a	-	-	b	a	b	b	a	a	a	b	a	b	a	a	a	b	a	a	a	b	b	b	a	a	b	b	b	a	a	a	b	b	a	a	b	a	a	a	b	a	a	a	b	b	b
3272024D6	b	a	a	b	b	b	b	b	a	b	a	-	b	a	a	b	a	b	b	-	a	b	a	b	a	a	a	b	-	b	b	b	b	a	a	b	a	a	a	a	a	a	b	a	a	b	a	b	b
3272068S3	a	b	a	a	a	a	a	b	a	a	a	a	a	b	b	b	a	a	b	b	b	b	b	b	a	b	a	a	b	b	a	a	a	b	b	a	a	a	b	b	a	a	b	a	b	b	b	b	b
3272070D1	a	a	a	a	b	a	a	a	a	b	b	b	a	b	b	-	a	b	b	a	a	a	a	a	b	a	b	b	b	b	a	b	b	b	-	b	b	a	b	b	a	b	-	a	b	b	b	b	b
3272131D7	b	b	a	a	b	b	b	b	a	b	b	b	b	b	b	b	b	a	b	a	a	b	b	a	b	b	b	a	b	a	b	b	b	a	a	b	b	a	b	a	b	a	b	b	a	b	b	a	a
3272137S6	b	a	a	a	b	b	b	b	a	b	b	a	b	a	a	b	a	a	b	a	a	b	a	a	a	b	a	b	b	a	b	a	a	a	b	b	a	a	a	a	a	a	b	b	b	b	a	b	b
3272144S2	a	a	a	a	a	b	b	a	a	a	b	a	a	a	a	a	b	a	b	b	a	a	b	a	a	a	b	a	a	a	a	a	a	a	a	a	a	a	b	a	a	a	a	b	b	b	b	a	a
3272157S1	a	a	a	b	a	a	b	a	a	a	b	b	a	b	b	a	a	b	a	a	a	a	a	a	b	b	a	a	b	a	a	b	b	a	b	a	b	a	b	b	b	a	a	b	b	b	a	b	a
3272159D5	a	b	a	a	a	a	a	a	a	a	a	b	a	b	a	a	-	a	a	b	b	a	a	-	a	a	b	a	a	a	a	a	-	a	-	a	b	a	a	b	a	a	a	a	a	a	b	a	a
3272182D1	a	a	a	a	b	a	a	a	-	b	b	b	a	b	b	a	a	b	b	a	a	a	a	-	a	a	b	b	b	b	a	b	b	b	a	b	b	a	b	b	a	b	a	b	b	b	b	b	b
3272183D5	a	b	a	b	a	b	-	a	a	b	a	a	a	a	b	b	a	-	a	a	b	a	b	b	-	b	b	a	b	-	-	b	b	a	b	a	a	a	a	b	b	b	a	a	b	b	a	b	b
3272185D7	a	a	a	a	b	a	a	a	a	b	b	b	a	b	b	-	-	b	b	a	a	a	a	a	-	a	a	b	b	b	a	b	b	a	a	b	b	a	b	b	a	a	a	a	b	b	b	b	b
3272197D3	b	b	a	b	b	a	b	b	a	b	b	a	b	b	b	b	a	b	b	b	b	b	b	a	b	b	a	b	b	b	a	a	a	b	b	b	a	b	b	b	b	b	b	b	a	b	b	b	a
3272209D3	a	a	a	a	a	a	a	b	b	a	a	a	a	b	b	-	b	a	b	b	b	b	a	b	a	b	a	a	b	b	a	a	a	b	b	a	-	a	b	b	a	-	b	a	b	b	b	b	a
3272229D3	a	b	a	a	a	a	a	b	a	a	a	a	a	b	b	b	a	b	b	b	b	b	b	b	b	b	a	a	b	b	a	-	a	b	b	a	a	a	b	b	-	a	b	a	b	b	b	b	b
3272237D1	a	a	a	a	b	a	a	a	a	b	b	b	a	b	b	-	a	b	b	a	a	a	a	a	b	a	b	b	b	b	a	b	b	b	a	b	b	a	b	b	a	b	a	b	b	b	-	b	b
3272280D4	a	a	a	a	a	a	b	b	a	a	b	a	a	a	b	a	a	a	a	b	a	a	a	b	b	b	a	a	a	a	b	b	b	a	b	a	a	a	b	b	b	b	b	b	b	b	b	a	b
3272329S6	b	a	a	b	b	b	b	b	a	b	b	a	b	a	a	-	a	a	b	a	a	b	a	b	a	a	a	b	a	a	b	a	a	a	a	b	a	a	a	a	a	b	b	b	a	b	a	b	b
3272335S2	b	b	a	a	b	a	a	b	b	b	b	a	b	b	b	b	b	a	a	a	b	a	b	b	b	a	a	b	b	a	a	b	b	b	b	b	a	b	b	a	a	a	a	a	b	-	b	a	b
3272336D1	a	b	a	b	b	a	b	a	b	b	b	b	b	b	b	b	b	b	b	a	a	a	a	b	-	b	a	a	b	b	b	b	b	a	b	b	b	-	b	b	b	a	b	b	a	b	a	b	b
3272351D6	b	a	a	a	b	b	a	b	a	b	b	b	b	a	a	a	a	a	b	b	-	b	a	a	a	b	a	b	b	a	b	a	a	a	b	b	b	a	a	b	a	a	b	b	b	b	b	b	a
3272369D2	a	b	a	a	a	b	b	a	b	a	b	a	a	a	a	-	b	-	b	b	b	b	b	b	a	a	b	a	a	a	a	a	a	a	a	a	a	a	a	a	a	b	a	b	b	b	a	a	a
3272383D3	b	b	a	b	b	a	b	b	a	b	b	a	a	b	b	b	a	b	b	b	b	b	b	b	b	b	-	b	b	b	a	a	a	b	b	-	a	b	b	b	b	b	b	b	b	b	b	b	a
3272410D2	b	b	a	a	b	a	a	b	b	b	b	a	b	b	b	b	b	a	a	a	b	a	b	b	b	a	b	b	b	b	a	b	b	b	b	b	a	b	b	b	a	a	a	a	b	b	b	-	b
3272425S1	a	a	a	a	a	a	a	a	a	a	b	b	a	b	b	a	a	b	b	a	a	a	a	a	b	b	a	b	b	b	a	b	b	a	a	b	b	a	b	b	a	a	a	a	b	b	b	b	b
3272428S5	a	a	a	a	b	a	b	b	b	a	b	b	a	a	a	b	b	b	a	b	a	a	a	a	b	b	b	b	a	b	b	a	a	b	a	b	b	a	b	b	a	a	a	b	b	b	b	a	b
3272488D3	a	a	a	a	a	a	a	b	b	a	a	a	a	b	b	-	b	a	b	b	b	b	a	b	a	b	a	-	b	b	a	a	-	b	b	-	a	a	a	b	b	a	b	a	b	b	b	b	a
3272548D7	a	a	a	a	a	a	a	a	a	a	a	b	a	a	a	a	a	a	-	a	-	a	a	a	a	a	a	a	a	a	a	a	a	a	a	a	a	-	b	a	a	a	a	a	-	b	b	a	a
3272551D6	b	a	a	a	b	b	b	b	a	b	b	b	b	a	a	a	-	-	b	b	a	b	a	a	a	b	a	b	b	b	b	-	a	a	b	b	b	a	a	b	a	a	b	b	b	b	a	b	b
3272599D2	a	b	a	b	a	a	b	b	b	b	b	b	b	a	a	-	a	a	b	b	b	b	a	b	-	b	a	a	b	a	b	b	b	a	a	a	b	a	b	b	b	b	a	a	b	b	-	a	a
3272600D3	a	a	a	a	a	a	a	b	b	a	a	-	a	b	b	a	b	-	b	b	b	b	a	b	a	b	a	a	b	b	a	-	a	b	b	a	a	a	a	b	a	a	b	a	b	b	b	b	a
3272628D2	a	b	a	b	b	a	b	b	b	b	b	b	b	-	a	a	a	a	b	b	b	b	a	b	b	a	a	a	b	a	b	b	b	a	a	b	b	a	b	b	b	b	b	a	b	b	a	a	a
3272654S7	a	a	a	a	a	a	a	a	a	a	a	a	a	a	a	a	a	b	a	a	a	a	a	a	a	a	a	a	a	a	a	a	a	a	a	a	a	a	b	a	a	b	a	a	a	a	b	a	a
3272691D5	a	b	a	a	a	a	a	b	a	b	b	b	a	b	a	-	b	a	a	b	b	b	a	b	a	a	b	b	-	b	a	b	b	b	a	b	b	a	-	b	a	a	a	b	-	-	b	b	a
3272740D7	a	a	a	a	a	b	b	a	a	a	b	a	a	a	a	a	b	a	b	b	b	b	b	b	a	-	b	a	-	a	a	a	a	a	a	a	a	a	a	a	a	a	a	b	b	b	a	a	a
3272751D2	b	b	a	a	b	a	b	b	b	b	b	a	b	b	a	b	b	b	b	a	b	a	b	-	b	a	a	b	b	b	b	b	b	b	b	-	-	-	b	b	b	a	a	a	b	a	b	a	a
3272812D7	b	b	a	a	b	b	a	b	b	b	b	b	b	b	b	a	a	a	b	b	b	b	b	-	a	b	a	b	b	a	b	a	-	a	b	b	b	b	a	b	a	-	b	b	b	b	b	b	a
3272868D7	a	a	a	b	a	a	a	a	a	a	a	a	a	a	a	b	a	b	a	a	-	a	a	b	a	a	a	b	a	-	a	a	a	a	a	a	-	a	b	b	a	b	a	a	a	a	b	a	a
3272889D6	b	a	a	a	b	b	a	b	a	b	b	b	b	a	a	a	a	a	b	b	-	b	b	a	a	b	a	b	b	a	b	-	a	a	b	b	b	b	a	b	a	a	b	b	b	b	b	b	a
3272900D7	a	a	a	a	a	a	a	a	a	a	a	a	a	a	a	a	a	a	a	a	b	a	a	a	a	a	a	a	a	a	a	a	-	a	a	a	a	a	b	-	a	a	a	a	a	a	b	a	a
3272935D2	a	b	a	b	b	a	b	b	b	b	b	b	b	a	a	a	a	a	b	b	b	b	a	b	b	b	a	a	b	a	b	b	b	-	a	-	b	a	b	b	b	b	b	a	b	b	a	-	a
3272975D6	b	a	a	b	b	b	b	b	b	b	a	a	b	a	a	b	a	b	b	-	a	b	a	b	b	a	b	b	a	a	b	b	b	a	a	b	a	a	a	-	a	a	b	a	a	b	a	b	b
3272987D2	b	a	a	b	a	a	a	a	b	a	a	a	b	a	a	a	a	a	b	-	a	a	a	a	a	a	a	a	-	b	a	a	a	a	a	b	a	a	a	a	b	a	a	a	a	b	a	a	a
3273048D7	b	a	a	a	a	a	a	a	b	a	a	-	a	a	a	-	a	a	-	a	a	a	a	b	a	-	-	a	a	-	-	a	a	a	a	a	a	a	b	a	a	a	a	a	a	a	b	a	a
3273065D3	a	a	a	a	a	b	a	a	a	a	a	a	a	a	a	a	b	a	b	a	a	a	a	b	-	a	b	a	a	-	-	-	-	a	-	a	a	a	a	a	a	a	-	a	b	a	-	a	b
3273078D6	b	a	a	b	a	a	b	a	a	a	a	a	a	a	a	b	b	b	a	a	a	a	a	b	b	a	b	a	a	b	a	b	b	b	b	a	a	a	b	-	b	b	a	a	a	-	a	a	b
3273087D7	a	a	a	a	a	a	a	a	a	a	a	a	a	a	a	a	a	b	-	a	a	a	b	a	a	a	a	a	-	b	a	a	a	a	a	-	a	a	b	a	a	a	-	a	a	b	b	a	a
3273128D3	a	a	a	a	a	b	a	a	a	a	b	a	a	-	a	-	b	a	b	a	a	a	a	a	a	a	b	a	a	a	a	a	a	a	a	a	a	a	a	a	a	a	a	a	b	a	a	a	b
3273136D1	a	a	a	a	b	a	a	a	a	b	b	b	a	b	b	b	a	b	b	-	a	a	-	-	a	a	b	b	b	b	a	b	b	b	a	b	b	a	b	b	a	b	a	b	b	b	b	b	b
3273147S4	a	a	a	a	a	a	b	b	a	a	b	a	b	a	b	a	b	a	a	b	b	a	a	a	b	b	a	b	a	a	b	b	b	a	a	a	a	a	b	b	b	b	b	b	b	b	b	a	b
3273210D6	b	a	a	a	b	b	b	b	b	b	a	a	b	a	a	a	a	a	b	-	a	b	a	b	a	a	b	b	a	a	b	b	b	-	a	b	-	a	a	a	a	a	b	a	a	b	a	b	b
3273222S5	a	b	a	b	a	b	a	a	a	b	a	a	a	a	b	a	a	a	a	a	b	a	b	b	a	b	b	a	b	a	a	b	b	a	b	a	a	a	a	b	b	b	a	a	a	b	a	b	b
3273239D7	a	a	a	a	a	a	a	a	a	a	a	a	a	a	a	a	-	a	a	b	a	a	a	a	a	a	a	a	a	a	a	a	-	a	-	-	a	a	b	a	a	-	a	-	a	b	b	a	a
3273244D4	a	b	a	a	a	a	b	b	a	a	a	a	a	b	a	b	a	-	a	b	a	a	-	b	b	b	a	a	a	b	b	b	b	-	b	a	a	a	b	a	b	b	b	b	a	a	b	-	b
3273255D3	a	a	a	b	a	a	a	b	b	a	b	a	a	a	b	b	b	-	b	a	a	a	a	a	b	a	b	b	a	-	b	a	a	b	b	a	a	a	a	a	b	a	-	a	a	a	a	b	b
3273273D1	a	b	a	b	b	a	b	a	b	b	b	b	b	b	b	-	a	-	b	-	a	a	a	a	-	b	-	a	b	b	-	b	b	a	b	a	b	a	b	b	b	a	b	b	a	b	a	b	a
3273311D5	a	a	a	a	b	a	a	b	b	a	a	b	a	b	b	b	b	b	a	b	a	a	a	a	b	b	b	b	-	b	b	a	-	b	a	b	b	a	b	b	-	a	-	b	b	-	b	a	b
3273325D2	a	a	a	a	a	b	b	a	a	a	b	a	a	a	a	-	b	a	b	a	a	a	b	-	a	a	b	a	a	a	a	a	a	a	-	a	a	b	b	a	a	a	a	b	b	b	b	a	a
3273355D5	a	a	a	a	a	a	a	a	a	a	a	a	a	a	a	a	a	b	a	a	a	-	a	a	a	a	a	a	a	a	a	a	a	a	a	a	a	a	b	a	a	a	a	a	-	a	b	a	a
3273436S6	b	a	a	b	b	b	b	b	b	b	a	a	b	a	a	b	a	b	b	a	a	b	a	b	a	a	b	b	a	a	b	b	b	a	a	b	a	a	a	a	b	a	b	a	a	a	a	b	b
3273462D7	a	a	a	a	a	a	a	a	a	a	a	a	a	a	a	-	a	-	a	a	a	a	-	a	a	a	a	a	a	a	a	a	a	-	a	a	a	a	b	a	a	a	a	a	a	a	b	a	a
3273501D4	a	a	a	a	a	a	b	a	b	b	a	a	a	b	a	b	a	b	a	-	a	b	a	b	b	b	a	a	b	b	b	a	-	a	b	b	a	a	b	-	a	-	b	a	a	b	b	b	b
3273508D2	a	a	a	a	a	b	b	a	b	a	b	a	a	a	a	a	b	a	b	a	a	a	b	-	a	-	b	a	a	a	a	a	a	a	a	a	a	b	b	a	a	a	a	b	b	b	b	a	a
3273537S1	a	a	a	a	b	a	b	b	b	a	a	b	a	b	a	b	b	b	a	b	a	a	a	a	b	b	b	b	a	b	b	a	a	b	a	b	b	a	b	b	a	a	a	b	b	a	b	a	b
3273578S6	b	a	a	a	b	b	a	b	a	b	b	b	b	a	b	a	a	a	b	b	b	b	b	a	a	b	a	b	b	a	b	a	a	a	b	b	b	b	a	b	a	a	-	b	b	b	b	b	a
3273585D5	a	b	a	a	a	a	b	b	a	a	a	b	a	b	b	a	b	a	a	b	b	a	a	-	a	a	b	b	a	b	b	b	b	b	-	b	b	a	b	b	a	a	a	b	b	a	b	a	a
3273734D7	a	a	a	a	a	a	a	a	a	a	a	a	b	a	a	a	a	a	a	b	a	a	-	a	b	a	a	a	a	a	a	a	a	a	a	a	a	a	b	a	a	a	a	a	a	a	b	a	-
3273744D2	b	b	a	b	a	a	b	b	b	b	b	b	b	a	a	-	a	a	b	b	b	b	a	b	a	b	-	a	b	-	b	b	b	a	a	a	b	a	b	b	b	b	-	a	b	b	a	a	a
3273746D7	a	a	a	a	a	a	a	a	a	a	a	a	a	a	a	a	a	a	a	a	a	a	a	a	a	a	a	a	a	a	a	a	a	a	-	a	a	a	b	a	a	a	a	a	a	a	b	a	a
3273779D7	a	a	a	a	a	a	a	a	a	a	b	-	a	a	a	a	b	a	b	a	a	a	a	b	b	a	b	a	a	-	a	a	a	-	b	a	a	-	a	a	b	a	-	a	-	a	-	a	b
3273785D5	a	b	a	a	a	b	a	a	a	b	a	a	a	a	a	b	a	a	-	a	b	a	b	-	b	b	a	a	b	a	a	b	b	-	b	a	a	a	a	a	b	b	b	a	b	b	a	b	b
3273790S6	b	a	a	b	b	b	b	b	b	b	a	a	b	a	a	b	a	b	b	a	a	b	a	b	a	a	b	b	a	a	b	b	b	a	a	b	a	a	a	a	a	a	b	a	a	a	a	b	b
3273810D7	a	a	a	a	a	a	a	a	a	a	a	a	-	a	a	b	a	b	a	a	a	a	a	a	a	a	a	a	a	-	a	a	a	a	a	a	a	a	b	a	a	a	-	a	-	a	b	a	a
3273834D1	a	a	a	a	b	a	a	a	a	b	b	b	a	b	b	-	a	b	b	a	a	-	a	a	-	-	b	b	b	b	a	b	b	b	-	b	b	-	b	b	a	b	-	b	b	b	b	b	b
3273920D7	a	a	a	b	a	a	a	a	a	a	-	a	a	a	a	a	a	b	a	a	a	a	a	b	a	a	a	b	a	a	b	a	a	a	a	a	a	a	b	b	a	b	a	a	b	-	b	-	a
3273954D7	b	a	a	b	a	a	a	a	b	a	a	a	a	a	a	-	a	a	-	-	a	a	a	b	a	a	a	a	a	a	a	a	a	a	a	a	a	a	a	a	a	a	-	a	a	b	a	a	a
3273974D7	a	a	a	a	a	a	b	a	a	a	a	b	a	b	a	a	a	a	a	b	-	-	-	b	-	b	a	a	b	a	b	b	b	a	a	a	a	-	b	a	a	b	b	b	b	a	b	a	a
3273978D7	a	a	a	a	a	a	b	a	b	b	a	a	a	b	a	b	-	-	a	-	a	a	a	b	b	b	a	a	b	b	b	a	-	a	b	b	a	a	b	a	a	a	b	a	a	-	b	b	b
3273981S5	a	a	a	a	b	a	a	b	b	a	a	b	a	b	b	a	b	b	a	b	a	a	a	a	b	a	b	b	a	a	b	a	a	b	a	b	b	a	b	b	a	a	a	b	b	a	b	a	b
3273996D2	a	b	a	a	a	b	a	a	a	b	a	a	a	a	a	b	a	a	a	a	b	a	b	a	b	b	a	a	b	-	a	b	b	a	b	a	a	a	a	a	b	b	a	a	b	b	a	b	b
3274004D2	b	b	a	a	b	a	b	b	b	b	b	b	b	a	a	b	a	a	b	a	b	a	b	a	b	a	a	a	b	a	b	b	b	b	b	a	b	a	b	b	b	a	a	a	b	b	a	a	a
3274005D1	a	b	a	b	b	a	b	a	b	b	b	b	b	b	b	b	b	-	b	a	a	a	a	a	a	b	b	a	b	b	b	b	b	-	b	a	b	a	b	b	b	a	b	b	a	b	a	b	b
3274062D7	a	a	a	b	a	a	a	a	b	a	a	a	a	a	a	a	a	b	-	a	b	a	a	-	b	-	a	b	-	b	a	a	-	b	b	-	a	a	b	b	a	b	a	-	b	b	-	-	a
3274095D3	a	a	a	b	a	a	a	b	b	a	b	a	a	a	b	b	b	a	b	a	a	a	a	b	b	a	b	b	a	a	a	a	a	b	b	a	a	a	a	a	b	a	-	a	a	b	-	b	b
3274104D3	a	b	a	a	a	a	b	b	a	a	a	b	a	b	a	a	b	-	a	b	b	a	a	b	a	a	b	b	a	b	b	b	b	b	a	b	b	a	b	b	a	a	a	b	a	-	b	b	a
3274120S3	a	a	a	b	a	a	a	b	b	a	b	a	a	a	b	b	b	a	b	a	b	a	a	a	a	a	b	b	a	b	a	a	a	b	b	a	a	a	a	a	b	a	a	a	a	a	a	b	b
3274168S3	a	a	a	a	a	a	b	a	b	b	a	a	a	b	a	b	a	a	a	a	a	b	a	b	b	b	a	a	b	b	b	a	a	a	b	b	a	a	b	a	a	a	b	a	a	a	b	-	b
3274173D4	a	a	a	a	a	a	b	b	a	a	b	a	a	a	b	a	a	a	a	b	b	-	-	b	b	b	a	b	a	a	b	b	b	a	b	a	a	a	b	b	b	b	b	b	b	b	b	a	b
3274174D4	a	a	a	a	a	a	a	a	b	a	a	a	a	b	a	a	a	-	a	a	-	a	a	a	b	b	-	a	b	a	-	a	a	-	b	a	a	a	b	-	a	a	a	a	-	a	b	-	a
3274202D5	a	b	a	a	a	a	b	b	a	a	b	b	a	b	a	b	b	a	a	b	b	a	a	b	a	a	b	b	a	b	b	b	b	b	a	b	b	a	a	b	a	a	a	b	b	a	b	b	a
3274249D4	b	a	a	b	b	a	a	a	a	b	a	a	a	b	a	a	a	a	a	a	b	a	a	b	b	b	a	a	b	b	b	-	b	a	b	b	a	b	-	a	a	a	b	b	a	-	a	b	b
3274263D3	a	a	a	b	a	a	a	b	b	a	b	a	a	a	b	b	b	a	b	a	a	-	a	b	a	a	b	b	a	b	a	a	a	b	b	a	a	a	a	a	b	a	a	a	a	b	a	b	b
3274265D7	a	a	a	a	a	a	a	a	a	a	a	a	a	a	a	b	-	-	a	a	a	a	a	b	-	a	a	a	a	b	a	-	a	a	a	a	a	a	b	a	a	a	a	a	a	b	b	a	a
3274278D4	a	a	a	a	a	a	b	b	a	a	b	a	a	a	b	b	a	a	a	b	a	a	a	b	b	b	-	a	-	-	b	b	b	a	b	-	-	a	b	b	b	b	b	b	b	b	b	a	b
3274304D5	b	b	a	a	b	b	a	a	a	b	a	a	a	a	a	b	a	-	a	a	b	a	b	b	a	b	b	a	b	b	a	b	b	a	b	a	a	a	a	b	b	b	b	a	b	b	a	b	b
3274329D7	a	a	a	a	a	a	a	a	a	a	a	-	a	a	a	-	a	a	a	a	a	a	a	a	a	a	-	a	a	a	-	a	a	a	a	a	a	a	b	a	a	a	a	a	-	a	b	a	a
3274343D5	a	b	a	a	a	a	b	b	a	a	b	b	a	b	-	a	b	a	-	b	b	a	a	b	a	-	b	b	a	b	b	b	b	b	a	b	b	a	a	b	a	a	-	b	b	a	b	b	a
3274355S2	b	b	a	b	a	a	b	b	b	b	a	b	b	a	a	a	a	a	b	b	b	b	a	b	b	b	a	a	b	a	b	b	b	a	b	a	b	a	b	b	b	b	a	a	b	b	a	a	b
3274467D3	b	b	a	b	b	a	b	b	a	b	b	b	b	b	b	b	a	b	b	b	b	b	b	a	b	b	a	b	b	b	a	a	b	b	b	b	b	b	b	b	b	b	b	b	-	b	b	b	a
3274525D2	a	b	a	b	a	a	b	b	b	b	b	b	b	a	a	a	a	-	b	b	b	b	a	b	a	b	a	a	b	a	b	b	b	a	a	a	b	a	b	b	b	b	a	a	b	b	a	a	a
3274582S5	a	b	a	a	a	b	a	a	a	b	a	a	a	a	a	b	a	a	a	a	b	a	b	a	a	b	b	a	b	a	a	b	b	a	b	a	a	a	a	b	b	b	a	a	b	b	a	b	b
3274601D2	b	b	a	a	a	b	b	a	b	a	b	a	a	a	a	b	b	a	b	b	b	b	b	a	a	a	b	a	a	a	a	a	a	b	a	a	-	a	a	a	a	b	b	b	-	b	a	a	a
3274705D6	b	a	a	a	b	b	a	b	a	b	b	b	b	a	b	a	a	a	b	b	a	b	b	-	a	b	a	b	b	a	b	a	a	a	b	b	b	b	a	b	a	a	b	b	b	b	b	-	a
3274706D4	b	a	a	a	b	a	a	a	b	b	a	-	a	b	a	b	a	-	a	a	b	a	a	b	b	b	a	a	b	b	b	b	b	a	b	b	a	b	a	a	a	a	b	b	a	b	a	b	b
3274715D2	a	b	a	a	b	a	b	b	b	b	b	b	b	a	a	b	a	a	b	a	b	b	a	a	b	a	a	a	b	a	b	b	b	b	b	a	b	a	b	b	b	b	b	a	b	b	a	a	a
3274727D2	a	a	a	a	b	b	a	a	a	a	b	a	a	b	b	b	b	a	a	a	a	a	b	a	a	a	b	b	a	a	a	a	a	a	a	a	-	b	b	a	a	a	a	b	a	a	b	a	a
3274763D3	a	a	a	a	a	a	a	b	b	a	a	a	a	b	-	a	b	a	b	b	b	b	a	b	a	b	a	a	b	b	a	a	a	b	b	a	a	a	a	b	a	a	b	a	b	b	b	b	a
3274803D7	b	a	a	a	a	a	a	a	b	a	a	a	a	a	a	-	a	a	a	a	a	a	a	b	a	a	a	a	a	-	a	a	a	a	a	a	-	a	b	a	a	a	a	a	a	a	b	a	a
3275019S7	b	b	a	a	b	b	b	b	a	b	b	b	b	b	b	b	b	a	b	a	a	b	b	a	a	b	b	a	b	a	b	b	b	a	a	b	b	a	b	a	b	a	b	b	a	b	-	a	a
3275064D1	a	b	a	b	a	a	b	b	a	a	b	b	b	b	b	-	a	a	a	a	a	a	a	a	a	b	a	a	b	a	a	b	b	a	b	a	b	a	b	b	b	a	a	b	a	b	a	b	a
3275149S2	-	b	a	a	b	a	a	b	b	b	b	a	b	b	a	b	b	a	a	a	b	a	b	b	b	a	a	b	b	a	b	b	b	b	b	-	a	b	b	b	b	a	a	a	b	a	b	a	b
3275175S5	a	b	a	a	a	a	b	b	a	a	b	b	a	b	a	a	b	a	a	b	b	a	a	b	a	a	b	b	a	b	b	b	b	b	a	b	b	a	a	b	a	a	a	b	a	a	b	b	a
3275211D4	a	a	a	a	a	a	b	b	a	b	a	a	a	b	a	b	a	a	a	b	a	a	a	b	b	b	a	a	b	a	b	b	b	a	b	a	a	a	b	a	b	b	b	b	a	a	-	a	b
3275277D2	a	b	a	a	b	a	b	b	b	b	b	b	b	b	a	b	a	b	b	a	b	a	b	a	b	-	a	b	b	a	b	b	b	b	b	b	b	a	b	b	b	a	a	a	b	b	a	-	a
3275290S5	b	a	a	a	b	b	b	b	a	b	b	a	b	a	a	b	a	a	b	a	a	b	a	a	a	b	a	b	b	a	b	a	a	a	b	b	a	a	a	a	a	a	b	b	b	b	a	b	b
3275301D6	b	a	a	a	b	b	a	b	a	b	b	b	b	a	a	a	a	a	b	b	a	b	b	a	-	b	a	b	b	a	b	a	a	a	b	b	b	a	a	b	a	a	b	b	b	b	b	b	a
3275409D2	a	b	a	a	b	a	b	b	b	b	b	b	b	a	a	a	a	a	b	b	b	b	a	b	b	a	a	a	b	-	b	b	b	a	b	a	b	a	b	b	b	b	b	a	b	b	a	-	a
3275462D7	a	a	a	a	a	a	a	a	a	a	a	a	a	a	a	-	-	-	a	a	a	a	a	b	a	a	a	a	a	a	a	a	a	a	a	-	a	a	b	a	a	a	-	a	a	-	b	a	a
3275580D5	a	a	a	a	b	a	a	b	b	a	a	b	a	b	a	b	b	b	a	b	a	a	a	-	b	b	b	b	a	b	b	a	a	b	a	b	b	a	b	b	a	a	a	b	b	a	b	-	b
3275711D4	a	a	a	b	b	a	a	a	a	a	a	b	a	a	a	a	a	a	a	a	a	a	a	a	a	a	a	a	b	a	a	a	a	a	a	-	-	a	a	-	a	a	a	a	-	b	a	b	a
3275771S2	a	b	a	b	b	a	b	b	b	b	b	b	b	a	a	a	a	a	b	b	b	b	a	b	b	b	a	a	b	a	b	b	b	a	a	a	b	a	b	b	b	b	b	a	b	-	a	a	a
3275807S4	a	a	a	a	a	a	b	b	a	a	b	a	b	a	b	a	b	a	a	b	b	a	a	a	b	b	a	b	a	a	b	b	b	b	a	a	a	a	b	b	b	b	b	b	b	b	b	a	b
3275813D2	a	b	a	b	b	a	b	b	b	b	b	b	b	a	a	b	-	a	b	b	b	b	a	b	b	a	a	a	b	a	b	b	b	a	a	a	b	-	b	b	b	b	b	a	b	b	a	a	a
3275881D2	a	b	a	b	b	a	b	b	b	b	b	b	b	a	a	a	a	-	b	b	b	b	a	b	b	b	-	a	b	a	b	b	b	a	a	-	b	-	b	b	b	b	b	b	b	b	a	-	a
3275953S5	a	a	a	a	b	a	a	b	b	a	a	b	a	b	b	-	b	a	a	b	a	a	a	a	b	a	b	b	a	b	b	a	a	b	a	b	b	a	b	b	a	a	a	b	b	a	b	a	b
3275971D5	a	b	a	b	a	a	b	b	b	b	b	b	b	a	a	a	a	a	b	b	b	b	a	b	a	b	a	a	b	a	b	b	b	a	a	a	b	a	b	b	b	b	a	a	b	b	a	a	a
3276013D2	a	b	a	b	a	a	b	b	b	b	b	b	b	a	a	a	a	a	b	b	b	b	a	b	a	b	a	a	b	a	b	b	b	a	a	a	b	a	b	b	b	b	a	a	b	b	a	a	a
3276070D4	a	a	a	a	a	a	a	a	a	a	b	b	a	b	b	a	a	b	b	a	a	a	a	a	b	a	a	b	b	b	a	b	b	a	a	b	b	a	b	b	a	a	a	a	b	b	b	b	b
3276367D5	a	-	a	a	b	a	a	b	b	a	a	b	a	b	b	b	b	b	a	b	a	a	a	b	b	b	b	b	b	b	b	a	a	b	a	b	b	-	b	b	a	a	a	b	b	b	-	a	b
3276369D3	a	a	a	a	a	b	a	a	a	a	a	a	a	a	a	a	b	a	b	a	a	a	-	b	a	a	b	a	-	b	-	a	-	a	a	a	a	a	a	a	a	a	a	a	b	a	a	a	b
3276503S2	a	a	a	a	a	b	b	a	a	a	b	a	a	a	a	a	b	a	b	b	a	a	b	a	a	a	b	a	a	a	a	a	a	a	a	a	a	a	b	a	a	a	a	b	b	b	b	a	a
3276525S2	b	b	a	a	a	b	b	a	b	b	b	a	a	a	a	b	b	a	b	b	b	b	b	a	a	a	b	a	a	a	a	a	a	b	a	a	a	a	a	a	a	b	b	b	a	b	a	a	a
3276610D2	b	b	a	b	a	a	b	b	b	b	a	b	b	a	a	a	a	a	b	b	b	b	a	b	b	b	a	a	b	a	b	b	b	b	b	a	-	a	b	b	b	b	-	a	b	b	a	b	b
3276621D7	a	b	a	b	b	a	b	b	b	b	b	b	b	a	a	a	a	a	b	b	b	b	a	b	b	b	a	a	b	a	b	b	b	a	a	a	b	a	b	b	b	b	b	a	b	b	-	a	a
3276683D5	a	b	a	a	a	b	a	a	a	b	a	a	a	a	b	b	a	a	a	a	b	a	b	a	a	b	b	a	b	a	a	b	b	a	b	a	a	a	a	b	b	b	a	a	b	b	a	b	b
3276724S2	a	b	a	a	b	a	b	b	b	b	b	b	b	a	a	a	a	a	b	a	b	b	a	a	b	a	a	a	b	a	b	b	b	a	b	a	b	a	b	b	b	b	b	a	b	b	a	a	a
3276801D3	-	a	a	a	a	a	a	a	a	a	b	a	a	a	a	a	b	-	b	a	-	a	a	-	b	a	b	a	a	a	a	a	a	a	b	a	a	a	a	a	b	a	a	a	a	b	a	a	b
3276839D7	b	a	a	b	a	a	a	a	b	b	a	a	b	a	a	a	a	a	b	a	-	b	a	b	-	-	a	a	b	b	a	a	a	a	a	b	a	a	-	a	b	-	a	a	a	b	a	a	a
3395678D6	b	a	a	b	a	a	b	a	a	a	a	a	a	a	b	b	b	b	a	a	a	a	a	b	b	a	b	a	a	b	a	b	b	b	b	a	a	a	b	a	b	b	a	a	a	b	a	a	b
3395715S6	b	b	a	a	b	b	a	b	b	b	b	b	b	b	b	a	a	a	b	b	b	b	b	a	a	b	a	b	b	a	b	a	a	a	b	b	b	b	a	b	a	a	b	b	b	b	b	b	a
3395752D6	b	a	a	b	a	a	b	a	a	a	a	a	a	a	a	b	b	b	a	a	a	a	a	b	b	a	b	a	a	b	a	b	b	b	b	a	a	a	b	a	b	b	a	a	a	-	a	a	b
3395762S1	a	b	a	b	b	a	b	b	b	b	b	b	b	b	b	b	b	a	b	a	a	a	a	a	a	b	b	a	b	b	b	b	b	a	b	a	b	a	b	b	b	a	b	b	a	b	a	b	b
3395783D2	b	b	a	a	a	b	b	a	b	a	b	a	a	a	a	a	b	a	b	b	b	b	b	b	a	a	b	a	a	a	a	a	a	a	a	a	a	a	a	a	a	b	b	b	b	b	a	a	a
3395800D5	-	b	a	b	a	b	a	a	a	b	a	-	a	a	b	b	a	a	a	a	b	a	b	b	a	b	b	a	b	-	a	b	b	a	b	a	a	a	a	b	b	b	a	a	b	b	a	b	b
3395808D5	a	b	a	a	a	b	a	a	a	b	a	-	b	a	a	b	-	b	a	a	b	a	b	a	-	b	b	a	b	a	a	b	b	a	b	a	a	a	a	b	b	b	a	a	b	b	-	b	b
3395820D5	b	b	a	b	a	b	a	a	a	b	a	a	a	b	b	a	a	a	a	a	b	a	b	b	a	a	b	a	b	a	a	b	b	a	b	a	a	a	a	a	b	b	b	a	-	a	a	b	b
3395851D2	a	a	a	a	a	a	b	a	a	a	b	a	a	a	a	-	a	-	b	-	a	a	-	a	a	a	b	a	a	a	a	a	a	a	a	a	a	a	b	a	a	a	a	b	-	b	-	a	a
3395874D3	a	a	a	a	a	b	a	a	b	a	a	a	a	a	a	a	-	-	a	a	a	a	a	b	a	a	b	a	a	a	-	b	b	a	a	a	a	a	a	a	a	a	a	a	b	b	a	a	b
3395881D7	a	a	a	b	a	a	a	a	b	a	a	a	a	a	a	a	a	b	a	a	b	a	-	b	b	a	a	b	-	b	a	a	a	b	b	a	a	a	b	b	a	b	a	-	b	a	a	b	a
3395947D7	b	a	a	b	a	b	a	a	b	b	b	a	a	b	b	-	b	b	a	-	a	a	a	-	-	a	a	b	b	b	a	b	b	b	b	b	a	a	b	b	a	b	a	a	b	b	b	b	-
3396017D7	a	a	a	a	a	a	a	a	a	a	a	a	a	a	a	b	a	a	a	a	a	a	a	b	a	a	b	a	a	-	a	a	a	a	a	-	a	a	b	a	a	a	a	b	a	a	b	a	a
3396039D7	a	b	a	b	b	a	b	b	b	b	b	b	b	b	b	b	b	a	b	a	a	a	a	a	a	-	b	a	b	b	-	b	b	a	b	a	b	a	a	b	b	a	b	a	a	b	a	b	b
3396051D2	b	b	a	b	a	a	b	b	b	b	a	b	b	a	a	a	a	a	b	b	b	b	a	b	b	b	a	a	b	a	b	b	b	b	b	a	b	a	b	b	b	b	a	a	b	b	a	b	b
3396092D1	b	a	a	b	a	b	a	a	b	b	b	a	a	b	b	b	b	b	a	a	a	a	a	a	-	a	a	b	b	b	a	b	b	b	b	b	a	a	-	b	a	b	a	a	-	a	-	b	a
3396124D7	b	a	a	b	a	a	b	b	a	b	a	a	b	a	a	a	a	a	b	a	a	b	a	b	a	a	a	a	-	a	b	b	b	a	a	a	a	a	a	a	a	b	-	a	-	b	a	b	b
3396129D1	a	b	a	b	b	a	b	b	b	b	b	b	b	b	b	b	b	-	b	a	a	a	a	b	a	b	b	a	b	b	b	b	b	a	b	a	b	a	b	b	b	a	b	b	a	b	a	b	b
3396148S1	a	a	a	b	a	a	b	a	a	a	b	b	a	b	b	a	a	b	a	a	a	a	a	a	b	b	a	a	b	a	a	b	b	a	b	b	b	a	b	b	a	a	a	b	b	b	a	b	b
3396152D3	a	a	a	a	a	b	a	a	a	a	a	-	b	a	a	-	b	-	b	a	a	a	a	b	-	a	b	a	a	-	a	b	b	a	a	a	a	-	a	a	a	a	a	a	b	b	a	a	b
3396176D6	a	b	a	a	a	a	b	b	a	a	a	b	b	b	b	b	b	a	a	b	b	a	a	b	a	a	b	b	a	b	b	b	b	b	a	b	b	a	b	b	a	a	-	b	-	b	b	a	a
3396207D3	a	a	a	a	a	b	b	a	a	a	a	a	a	a	a	-	b	a	b	a	b	a	a	b	a	-	b	a	a	a	a	a	a	a	a	a	a	a	a	-	a	a	-	a	b	-	a	a	b
3396290D5	a	b	a	a	b	a	b	b	b	b	b	b	b	a	a	b	-	a	b	a	b	a	a	a	b	a	a	a	b	-	b	b	b	b	b	a	b	a	b	b	b	-	b	-	b	b	a	-	a
3396297D5	a	a	a	a	b	a	a	b	b	a	a	b	a	b	b	-	b	b	a	b	a	a	a	a	b	a	b	b	-	a	b	a	a	b	a	b	b	a	b	b	a	a	a	b	b	a	b	a	b
3396306D7	b	a	a	b	a	-	a	a	b	a	a	a	a	a	a	b	a	a	-	a	-	a	a	b	b	a	a	a	a	a	a	a	a	a	a	a	a	a	a	a	a	a	-	a	-	b	a	-	-
3396314S5	a	b	a	a	a	a	a	b	a	a	a	a	a	b	b	b	a	b	b	b	b	b	b	b	a	b	a	a	b	b	a	a	a	b	b	a	a	a	b	b	a	a	b	a	b	b	b	b	b
3396315D5	a	b	a	a	a	a	b	-	a	a	b	b	a	b	a	a	-	a	a	b	-	a	a	b	a	a	-	a	a	b	b	-	b	b	a	b	-	a	a	-	a	a	a	b	a	a	-	b	a
3396336D4	a	a	a	a	a	a	b	b	a	a	b	a	b	a	b	a	b	a	a	b	b	a	a	a	b	b	a	b	a	a	b	b	b	a	a	a	a	a	b	b	b	b	b	b	b	b	b	a	b
3396366D4	b	a	a	b	a	a	a	a	a	b	a	a	a	b	a	b	a	b	a	a	b	a	a	b	b	a	a	a	-	b	b	b	b	b	a	b	a	b	a	-	b	a	b	b	a	b	a	b	b
3396391D4	b	a	a	b	b	a	a	a	a	b	a	-	a	b	a	b	a	a	a	a	b	a	a	b	b	b	a	a	b	b	b	b	b	a	b	b	a	b	-	a	a	a	b	b	a	a	a	b	b
3396394D2	a	a	a	a	b	b	a	a	a	a	b	a	a	b	b	b	b	-	a	a	a	a	b	a	a	a	b	b	a	b	a	a	a	a	-	a	a	b	b	a	a	a	-	b	b	a	b	a	a
3396411D5	a	b	a	a	a	b	a	a	a	b	a	a	a	a	a	b	-	a	a	a	b	a	b	a	-	b	-	a	b	a	-	b	b	a	b	a	a	-	-	b	b	b	a	a	b	b	a	b	b
3396419D4	a	b	a	b	a	b	a	a	a	a	a	a	a	a	b	a	a	a	a	a	b	a	b	a	a	a	a	a	a	-	a	b	-	a	a	a	a	a	a	b	b	b	a	a	b	b	a	a	a
3396443D7	b	a	a	b	a	a	a	a	b	a	a	a	b	a	a	b	-	a	b	a	a	a	b	b	b	a	a	a	a	b	-	-	-	a	a	b	a	-	-	a	b	a	a	a	a	b	a	a	a
3396457S3	a	b	a	b	b	a	a	b	a	a	a	a	a	b	b	b	a	b	b	b	b	b	b	b	a	b	a	a	b	b	a	a	a	b	b	a	a	a	b	b	a	a	b	a	b	b	b	b	b
3396484D3	a	a	a	a	a	a	a	b	b	a	a	a	a	b	b	a	b	-	b	b	-	-	a	b	a	b	a	b	b	b	b	a	a	a	b	a	a	a	-	b	a	a	b	-	b	b	a	b	a
3396499D6	a	a	a	a	a	a	a	a	a	a	a	a	a	a	a	b	a	-	a	a	a	a	a	b	a	a	a	a	a	a	-	a	a	a	a	-	a	b	a	a	a	a	b	a	b	a	a	a	a
3396523D3	a	a	a	a	a	a	a	a	a	a	b	a	a	a	a	-	b	a	b	a	a	a	a	a	b	a	-	a	a	a	a	-	-	a	b	a	a	a	a	a	b	a	-	a	-	-	a	b	b
3396544D2	a	a	a	a	a	b	b	a	b	a	b	a	a	a	a	a	b	a	b	-	b	b	b	b	a	a	b	a	a	a	a	a	a	a	a	a	a	a	a	a	a	b	a	b	b	b	a	a	a
3396570D5	b	a	a	b	b	-	b	a	b	b	a	a	b	a	b	b	a	b	-	a	a	a	b	a	b	b	a	a	b	a	b	a	a	a	b	a	a	b	b	a	b	b	-	a	b	b	a	a	a
3396589S5	a	a	a	a	b	a	a	b	b	a	a	b	a	-	b	a	b	b	a	b	a	a	a	a	b	a	b	b	a	a	b	a	a	b	a	b	b	a	b	b	a	a	a	b	b	a	b	a	b
3396633D3	b	b	a	a	a	a	a	b	a	b	b	a	a	b	b	b	a	a	b	b	b	b	b	b	b	b	a	a	b	b	a	a	a	b	b	a	a	b	b	b	a	a	b	b	b	b	b	b	b
3396664D7	a	a	a	b	a	-	a	a	b	a	a	a	a	a	a	b	a	b	a	a	b	a	a	b	b	a	a	b	a	b	a	a	a	b	a	a	a	a	b	b	a	b	a	a	-	-	a	a	a
3396686S2	a	a	a	a	a	b	b	a	a	a	b	a	a	a	a	-	b	a	b	b	a	a	b	a	-	a	b	a	a	a	a	a	a	a	a	a	a	a	b	a	a	a	a	b	b	-	b	a	a
3396738D7	a	a	a	b	a	a	-	-	a	a	a	a	-	a	a	a	a	b	a	-	a	a	a	b	a	-	a	b	a	a	a	a	a	a	a	a	a	a	b	-	a	b	a	a	a	a	b	a	a
3396747D6	b	b	a	b	a	b	b	b	b	b	a	a	b	a	a	b	a	b	b	b	a	a	a	b	b	a	b	b	a	-	b	b	b	a	b	b	a	a	a	a	b	a	b	a	b	a	a	b	b
3396768D3	a	a	a	a	a	a	a	a	a	a	b	a	a	a	a	a	b	a	b	a	a	a	a	a	b	a	b	a	a	-	a	-	a	-	b	-	a	a	a	a	b	a	a	a	a	b	a	a	b
3396774D7	b	a	a	b	a	a	a	a	b	a	a	a	a	a	a	a	a	a	a	a	a	a	a	b	a	a	a	a	a	-	a	a	a	a	a	a	a	a	-	a	a	a	a	a	a	-	b	a	a
3396811D7	b	b	a	a	b	b	b	b	a	b	b	b	b	b	b	b	a	a	b	a	a	a	b	a	a	b	a	a	b	b	b	a	a	a	a	b	b	a	b	a	b	a	a	b	a	b	b	a	a
3396817D4	b	a	a	a	b	a	a	a	b	b	a	a	a	b	a	b	a	b	a	-	b	a	a	b	b	b	a	a	b	b	b	b	b	a	b	b	a	b	a	a	a	a	b	b	b	b	a	b	b
3396839D7	b	a	a	b	a	-	a	a	b	a	a	-	b	a	a	a	a	-	b	a	a	a	a	a	-	a	a	a	a	b	a	a	a	a	a	b	a	a	a	a	b	a	-	a	-	b	a	a	a
3396848D2	a	b	a	a	a	b	b	a	b	a	b	-	a	a	a	-	b	a	b	b	b	b	b	b	a	a	b	a	a	a	-	a	a	a	a	a	a	a	a	a	a	b	b	b	b	b	a	a	a
3396869D2	b	a	a	a	a	b	a	a	a	a	a	a	a	b	b	b	b	b	a	a	a	a	b	-	b	a	-	-	-	b	a	a	a	b	b	-	a	a	a	a	a	-	-	-	a	b	b	b	a
3396871D7	b	b	a	b	b	b	b	b	b	a	b	b	a	b	b	b	b	b	a	b	b	a	b	b	b	a	a	b	b	b	a	b	b	b	b	b	a	a	b	b	b	b	b	a	b	b	b	b	b
3396916D1	a	a	a	a	a	a	a	a	a	a	a	a	a	a	a	b	-	b	a	a	a	a	-	b	a	a	a	a	a	a	-	a	a	a	a	a	a	a	-	a	-	a	a	a	a	b	a	a	a
3396918D5	a	b	a	a	a	a	b	b	a	a	b	b	a	b	a	-	b	-	a	b	b	b	-	b	-	-	b	b	a	b	a	b	b	b	a	b	b	a	-	b	a	a	-	b	-	a	b	b	a
3396919D4	a	a	a	a	a	a	a	b	b	a	a	a	a	b	b	-	b	a	b	b	b	b	a	b	a	b	a	a	b	b	-	a	a	b	b	a	a	a	b	b	a	-	b	a	b	b	b	b	a
3396922D3	a	a	a	a	a	a	a	a	a	a	b	a	a	a	b	b	b	a	b	a	a	a	a	b	b	-	b	a	-	b	b	a	a	-	b	-	a	a	-	a	b	a	b	a	b	b	a	b	b
3396936S1	a	b	a	b	a	a	b	a	a	a	b	b	b	b	b	a	a	b	a	a	a	a	a	a	b	b	a	a	b	a	a	b	b	a	b	a	b	a	b	b	b	a	a	b	b	b	a	b	a
3396944D1	a	a	a	a	b	a	a	a	a	b	b	b	a	b	b	a	a	b	b	a	a	a	a	a	a	a	b	b	b	b	a	b	b	b	a	b	b	a	b	b	a	b	a	b	b	b	b	b	b
3396998D7	a	a	a	a	a	a	a	a	a	a	a	a	a	a	a	b	a	-	a	a	a	a	a	-	a	a	a	a	a	a	-	a	a	-	a	-	-	a	b	a	-	a	a	a	a	b	b	a	a
3397000S2	a	a	a	a	a	b	b	a	b	a	b	a	a	a	a	a	b	a	b	a	a	a	b	a	a	a	b	a	a	a	a	a	a	a	a	a	a	b	b	a	a	a	a	b	b	b	b	a	a
3397047D5	a	b	a	a	a	a	b	b	a	a	a	b	a	b	a	a	b	a	a	b	b	a	a	b	a	a	b	b	a	b	b	b	b	b	a	b	b	a	b	b	-	a	-	b	a	a	b	b	a
3397113D6	b	a	a	b	b	b	b	b	a	b	a	a	b	b	a	b	a	a	b	a	a	b	-	b	-	a	a	b	a	b	b	b	b	a	a	b	a	a	-	a	a	b	b	b	a	b	-	b	b
3397201D2	a	a	a	a	a	b	b	a	b	a	b	a	b	a	a	b	b	-	b	b	b	b	b	b	a	a	b	a	a	-	-	a	a	a	a	-	a	a	a	a	a	b	a	b	b	b	-	a	a
3397223D4	a	b	a	a	b	a	b	a	b	b	b	a	a	b	a	b	a	b	a	a	b	b	b	b	b	b	a	a	b	b	b	a	a	a	b	b	a	b	b	b	b	b	b	-	-	b	b	b	a
3397230S2	a	b	a	b	a	a	b	b	b	b	b	b	b	a	a	a	a	a	b	b	b	b	a	b	a	b	a	a	b	a	b	b	b	a	a	a	b	a	b	b	b	b	a	a	b	b	a	a	a
3397268D4	a	a	a	a	a	a	b	b	a	a	b	a	a	a	b	-	a	a	a	b	a	a	a	b	b	b	a	a	a	a	b	b	b	a	-	a	a	a	b	b	b	b	b	b	b	b	b	a	b
3397269D4	a	b	a	b	a	a	b	b	b	b	b	b	b	a	a	a	-	-	b	b	b	b	-	b	a	b	a	-	b	-	b	b	b	a	a	a	b	a	b	b	b	b	a	a	b	b	a	a	a
3397272D7	a	a	a	a	a	a	a	a	a	a	a	a	a	a	a	a	-	b	-	a	a	a	a	-	a	a	-	a	a	-	a	a	a	a	a	a	a	a	b	-	a	b	-	a	a	-	b	a	a
3397275D7	a	a	a	b	a	a	a	a	a	a	-	a	-	a	a	a	a	b	a	a	-	a	a	a	a	-	a	a	a	a	a	a	a	a	a	a	a	a	b	b	a	b	a	a	a	a	b	-	a
3397308D2	a	b	a	a	b	a	b	b	b	b	b	b	b	a	a	b	a	a	b	a	b	b	a	a	b	a	-	a	b	a	b	b	b	b	b	a	b	a	b	b	b	b	b	a	b	b	a	a	a
3397336D4	b	a	a	b	a	a	a	a	a	b	a	a	a	b	a	a	a	a	a	a	b	a	a	b	b	b	a	a	-	b	b	b	b	a	a	b	a	b	a	a	b	a	b	b	a	b	a	b	b
3397371D2	a	a	a	a	a	a	a	a	a	a	b	a	a	a	a	a	b	a	b	a	a	a	a	a	b	a	b	a	a	a	a	a	a	-	-	-	a	a	a	a	b	a	a	a	-	-	a	a	b
3397372D7	a	a	a	a	a	a	a	a	a	a	a	a	a	a	a	a	a	b	a	a	a	a	a	a	-	a	a	a	a	a	a	-	b	a	a	a	a	a	b	a	a	a	a	-	a	a	b	a	a
3397419D4	a	a	a	a	a	a	b	a	b	b	a	b	a	b	a	b	a	b	a	a	a	b	a	b	b	b	a	-	b	b	b	a	a	a	b	b	a	a	b	a	-	a	b	a	a	b	b	b	b
3397447D7	a	a	a	a	a	a	a	a	a	a	a	a	a	a	a	a	a	b	a	a	a	a	a	a	a	a	a	a	a	a	a	-	a	a	-	-	a	a	b	a	a	a	a	a	a	b	b	a	a
3397504D3	a	a	a	a	a	b	a	a	b	a	a	a	a	a	a	-	b	a	b	a	a	a	a	b	-	a	b	a	a	a	b	b	b	a	a	a	a	a	a	a	a	a	a	a	b	b	a	a	b
3397508D7	b	a	a	b	a	a	a	a	b	a	a	-	a	a	a	a	a	-	a	a	a	-	a	b	a	a	a	a	a	a	a	-	a	a	a	a	a	a	a	a	a	a	a	a	a	b	a	a	a
3397526D3	a	a	a	b	a	a	a	b	b	a	b	a	a	a	b	b	b	a	b	a	-	a	-	a	b	a	b	b	a	-	a	a	a	b	b	a	a	a	a	a	b	-	a	a	a	a	a	b	b
3397570D2	a	b	a	a	b	a	b	b	b	b	b	b	b	a	a	-	a	a	b	b	b	b	a	b	b	a	a	a	b	-	b	b	b	a	b	a	b	a	b	b	b	b	b	a	b	b	a	a	a
3397575S5	a	a	a	a	b	a	a	b	b	a	a	b	a	b	b	a	b	b	a	b	a	a	a	a	b	b	b	b	a	a	b	a	a	b	a	b	b	a	b	b	a	a	a	b	b	a	b	a	b
3397618D7	a	a	a	a	a	a	a	a	a	a	a	a	a	a	a	-	a	b	a	a	a	a	-	b	b	a	a	a	a	a	a	a	a	a	a	a	a	a	b	a	a	a	a	a	a	b	b	a	a
3397627S7	b	b	a	a	b	b	b	b	a	b	b	b	b	b	b	b	b	a	b	-	a	b	b	a	-	b	b	a	b	-	b	b	b	a	a	b	b	a	b	-	b	a	b	b	a	b	b	a	a
3397670S3	a	a	a	a	a	a	a	a	b	a	b	a	a	a	b	b	b	a	b	a	a	a	a	a	b	a	b	a	a	a	a	a	a	b	b	a	a	a	a	a	b	a	a	a	a	-	a	b	b
3397682D7	-	a	a	a	a	a	a	a	a	a	b	a	a	a	b	a	b	-	b	a	a	a	a	-	b	a	b	a	a	-	a	a	a	a	b	a	a	a	a	a	b	a	-	a	a	-	a	b	b
3397700D4	a	a	a	a	a	a	b	a	b	b	a	b	a	b	b	b	a	-	a	a	a	b	a	b	b	b	a	a	b	b	b	b	b	a	b	b	a	b	b	a	a	a	b	a	a	a	b	b	b
3397719D3	a	a	a	a	a	a	a	a	a	a	b	-	a	a	a	a	b	a	b	a	a	-	a	a	b	a	b	a	a	a	a	a	a	a	a	a	b	a	a	-	b	b	b	a	a	-	a	a	b
3397724D5	a	a	a	a	b	a	b	b	b	a	b	b	b	a	a	b	b	b	a	b	a	a	a	-	b	b	b	b	a	b	b	a	a	b	a	b	b	a	b	b	a	a	a	b	b	b	b	a	b
3397771D2	a	b	a	a	b	a	b	b	b	b	b	b	b	a	a	b	-	a	b	a	b	-	b	b	b	a	a	a	b	-	b	b	b	b	b	a	b	a	b	b	b	a	b	a	b	b	a	a	a
3397807D3	a	a	a	a	a	b	a	-	a	a	b	a	a	a	a	-	b	a	b	a	a	a	a	a	a	a	b	a	a	b	a	a	a	a	-	-	-	a	a	-	a	a	a	a	b	b	a	a	b
3397812D3	a	a	a	a	a	b	a	a	a	a	b	a	-	a	a	b	b	a	b	a	a	a	a	a	a	a	b	a	a	a	-	a	a	a	-	a	a	a	a	a	a	-	a	a	b	b	a	a	b
3397818D2	a	b	a	b	b	a	b	b	b	b	b	b	b	a	a	a	a	-	b	b	b	b	a	b	b	b	a	a	b	-	b	b	b	a	a	a	b	a	b	b	b	b	b	a	b	b	a	a	a
3397825D3	a	b	a	a	a	a	a	b	a	a	a	a	a	b	b	b	a	a	b	b	b	b	b	b	a	b	a	a	b	b	a	-	a	b	b	a	a	a	b	b	a	a	b	a	b	b	b	b	b
3397826D3	a	a	a	b	a	-	a	b	b	a	b	a	-	-	b	b	b	a	b	-	a	a	a	a	b	a	b	b	a	a	a	a	a	b	b	a	-	a	a	a	b	a	a	a	-	b	a	b	b
3397904D1	a	b	a	b	a	a	b	a	b	a	b	b	b	b	b	-	a	a	a	a	a	a	a	a	a	b	-	a	b	a	a	b	b	a	b	a	b	a	b	b	b	a	-	b	a	b	a	b	a
3398039D1	a	a	a	a	b	a	a	a	a	b	b	b	a	b	b	-	a	b	b	a	a	-	-	a	b	a	a	b	b	b	a	b	b	-	a	b	b	a	b	b	a	a	a	a	b	b	b	b	b
3398078D6	b	b	a	b	b	a	b	b	a	b	b	b	b	b	b	b	a	b	b	b	b	b	b	a	b	b	a	b	b	b	a	a	a	b	b	b	b	b	b	b	b	b	b	b	a	b	b	b	a
3398087S5	b	a	a	a	b	b	a	b	a	b	b	b	b	a	a	-	-	-	b	b	a	b	a	a	a	b	-	b	b	-	b	a	a	a	b	b	b	a	a	b	a	a	b	b	b	b	b	b	a
3398089D2	b	b	a	b	a	a	b	b	b	b	a	b	b	a	a	a	a	a	b	b	b	b	a	b	b	b	a	a	b	b	b	b	b	b	b	a	b	a	b	b	b	b	-	a	b	b	a	b	b
3398100S2	a	a	a	a	a	b	b	a	a	a	b	a	a	a	a	a	b	a	b	b	a	b	b	a	a	a	b	a	a	a	a	a	a	a	a	a	a	a	a	a	a	a	a	b	b	-	a	a	a
3398121D1	b	a	a	b	a	b	a	a	b	b	b	a	a	b	b	b	b	b	a	a	a	a	a	a	-	a	a	a	b	b	a	b	b	b	b	b	a	a	b	b	a	b	a	a	b	b	b	b	a
3398128D7	a	a	a	a	a	a	a	a	a	a	a	a	a	-	a	-	a	a	a	a	a	a	a	b	a	a	a	a	a	a	a	a	a	-	a	a	a	a	b	a	a	a	-	b	-	a	b	a	-
3398178D7	a	a	a	a	a	a	a	a	a	a	a	a	a	a	a	a	a	a	a	a	a	a	a	b	a	a	a	-	a	a	a	-	a	-	a	-	a	a	b	a	a	a	a	b	a	b	b	a	a
3398180D3	a	a	a	a	a	b	a	a	a	a	a	a	a	a	a	a	b	a	b	-	a	a	-	b	a	a	b	a	a	a	a	a	a	a	a	-	a	a	a	a	a	a	a	a	b	a	-	a	b
3398197S6	b	a	a	b	b	b	b	b	a	b	a	a	b	a	a	b	a	a	b	a	a	b	a	b	a	a	a	b	a	b	b	b	b	a	a	b	a	a	a	a	a	b	b	b	a	b	a	b	b
3398198S5	a	a	a	a	b	a	a	b	b	a	a	b	a	b	b	b	b	b	a	b	a	a	a	a	b	b	b	b	a	a	b	a	a	b	a	b	b	a	b	b	a	a	a	b	b	a	b	a	b
3398203S6	b	a	a	a	b	b	b	b	a	b	b	b	b	a	a	a	a	a	b	b	a	b	a	a	a	b	a	b	b	a	b	a	a	a	b	b	b	a	a	b	a	a	b	b	b	b	b	b	a
3398231S2	b	b	a	a	a	b	b	a	b	a	b	a	a	a	a	b	b	a	b	b	b	b	b	a	a	a	b	a	a	a	a	a	a	b	a	a	a	a	a	a	a	b	b	b	a	b	a	a	a
3398260S2	b	b	a	b	a	a	b	b	b	b	b	b	b	a	a	a	a	a	b	b	b	b	a	b	-	b	a	a	b	a	b	b	b	a	a	a	b	a	b	b	b	b	a	a	b	b	a	a	a
3398264S6	b	b	a	a	b	b	a	b	b	b	b	b	b	b	b	a	a	a	b	b	b	b	b	a	a	b	a	b	b	a	b	a	a	a	b	b	b	b	a	b	a	a	b	b	b	b	b	b	a
3398279S5	a	b	a	a	a	b	a	a	a	b	a	a	a	a	a	b	a	a	a	a	b	a	b	a	a	b	b	a	b	a	a	b	b	a	b	a	a	a	a	b	b	b	a	a	b	b	a	b	b
3398299S3	a	b	a	b	b	a	a	b	a	a	a	a	a	b	b	b	a	b	b	b	b	b	b	b	a	b	a	a	b	b	a	a	a	b	b	a	a	a	b	b	a	a	b	a	b	b	b	b	b
3398303S7	a	a	a	b	a	a	a	a	b	a	a	a	a	a	a	a	a	b	a	a	b	a	a	b	b	a	a	b	a	b	a	a	a	b	b	a	a	b	b	b	a	b	a	a	b	a	a	b	b
3398345S1	a	b	a	b	b	a	b	a	b	-	b	b	b	b	b	b	b	a	b	a	a	a	a	a	a	b	b	a	b	b	b	b	b	a	b	a	b	a	b	b	b	a	b	b	a	b	a	b	b
3398363S3	b	b	a	b	b	a	b	b	a	b	b	a	b	b	b	b	a	b	b	b	b	b	b	a	b	b	a	b	b	b	a	a	a	b	b	b	a	b	b	b	b	b	b	b	a	b	b	b	a
3398367D7	a	a	a	b	a	a	a	a	a	a	a	a	a	a	a	-	a	-	a	a	a	a	a	a	a	a	a	a	a	-	a	a	a	a	a	a	a	a	b	a	a	b	a	a	a	a	b	a	a
3398407S2	a	a	a	a	a	b	b	a	a	a	b	a	a	a	a	a	b	a	b	b	a	a	b	a	a	a	b	a	a	a	a	a	a	a	a	a	a	a	b	a	a	a	a	b	b	-	b	a	a
3398422D6	b	a	a	b	b	b	b	b	a	b	-	a	b	b	a	b	a	a	b	a	a	b	a	b	-	a	a	b	b	b	b	b	b	a	a	b	a	a	a	a	a	b	b	b	-	b	a	b	b
3398446D2	a	b	a	b	a	a	b	b	b	b	b	b	b	a	a	a	a	a	b	b	b	b	a	b	a	b	a	a	b	a	b	b	b	a	a	a	b	a	b	b	b	b	a	a	b	b	a	a	a
3398477S4	a	a	a	a	a	a	b	a	b	b	a	a	a	b	a	b	a	a	a	a	a	b	a	b	b	b	a	a	b	b	b	a	a	a	b	b	a	a	b	a	a	a	b	a	a	a	b	b	b
3398498S2	a	b	a	b	b	a	b	b	b	b	b	b	b	a	a	a	a	a	b	b	b	b	a	b	a	-	a	a	b	a	b	b	b	a	a	a	b	a	b	b	b	b	a	a	b	b	a	a	a
3398511S1	a	a	a	a	a	a	a	a	a	a	b	b	a	b	b	a	a	b	b	a	a	a	a	a	b	b	a	b	b	b	a	b	b	a	a	b	b	a	b	b	a	a	a	a	b	b	b	b	b
3398513S6	b	b	a	b	a	b	b	b	b	b	a	a	b	b	a	b	a	b	b	b	a	a	b	b	b	a	b	b	a	a	a	b	b	a	b	b	a	a	a	a	b	a	b	a	b	a	a	b	b
3398514S5	a	a	a	a	a	b	a	a	a	a	a	a	a	a	a	a	b	a	b	a	a	a	a	b	a	a	b	a	a	a	a	b	b	a	a	a	a	a	a	a	a	a	a	a	b	a	a	a	b
3398527S5	a	b	a	a	a	a	b	b	a	a	b	b	a	b	a	-	b	a	a	b	b	a	a	b	a	a	b	b	a	-	b	b	b	b	a	b	b	a	a	b	a	a	a	b	a	-	b	b	a
3398634S3	a	a	a	b	a	a	a	b	b	a	b	a	a	a	b	b	b	a	b	a	a	a	a	a	b	a	b	a	a	a	a	a	a	b	b	a	a	a	a	a	b	a	a	a	a	a	a	b	b
3398661S2	a	a	a	a	a	b	b	a	a	a	b	a	a	a	a	a	b	a	b	b	a	a	b	a	a	a	b	a	a	a	a	a	a	a	a	a	a	a	-	a	a	a	a	b	b	b	b	a	a
3398665S6	b	a	a	b	b	b	b	b	a	b	a	a	b	a	a	b	a	a	b	a	a	b	a	b	a	a	a	b	a	b	b	b	b	a	a	b	a	a	a	a	a	b	b	b	a	b	a	b	b
3398708D4	a	a	a	a	a	b	a	a	a	a	b	a	a	a	a	b	b	a	b	a	a	a	a	a	-	a	b	a	a	-	-	-	a	-	a	a	a	a	a	b	a	-	-	a	b	a	a	a	b
3398755D3	a	a	a	b	a	a	a	a	b	a	a	a	a	a	a	b	a	b	a	a	b	a	-	b	b	a	a	b	-	b	a	-	a	b	b	a	a	a	b	b	a	b	a	a	b	b	a	a	a
3398759D5	a	-	a	a	a	a	a	a	a	b	b	a	a	a	a	a	-	a	a	-	-	b	a	b	a	a	-	-	a	-	a	b	b	a	a	a	a	a	a	a	a	a	a	a	a	a	a	b	a
3398816S5	a	b	a	a	a	a	b	b	a	a	a	b	a	b	a	a	b	a	a	b	b	a	a	b	a	a	b	b	a	b	b	b	b	b	a	b	b	a	b	b	a	a	a	b	a	a	-	b	a
3398892S2	a	a	a	a	b	b	a	a	a	a	b	a	a	b	b	-	b	a	a	a	a	a	b	-	a	a	b	b	a	a	a	a	a	a	a	a	a	b	b	a	a	a	a	b	a	a	b	a	a
3398897S5	a	b	a	a	a	a	a	a	a	b	a	a	a	a	a	b	a	a	a	a	b	a	b	a	b	b	a	a	b	a	a	b	b	a	b	a	a	a	a	a	b	b	b	a	b	-	a	b	-
3398916D2	a	b	a	b	b	a	b	b	b	b	b	b	b	a	a	a	a	a	b	b	b	b	a	b	b	a	a	a	b	a	b	b	b	a	a	a	b	a	b	b	b	b	b	a	b	b	a	a	-
3398924S3	a	a	a	b	a	a	a	b	b	a	b	a	a	a	b	b	b	a	b	a	b	a	a	a	a	a	b	b	a	b	a	a	a	b	b	a	a	a	a	a	b	a	a	a	a	b	a	a	b
3398925S7	a	a	a	b	a	a	a	a	b	a	a	a	a	a	a	-	a	b	a	-	-	a	a	b	b	a	a	b	a	b	a	a	-	-	b	-	a	b	b	b	a	b	a	a	b	-	a	b	b
3398930S6	b	a	a	b	b	b	b	b	a	b	a	a	b	a	a	b	a	a	b	a	a	b	a	-	a	a	a	b	a	b	b	a	a	a	a	b	a	a	a	a	a	b	b	b	a	-	a	b	b
3429475D7	a	b	a	a	b	b	b	b	a	a	b	-	a	a	b	a	a	a	a	b	a	a	b	b	b	b	a	a	b	b	a	a	a	a	b	a	a	-	b	a	b	-	b	b	b	b	b	-	b
3429667S2	-	a	a	a	a	b	b	a	a	a	b	a	a	a	a	-	b	a	b	b	b	b	b	b	a	a	b	a	a	a	a	a	a	a	a	a	a	a	a	a	a	a	a	b	b	b	a	a	a
3429708D1	b	a	a	b	a	b	a	a	b	b	b	a	a	b	b	b	b	b	a	a	a	a	a	-	a	a	a	b	b	b	a	b	b	b	b	b	a	a	b	b	a	b	a	a	b	-	b	b	a
3429760D2	a	b	a	b	b	a	b	b	b	b	b	b	b	a	a	a	-	a	b	b	b	b	a	b	b	a	a	a	b	a	b	b	b	a	a	a	b	a	b	-	b	b	b	a	b	b	a	a	a
3429969D5	a	b	a	a	a	a	a	b	a	b	b	b	b	b	a	a	b	a	a	b	b	b	-	b	a	a	b	b	a	b	a	b	b	b	a	b	b	a	a	b	a	a	a	b	a	b	b	b	-
3430208D5	a	b	a	a	a	a	a	a	a	b	a	b	b	b	a	b	-	b	-	a	b	b	b	b	a	b	b	a	b	-	-	b	b	a	b	b	a	a	a	b	b	b	a	a	-	b	a	b	b
3430220D4	a	a	a	a	a	a	b	b	a	a	b	a	b	a	b	a	b	a	a	b	b	a	a	-	b	b	a	b	a	a	b	b	b	a	a	a	a	a	b	b	b	b	b	b	b	b	b	a	b
3430243D7	a	b	a	a	b	b	b	b	a	-	b	-	a	a	b	b	a	a	a	b	-	a	b	b	b	b	a	a	b	b	a	-	a	a	b	b	a	b	b	-	b	-	b	b	b	b	b	b	b
3430372D7	b	a	a	b	a	a	a	a	b	a	a	a	b	a	a	a	a	a	-	a	a	a	a	b	a	a	a	a	b	b	-	a	-	b	a	-	a	a	a	a	a	a	a	a	b	b	a	a	a
3430392S7	b	a	a	a	a	a	a	a	b	a	a	a	a	a	a	a	a	a	a	a	a	a	a	b	a	a	a	a	a	a	a	a	a	a	a	a	a	a	b	a	a	a	a	a	a	a	b	a	a
3430393D6	b	a	a	b	a	a	a	a	b	a	a	a	a	a	a	a	-	a	b	a	a	a	a	a	a	a	a	a	a	b	a	-	a	-	a	a	-	a	a	a	b	a	-	a	a	b	a	a	a
3430444D6	a	b	a	a	a	b	a	a	a	b	a	a	a	a	a	b	-	a	a	-	b	a	b	a	a	b	b	a	b	a	-	b	b	a	b	-	a	a	a	b	b	b	a	a	b	b	a	b	b
3430471D3	b	a	a	b	a	a	a	a	a	b	a	a	a	b	a	a	a	b	a	a	b	a	a	b	b	a	a	a	a	b	b	b	b	b	a	b	a	b	a	a	b	a	b	b	a	b	a	b	b
3430512D3	a	a	a	a	a	b	b	b	a	a	a	a	a	a	b	b	b	b	b	a	b	b	-	b	b	-	b	a	b	-	a	-	a	a	a	b	-	a	b	a	a	a	b	a	b	b	b	a	b
3430559D5	a	b	a	a	a	a	a	a	a	b	a	-	a	a	a	b	a	-	a	b	b	a	a	b	b	b	a	b	b	a	a	b	b	-	b	a	a	a	a	a	b	b	b	a	b	-	-	b	a
3430654D1	a	a	a	a	b	a	a	a	a	b	b	b	a	b	b	b	a	b	b	a	-	a	-	a	b	-	b	b	b	b	a	b	b	b	a	b	b	a	b	b	a	b	a	a	b	b	b	b	b
3430656D6	b	b	a	b	a	b	b	b	b	a	a	a	b	b	a	b	a	b	b	b	a	a	b	b	b	a	b	b	a	b	a	a	a	b	b	b	a	a	a	a	b	a	b	a	b	a	a	b	b
3430674D4	a	a	a	a	a	a	b	a	b	b	a	a	a	b	a	b	a	a	a	a	a	b	-	b	b	b	a	b	b	b	b	a	a	a	b	b	-	a	b	a	a	a	b	a	a	a	b	b	b
3430706D7	a	a	a	a	a	a	a	a	a	a	a	a	a	a	a	-	a	a	a	a	a	a	a	b	a	a	-	-	a	a	-	a	a	-	a	-	a	a	b	a	a	a	a	a	a	-	b	a	a
3430716D4	a	a	a	a	a	a	b	b	a	b	a	a	a	b	a	b	a	-	a	b	a	a	a	b	b	b	a	a	b	-	b	b	b	a	b	a	-	a	b	a	a	b	b	b	a	a	b	a	b
3430743D3	b	a	a	b	b	b	b	b	a	b	a	a	b	a	a	b	a	a	b	-	a	b	a	b	-	a	a	-	a	b	b	b	b	a	a	b	a	a	a	a	a	b	b	b	a	b	a	b	b
3430790D7	a	b	a	b	a	a	b	a	a	a	a	a	b	a	a	a	a	b	a	a	b	a	a	a	a	a	a	a	a	a	a	a	-	a	a	a	a	b	b	a	a	a	a	a	a	b	b	a	a
3431080D7	-	a	a	a	a	a	a	a	a	a	a	a	a	a	a	a	a	-	a	a	a	a	a	b	-	a	a	a	a	a	-	a	a	a	-	a	a	a	b	a	a	-	a	a	a	-	b	a	a
3431179S3	b	b	a	b	b	a	b	b	a	b	b	b	b	b	b	b	a	b	b	b	b	b	b	a	b	b	a	b	b	b	a	a	a	b	b	b	b	b	b	b	b	b	b	b	a	b	b	b	a
3431290D4	b	a	a	b	b	b	b	b	b	a	b	b	b	b	b	a	b	b	b	a	a	b	b	a	a	a	b	b	a	b	b	a	a	-	a	b	b	b	b	a	-	a	a	b	a	b	b	a	a
3431363D4	a	a	a	a	a	a	b	b	a	a	b	b	b	a	b	b	a	b	a	b	a	a	a	b	b	b	a	a	-	a	b	b	b	a	b	b	-	a	b	b	b	b	b	b	b	b	b	a	b
3431369D2	a	b	a	b	b	a	b	b	b	b	b	b	b	a	a	a	a	a	b	b	b	b	a	b	b	a	a	a	b	a	b	b	b	a	a	a	b	a	b	b	b	b	b	a	b	b	a	a	a
3431606D6	b	a	a	a	b	b	b	b	a	b	b	b	b	a	a	b	a	a	b	b	a	b	a	a	-	b	-	b	b	a	b	a	a	a	b	b	b	-	a	b	a	a	b	b	b	b	a	b	b
3431616D5	a	a	a	a	b	a	a	b	b	a	a	b	a	b	b	-	b	b	a	b	a	a	a	a	b	a	b	b	-	a	b	a	a	b	a	b	b	a	b	b	a	a	a	b	b	a	b	a	b
3431653D7	a	a	a	a	a	a	a	a	a	a	a	-	a	a	a	a	a	b	a	a	a	a	a	a	a	a	-	a	a	a	a	-	a	a	a	a	a	a	-	a	a	a	-	a	a	-	b	a	a
3431660D2	a	b	a	b	b	a	b	b	b	b	b	b	b	a	a	b	a	-	b	b	b	b	a	b	b	-	a	b	b	a	b	b	b	b	b	a	b	a	b	b	b	b	b	a	b	b	-	a	a
3431681S4	a	a	a	a	a	a	b	b	a	a	b	a	a	a	b	a	b	a	a	b	b	a	a	a	b	b	a	b	a	a	b	b	b	a	a	a	a	a	b	b	b	b	b	b	b	b	b	a	b
3431917D7	a	a	a	a	a	a	a	a	a	a	a	a	a	a	a	a	a	a	a	a	a	a	a	a	a	a	a	a	a	a	a	-	a	a	a	a	a	a	-	a	a	a	a	a	-	a	b	a	a
3431920D4	a	a	a	a	a	a	b	a	b	b	a	a	a	b	a	b	-	-	a	a	-	b	a	b	b	b	a	a	b	b	b	b	b	a	b	b	a	a	b	a	a	a	b	a	-	-	b	b	b
3432010D3	a	a	a	a	a	b	a	a	a	a	b	a	a	a	a	a	b	-	b	b	a	a	-	b	a	a	b	a	a	b	a	a	a	a	a	-	-	a	a	a	a	a	a	-	b	b	a	a	b
3432092D2	a	a	a	a	a	a	a	a	a	a	a	a	-	a	a	a	a	a	a	a	a	-	a	a	a	a	a	a	a	a	-	a	a	a	a	a	a	a	b	a	a	a	a	a	a	-	b	a	a
3432111D7	a	a	a	a	a	a	a	a	a	a	a	a	a	a	a	a	-	b	a	a	a	a	-	a	a	a	a	a	a	a	a	a	-	a	a	a	a	a	b	a	-	a	a	a	a	-	b	a	-
3432298S3	a	a	a	a	a	b	a	a	a	a	a	a	a	a	a	a	b	a	b	a	a	a	a	b	a	a	b	a	a	a	a	b	b	a	a	a	a	a	a	a	a	a	a	a	b	-	a	a	b
3432315D7	a	a	a	a	a	a	a	a	a	a	a	a	a	a	a	-	a	-	a	a	a	a	a	-	a	a	a	a	-	a	a	a	a	a	a	-	a	a	b	a	a	a	a	a	-	b	b	a	a
3432330S5	b	a	a	b	b	b	b	b	b	b	b	b	b	b	b	b	b	b	a	a	a	b	b	a	a	a	b	a	a	b	b	a	a	b	-	b	b	b	b	b	a	a	a	b	b	b	a	a	b
3432343S1	a	b	a	b	b	a	b	a	b	b	b	b	b	b	b	b	b	a	b	a	a	a	a	a	a	b	b	a	b	b	b	b	b	a	b	a	b	a	b	b	b	a	b	b	a	b	a	b	b
3432354S5	a	b	a	b	a	b	a	a	a	b	a	a	a	a	b	a	a	a	a	a	b	a	b	b	a	b	b	a	b	a	a	b	b	a	b	a	a	a	a	b	b	b	a	a	a	-	a	b	b
3432385S3	b	b	a	b	b	a	b	b	a	b	b	b	b	b	b	b	a	b	b	b	b	b	b	a	b	b	a	b	b	b	a	-	a	b	b	b	b	b	b	b	b	b	b	b	a	b	b	b	a
3432431S1	a	a	a	a	a	a	a	a	a	a	b	b	a	b	b	a	a	b	a	a	a	a	a	a	b	b	a	b	b	b	a	b	b	a	a	b	b	a	b	b	a	a	a	a	b	b	b	b	b
3432441S1	a	a	a	a	b	a	a	a	a	b	b	b	a	b	b	a	a	b	b	a	a	a	a	a	b	a	a	b	b	b	a	b	b	b	a	b	b	a	b	b	a	b	a	a	b	b	b	b	b
3432460S2	a	b	a	a	b	a	b	b	b	b	b	b	b	a	a	a	a	a	b	a	b	b	a	a	b	a	a	a	b	a	b	b	b	b	b	a	b	a	b	b	b	b	b	a	b	b	a	a	a
3432482S5	a	b	a	a	a	b	a	a	a	b	a	a	a	a	a	b	a	a	a	a	b	a	b	a	a	b	b	a	b	a	a	b	b	a	b	a	a	a	a	b	b	b	-	a	b	b	a	b	b
3432496D4	a	a	a	a	a	a	b	b	a	a	b	a	a	a	b	-	a	a	a	b	a	a	a	b	b	b	a	a	a	a	b	b	b	a	b	a	a	-	b	b	b	b	b	b	b	b	b	-	b
3432524D7	a	b	a	b	a	b	a	a	a	b	a	a	a	a	b	a	a	-	-	a	b	a	b	b	a	b	b	a	b	a	a	b	b	a	b	a	a	a	-	b	b	b	a	a	-	b	a	b	b
3432531S4	a	a	a	a	a	a	b	a	b	b	a	a	a	b	a	b	a	a	a	a	a	a	a	b	b	b	a	a	b	b	b	a	a	a	b	a	a	a	b	a	a	a	b	a	a	a	b	b	b
3432536S5	a	b	a	a	a	b	a	a	a	b	a	a	a	a	a	b	a	a	a	a	b	a	b	a	a	b	b	a	b	a	a	b	b	a	b	a	a	a	a	b	b	b	a	a	b	b	a	b	b
3432561S5	a	b	a	a	a	a	b	b	a	a	a	b	a	b	b	a	b	a	a	b	b	a	a	a	a	a	b	b	a	b	b	a	a	b	a	b	b	a	b	b	a	a	a	b	b	a	b	a	a
3432565S2	a	b	a	b	b	a	b	b	b	b	b	b	b	a	a	a	a	a	b	b	b	b	a	b	a	b	a	a	b	a	b	b	b	a	a	a	b	a	b	b	b	b	a	a	b	b	a	a	a
3432571D3	a	a	a	a	a	a	a	a	a	a	b	a	b	a	a	a	b	a	b	a	a	a	a	a	b	a	b	a	b	a	a	a	a	a	b	a	a	a	a	-	b	a	-	a	b	a	a	b	b
3432594D2	a	a	a	a	a	b	b	a	a	a	b	-	a	a	a	a	-	a	b	a	a	a	b	a	a	a	b	a	a	a	a	a	a	a	a	-	a	b	b	a	a	a	-	b	b	b	b	a	a
3432664S1	a	b	a	b	b	a	b	a	b	b	b	b	b	b	b	a	a	a	a	a	a	a	a	a	a	b	a	a	b	a	a	b	b	a	b	a	b	a	b	b	b	a	b	b	a	-	a	b	a
3432675D2	a	a	a	a	a	a	b	a	b	b	a	a	a	b	a	b	-	a	a	a	a	a	a	b	b	b	a	a	b	b	b	a	a	a	b	a	a	-	b	a	a	a	b	a	-	-	b	b	b
3432681S6	b	a	a	b	b	b	b	b	a	b	b	a	b	a	a	b	a	a	b	a	a	b	a	a	a	a	a	b	a	a	b	a	a	a	a	b	a	a	a	a	a	a	b	b	b	b	a	b	b
3432736S3	a	b	a	b	b	a	a	b	a	a	a	a	a	b	b	-	a	b	b	b	b	b	b	b	a	b	a	a	b	b	a	a	a	b	b	a	a	a	b	b	a	a	b	a	b	b	b	b	b
3432775D5	a	b	a	a	a	a	b	b	a	a	a	b	a	b	a	a	b	a	a	b	b	a	a	b	a	a	b	b	a	b	b	b	b	b	-	b	b	a	b	b	a	a	a	b	a	a	b	b	a
3432805D7	a	a	a	a	a	a	a	a	a	a	a	-	a	a	a	a	a	-	a	a	a	a	a	a	-	a	a	a	a	a	a	a	a	a	a	a	-	a	b	a	a	a	a	-	a	-	b	a	a
3432808D7	b	b	a	a	b	b	b	b	a	b	b	b	b	b	b	b	a	-	b	a	a	a	b	a	a	b	a	a	b	a	b	a	a	a	a	b	b	a	b	a	a	a	a	b	-	b	b	a	a
3432841D5	a	a	a	a	b	a	a	b	b	a	a	b	a	b	b	b	b	b	a	b	a	-	a	-	b	b	b	b	a	b	b	a	a	b	a	b	b	a	b	b	a	-	a	b	b	a	b	a	b
3432849S7	b	a	a	b	a	a	a	a	b	b	a	a	b	a	a	a	a	a	b	a	a	a	a	a	a	a	a	a	a	b	a	a	a	a	a	b	a	a	a	a	b	a	a	a	a	b	a	a	a
3432890D1	b	a	a	b	a	b	a	a	b	a	b	a	b	b	b	b	b	b	a	a	a	a	b	b	a	a	a	a	b	b	a	b	b	b	b	a	a	a	b	b	a	b	a	a	b	-	b	b	a
3432919D7	b	a	a	b	a	a	a	a	b	b	a	a	b	a	a	-	a	a	b	a	a	a	a	a	a	a	a	a	a	b	a	a	a	a	a	b	a	a	-	a	b	a	a	-	a	b	a	a	a
3432946D3	a	b	a	b	b	a	a	b	a	a	a	a	a	b	b	b	a	b	b	b	b	b	b	b	-	b	a	a	b	b	a	a	a	b	b	a	a	a	b	b	a	a	b	a	b	b	-	b	a
3432961D4	a	b	a	b	a	a	b	a	a	a	b	b	b	b	b	a	a	a	a	a	a	a	a	a	b	b	a	a	b	a	a	b	b	a	b	a	b	a	b	b	b	a	-	b	-	b	a	b	a
3432981S3	a	a	a	b	a	a	a	b	b	a	b	a	a	a	b	b	b	a	b	a	b	a	a	a	a	a	b	-	a	b	-	a	a	b	b	a	a	a	a	a	b	a	a	a	a	a	a	b	b
3432986D4	b	a	a	b	a	a	a	a	a	b	a	-	a	b	a	a	a	a	a	a	b	a	a	b	b	b	a	a	a	b	b	b	b	b	a	b	a	b	a	a	b	a	b	b	a	b	a	b	b
3432990D6	b	a	a	b	b	b	b	b	b	b	a	-	b	a	a	b	a	b	b	a	a	b	a	b	-	-	b	b	a	a	b	b	b	a	a	b	a	a	a	a	b	a	b	a	a	-	a	b	b
3433046D7	b	a	a	b	a	a	a	a	b	b	a	a	b	a	a	a	a	a	b	a	a	b	a	-	a	a	-	-	-	b	a	a	a	-	a	b	a	-	a	-	b	a	a	a	a	b	a	a	a
3433055D4	a	a	a	a	a	a	-	a	b	b	a	a	a	b	a	b	a	a	a	a	a	b	a	b	b	b	a	a	b	b	b	a	a	a	b	b	a	a	-	a	a	-	a	a	a	a	b	b	b
3433087D6	b	a	a	b	a	a	b	a	a	a	a	a	a	a	b	b	b	b	a	a	a	a	a	b	b	-	b	a	-	b	a	b	b	b	b	b	-	a	b	a	b	b	-	a	a	b	a	a	b
3433108S3	a	b	a	b	b	a	a	b	a	a	a	a	a	b	b	b	a	b	b	b	b	b	b	b	a	b	a	a	b	b	a	a	a	b	b	a	a	a	b	b	a	b	b	b	b	b	b	b	a
3433131D7	b	a	a	a	a	a	a	a	b	a	a	a	a	a	a	a	a	a	a	a	a	a	a	b	a	a	a	a	a	a	a	-	a	a	a	a	a	a	b	a	a	a	a	-	a	a	b	a	a
3433138D6	b	a	a	b	b	b	b	b	a	b	a	a	b	a	a	b	a	-	b	a	a	b	a	b	a	a	a	b	a	b	b	b	b	a	a	b	a	a	-	a	a	a	b	a	a	b	a	b	b
3433289D5	a	b	a	a	a	b	a	a	a	b	a	a	a	a	a	b	a	a	a	-	b	a	b	a	a	b	b	a	b	a	a	b	b	a	b	a	-	a	a	b	b	b	a	a	b	b	a	b	b
3433300D6	b	a	a	b	b	b	b	b	a	b	a	a	b	a	a	b	-	a	b	-	a	b	a	b	-	a	a	b	a	b	b	b	b	a	a	b	a	a	a	a	a	b	b	b	a	b	a	b	b
3433310D5	a	b	a	a	a	a	a	a	a	b	a	b	-	a	a	b	a	-	a	b	b	a	a	b	b	b	a	a	b	a	-	b	b	a	b	a	-	a	a	a	b	b	b	a	b	-	a	b	b
3433359D3	a	b	a	a	a	a	a	b	a	a	a	a	a	-	b	b	a	a	b	b	b	a	b	b	a	-	a	a	-	b	a	a	a	-	b	a	a	a	b	-	a	a	b	a	-	b	b	-	b
3433377D5	a	a	a	a	b	a	b	b	b	a	a	b	a	b	a	b	b	b	a	b	a	a	a	a	b	b	b	b	a	b	b	a	a	b	a	b	b	a	b	b	a	a	a	b	b	a	b	a	b
3433387D7	a	a	a	a	a	a	a	a	b	a	a	a	a	a	a	a	b	b	a	b	a	b	-	a	b	a	a	a	a	a	a	b	a	a	-	-	a	b	a	b	a	b	b	a	b	a	a	b	b
3433450D1	a	a	a	a	b	a	a	a	a	b	b	b	a	b	b	a	a	b	b	a	a	a	a	a	b	a	a	b	b	b	-	b	b	b	a	b	b	a	b	b	a	b	a	a	b	b	b	b	b
3433508D5	a	a	a	a	b	b	a	a	a	a	b	a	a	b	b	b	b	a	a	a	a	a	b	-	a	a	b	b	a	b	a	a	a	a	a	a	a	b	b	a	a	a	a	b	-	a	b	a	a
3433512D7	a	a	a	a	a	a	a	a	a	a	a	a	a	a	a	a	a	-	a	a	a	-	a	a	a	a	-	a	a	a	a	a	a	a	a	a	-	a	b	-	a	a	a	a	a	-	b	a	a
3433566D5	a	b	a	a	a	a	a	b	a	a	b	b	a	b	a	b	b	-	a	b	b	b	a	b	a	a	b	b	a	b	a	b	b	b	a	b	b	a	a	b	a	a	a	b	a	b	b	b	a
3433594D1	a	a	a	a	b	a	a	a	a	b	b	b	a	b	b	-	a	b	b	a	a	a	-	a	a	a	b	-	b	b	a	b	b	b	a	b	b	a	b	b	a	b	a	b	b	a	b	b	b
3433599D3	a	a	a	a	a	b	a	a	a	a	a	a	a	a	a	a	b	a	b	a	a	a	a	b	a	a	b	a	a	a	b	b	b	a	a	a	-	a	a	a	a	a	a	a	b	a	a	a	b
3433614D5	a	b	a	a	a	a	a	b	a	b	b	b	a	b	a	a	b	a	a	b	b	b	-	b	a	a	b	-	b	b	a	b	b	b	a	b	b	a	a	b	a	a	a	b	a	-	b	b	a
3433621D4	a	a	a	a	a	a	b	a	b	b	a	a	b	b	a	b	a	a	a	a	a	a	a	b	b	b	a	a	b	b	b	a	a	-	b	b	a	a	b	-	a	a	b	a	a	-	b	b	b
3433721D2	b	b	a	a	a	b	b	a	b	b	b	a	a	a	a	b	b	a	b	b	b	b	-	a	a	a	b	a	a	a	a	a	a	b	a	a	-	a	a	b	a	b	b	b	a	b	a	a	a
3433725S3	a	b	a	b	a	a	a	b	a	a	a	a	a	b	b	b	a	b	b	b	b	b	b	b	a	b	a	a	b	b	a	a	a	b	b	a	a	a	b	b	a	a	b	a	b	b	b	b	b
3433754S5	a	b	a	a	a	a	b	b	a	a	b	b	a	b	a	a	b	a	a	b	b	a	a	b	a	a	b	b	a	b	b	b	b	b	a	b	b	a	b	b	a	a	a	b	a	a	b	b	a
3433760S7	b	b	a	a	b	b	b	b	a	b	b	b	b	b	b	b	b	a	b	a	a	b	b	a	a	b	b	a	b	a	b	b	b	a	a	b	b	a	b	a	b	a	b	b	a	b	b	a	a
3433823D3	a	b	a	b	b	a	a	b	a	a	a	a	a	b	b	b	a	b	b	b	b	b	b	b	a	b	a	a	b	b	a	a	a	b	b	a	a	a	b	b	a	a	-	a	b	b	b	b	b
3433886D3	a	a	a	a	a	b	a	a	a	a	a	b	a	a	a	a	b	a	b	a	a	a	a	b	a	a	b	a	a	-	a	a	a	a	a	-	a	-	a	a	a	a	a	a	b	-	a	a	b
3434005S1	a	a	a	a	b	a	a	a	a	b	b	b	a	b	b	a	a	-	b	a	a	a	a	a	b	a	a	b	b	b	a	b	b	b	a	b	b	a	b	b	a	b	a	a	b	b	b	b	b
3434007D1	b	a	a	b	a	b	a	a	b	b	b	a	a	b	b	a	b	b	a	a	a	a	a	b	a	b	a	a	b	b	a	b	b	b	b	b	-	a	b	b	a	b	-	a	b	b	b	b	a
3434041D5	a	b	a	a	a	a	a	b	a	a	b	b	a	b	a	a	b	a	a	b	b	b	a	b	a	a	b	b	a	b	a	b	b	b	a	b	b	a	a	b	a	a	a	b	a	a	b	b	a
3434111D2	b	b	a	a	a	b	a	a	b	-	b	-	a	a	a	b	b	a	b	b	-	b	b	a	a	b	b	a	b	b	a	a	a	-	a	a	a	a	a	a	a	b	b	b	a	b	a	a	a
3434145D2	a	b	a	a	b	a	b	b	b	b	b	b	b	a	a	b	a	a	b	a	b	a	a	-	b	a	a	a	b	-	b	b	b	b	b	a	b	a	b	b	b	a	a	a	b	b	a	-	a
3434170D7	b	b	a	a	b	b	b	b	a	b	b	b	b	b	b	b	a	a	b	a	a	a	b	b	-	b	a	a	b	-	b	a	a	a	a	b	b	a	b	-	a	a	-	b	a	b	b	-	a
3434179D7	a	a	a	a	a	a	a	a	a	a	a	a	a	a	a	a	a	a	a	a	-	a	a	b	a	a	a	a	a	a	-	a	a	a	a	a	a	a	b	a	a	a	a	a	a	a	b	a	a
3434190S6	b	b	a	a	b	b	a	b	b	b	b	b	b	a	b	a	a	a	b	b	b	b	b	a	a	b	a	b	b	a	b	a	a	a	b	b	b	b	a	b	a	a	b	b	b	b	b	b	a
3434199S2	a	a	a	a	a	b	b	a	a	a	b	a	a	a	a	a	b	a	b	b	a	a	b	a	a	a	b	a	a	a	a	a	a	a	a	a	a	a	b	a	a	a	a	b	b	b	b	a	a
3434208S6	b	a	a	b	b	b	b	b	a	b	b	a	b	a	a	b	a	a	b	a	a	b	a	b	a	a	a	b	a	a	b	a	a	a	b	b	a	a	a	a	a	a	b	b	b	b	a	b	b
3434232S2	a	b	a	a	a	b	b	a	b	a	b	a	a	a	a	a	b	a	b	b	b	b	b	b	a	a	b	a	a	a	a	a	a	a	a	a	a	a	a	a	a	b	a	b	b	-	a	a	a
3434253S2	a	b	a	b	a	a	b	b	b	b	b	b	b	a	a	a	a	a	b	b	b	b	a	b	a	b	a	a	b	a	b	b	b	a	a	a	b	a	b	b	b	b	a	a	b	b	a	a	a
3434255S2	b	b	a	a	a	b	b	a	b	b	b	a	a	a	a	b	b	a	b	b	b	b	b	-	a	a	b	a	a	a	a	a	a	b	a	a	a	a	a	b	a	b	b	b	a	b	a	a	a
3434269S3	a	a	a	b	a	a	a	b	b	a	b	a	a	a	b	-	b	a	b	a	b	a	a	a	a	a	b	b	a	b	a	a	a	-	b	a	a	a	a	a	b	a	a	a	a	-	a	a	b
3434300S4	b	a	a	b	b	a	a	a	a	b	a	a	a	b	a	b	a	a	a	a	b	a	a	b	b	b	a	a	b	b	b	b	b	a	b	b	a	b	a	a	a	a	b	b	a	a	a	b	b
3661607D1	a	a	a	a	b	a	a	a	a	b	b	b	a	b	b	a	a	b	b	a	a	a	a	a	b	-	-	b	b	b	a	b	b	b	a	b	b	a	b	b	a	a	a	a	b	b	b	b	b
3661613S1	a	a	a	a	a	a	a	a	a	a	b	b	a	b	b	a	a	b	b	a	a	a	a	a	b	a	a	b	b	b	a	b	b	a	a	b	b	a	b	b	a	a	a	a	b	b	b	b	b
3661616D5	a	b	a	b	a	b	a	a	a	b	a	a	a	a	b	b	a	a	a	a	b	a	b	b	a	b	b	a	b	a	a	b	b	a	b	a	a	a	a	b	b	b	a	a	b	b	a	b	b
3661647D7	a	a	a	a	a	a	a	a	a	a	a	a	a	a	a	a	a	-	a	a	a	a	a	a	a	-	-	a	a	a	a	a	a	a	a	a	a	a	b	a	a	a	a	a	a	a	b	a	a
3661664D1	a	a	a	b	a	a	b	a	a	a	b	b	a	b	b	-	a	b	a	a	-	a	-	-	b	b	a	a	b	b	a	b	b	a	b	b	b	a	b	b	a	a	a	b	b	b	a	b	b
3661747D1	a	b	a	b	b	a	b	b	b	b	b	b	b	b	b	b	b	a	b	a	a	a	a	b	a	b	b	a	b	b	b	b	b	-	b	-	b	a	b	b	b	a	b	b	-	b	a	b	b
3661756S1	a	b	a	b	b	a	b	a	b	b	b	b	b	b	b	a	a	a	b	a	a	a	a	a	a	b	a	a	b	a	a	b	b	a	b	a	b	a	b	b	b	a	b	b	a	-	a	b	a
3661757D3	a	a	a	b	a	a	a	b	b	a	a	a	a	b	b	-	b	-	b	b	b	b	a	b	a	b	a	a	b	b	a	a	a	b	b	a	a	a	a	b	a	-	b	a	b	b	b	b	a
3661788D2	b	b	a	a	b	a	b	b	b	b	b	b	b	b	b	b	b	b	b	a	b	a	b	b	b	-	a	b	b	a	a	b	b	b	b	b	a	b	b	b	a	b	a	a	b	b	b	a	b
3661803D7	b	a	a	b	a	a	b	a	b	a	a	a	a	a	a	-	a	a	a	a	a	a	a	b	-	a	a	a	a	-	a	a	a	a	a	-	a	a	a	a	a	-	a	a	a	b	a	a	a
3661855D3	a	a	a	a	a	a	b	b	a	a	b	a	b	b	b	-	b	a	a	b	b	a	a	b	b	b	a	b	a	a	b	b	b	a	a	a	a	a	b	b	b	b	b	b	b	b	b	b	b
3661866D5	a	b	a	a	a	a	b	b	a	a	a	b	a	b	b	a	b	a	a	b	b	-	a	a	-	a	b	b	a	b	b	a	a	b	a	b	b	a	b	b	a	a	a	b	b	a	b	a	a
3661872D5	a	b	a	a	a	a	a	b	a	a	b	b	a	b	a	a	b	a	a	b	b	b	a	a	-	a	b	a	a	b	a	b	b	b	a	b	b	a	a	-	a	a	a	b	a	a	-	b	a
3661885S6	b	a	a	b	b	b	b	b	a	b	b	a	b	a	a	b	a	a	b	a	a	b	a	a	a	b	a	b	a	a	b	a	a	a	b	b	a	a	a	a	a	a	b	b	b	b	a	b	b
3661924D5	b	b	a	b	a	b	a	a	a	b	a	a	a	b	b	b	a	a	b	a	b	a	b	b	a	a	a	a	b	a	a	b	b	a	b	-	a	b	a	a	b	b	b	a	a	a	a	b	a
3661927S6	b	a	a	b	b	b	b	b	a	b	a	a	b	a	a	b	a	a	b	a	a	b	a	b	a	a	a	b	a	a	b	b	b	a	a	b	a	a	a	a	a	a	b	a	a	b	a	b	b
3662020D5	b	b	a	b	a	b	a	a	a	b	a	a	a	b	b	a	a	a	a	a	b	a	b	b	a	a	a	a	b	-	a	b	b	a	b	a	a	a	a	a	b	b	b	a	-	-	a	b	b
3662066D5	a	b	a	b	a	a	b	a	b	a	b	b	b	b	b	-	a	a	a	a	a	a	-	-	-	b	a	a	b	a	a	b	b	a	b	a	b	a	b	b	b	a	a	b	a	b	a	b	a
3662086D1	a	a	a	a	b	a	a	a	a	b	b	b	a	b	b	b	a	b	b	a	a	a	a	b	a	a	b	b	b	b	a	b	b	b	a	b	b	a	b	b	a	b	a	b	b	b	b	b	b
3662164D7	a	a	a	a	a	a	b	b	a	a	b	a	a	a	b	a	b	a	a	b	b	a	a	a	b	b	a	b	a	a	b	b	b	a	b	a	a	a	b	b	b	b	b	b	b	b	b	a	b
3662166D3	b	b	a	b	b	a	b	b	a	b	b	a	b	b	b	b	a	b	b	b	b	b	b	a	b	b	a	b	b	b	-	a	a	b	b	b	a	b	b	b	b	b	b	b	b	b	b	b	a
3662171D7	b	a	a	b	a	a	a	a	b	b	a	a	b	a	a	-	b	b	b	a	a	a	a	a	a	a	a	a	a	b	a	a	a	a	a	b	a	a	a	a	b	a	a	a	a	b	a	a	a
3662194D7	a	a	a	a	a	a	a	a	a	a	a	a	b	a	a	a	a	a	a	a	a	-	a	b	b	a	a	a	a	a	a	a	a	a	a	-	a	a	b	b	a	a	a	b	a	b	b	b	a
3662222D5	a	b	a	a	a	a	a	b	a	b	b	b	a	b	a	-	b	a	a	b	b	b	a	b	a	-	b	b	a	b	a	b	b	b	a	b	b	a	a	b	a	a	a	b	a	-	b	b	a
3662278D4	b	a	a	a	a	a	a	a	a	a	a	a	a	a	a	-	a	a	a	a	a	a	a	b	-	-	-	a	a	a	a	a	-	a	a	-	a	a	b	a	-	a	a	a	a	a	b	a	a
3662280D3	a	a	a	a	a	b	a	a	a	a	a	a	a	a	a	a	b	-	b	a	a	a	-	b	a	a	b	a	-	b	b	b	b	a	a	a	a	a	a	-	a	a	a	a	b	a	a	a	b
3662445S1	a	b	a	b	b	a	b	a	b	b	b	b	b	b	b	a	a	a	a	a	a	a	a	a	a	b	a	a	b	a	a	b	b	a	b	a	b	a	b	b	b	a	a	b	a	b	a	b	a
3662578D7	b	a	a	b	a	a	a	a	b	b	a	a	b	a	a	a	-	-	b	a	a	b	a	a	b	a	a	a	a	b	a	a	a	a	a	b	a	a	a	b	b	a	a	a	a	b	a	a	a
3662594D4	a	a	a	a	a	a	b	b	a	b	a	a	a	b	a	b	a	a	a	b	a	-	a	b	b	b	-	a	b	a	b	b	b	a	b	a	a	a	b	a	b	b	b	b	a	a	b	a	b
3662647D4	b	a	a	b	b	a	a	a	a	b	a	a	a	b	a	a	a	a	a	a	b	-	a	b	b	b	a	a	a	b	b	b	b	a	a	b	a	b	a	a	a	a	b	b	-	b	a	b	b
3662776D2	a	b	a	a	b	a	b	b	b	b	b	b	b	a	a	b	-	a	b	a	b	a	a	a	b	-	a	a	b	b	b	b	b	b	b	a	b	a	b	b	b	a	b	a	b	b	a	a	a
3662781D3	a	b	a	b	a	a	a	b	b	a	b	a	a	a	b	b	b	a	b	b	b	a	a	a	a	b	b	b	a	b	a	a	a	b	b	a	a	a	a	a	b	a	a	a	a	b	a	a	b
3662799S7	b	b	a	a	b	b	b	b	a	b	b	b	b	b	b	b	b	a	b	a	a	a	b	a	a	b	a	a	b	a	b	a	a	a	a	b	b	a	b	a	b	a	b	b	a	b	b	a	a
3662811D7	b	a	a	b	b	b	b	b	b	b	a	a	b	a	a	b	a	b	b	a	a	b	a	b	a	a	b	b	a	a	b	b	b	a	-	b	a	a	-	a	a	a	b	a	a	-	a	b	b
3662888D2	a	b	a	a	b	a	b	b	b	b	b	b	b	a	a	b	a	a	b	a	b	a	a	b	b	a	a	-	b	a	b	b	b	b	b	a	b	a	b	b	b	a	b	a	b	b	a	a	a
3662934D6	a	b	a	a	-	b	a	b	a	b	a	a	a	a	a	b	a	-	a	b	b	a	a	b	b	b	a	a	b	a	a	b	b	a	b	a	a	a	a	a	b	b	b	a	b	b	a	b	-
3662943D5	a	b	a	a	a	b	a	a	a	b	a	a	a	a	a	b	a	a	a	a	b	a	b	a	a	b	b	a	b	a	a	b	b	a	b	a	a	a	a	b	b	b	a	a	b	b	a	b	b
3663027D4	a	-	a	a	a	a	b	b	a	a	b	a	b	a	b	b	b	a	-	b	b	a	a	a	b	b	a	b	a	a	b	b	b	b	-	a	a	a	b	b	b	b	b	b	b	b	b	-	b
3663081D7	b	b	a	a	a	a	a	a	a	b	a	a	a	b	a	-	a	a	a	a	b	a	b	b	a	a	a	a	b	a	a	b	b	a	b	a	a	a	a	a	b	a	a	a	a	a	a	a	a
3663085D3	a	a	a	a	a	a	b	b	a	b	a	a	a	b	a	b	a	a	a	b	a	a	a	b	b	b	-	a	b	a	b	b	b	a	b	-	a	a	b	a	a	b	b	a	a	a	b	a	b
3663125D5	a	b	a	a	a	b	a	a	a	b	-	a	a	a	a	b	a	a	a	a	b	a	b	a	-	b	b	a	b	b	-	b	b	a	b	a	-	a	a	b	b	b	a	a	b	b	a	b	b
3663139D7	b	a	a	b	b	b	b	b	b	b	a	a	b	a	a	b	-	a	b	a	-	b	a	b	a	a	b	b	a	a	b	b	b	a	a	b	a	a	a	a	a	a	b	a	a	b	a	b	b
3663154D3	a	a	a	a	a	a	a	b	-	a	a	a	a	b	b	a	b	-	b	-	b	a	a	b	-	b	a	-	b	b	a	a	a	a	b	a	a	a	a	b	a	a	b	a	b	b	b	-	a
3663162S6	b	b	a	a	b	b	a	b	b	b	b	b	b	b	b	a	a	a	b	b	b	b	b	a	a	b	a	b	b	a	b	a	a	a	b	b	b	b	a	b	a	a	b	b	b	b	b	b	a
3663165D2	a	b	a	b	a	a	b	b	b	b	b	b	a	a	a	a	-	b	-	b	b	b	a	b	-	b	a	a	b	b	b	b	b	a	a	a	b	a	b	b	b	b	a	a	b	b	a	a	a
3663166D3	a	a	a	a	a	b	a	a	a	a	a	a	a	a	a	a	b	-	b	a	a	a	a	b	a	a	b	a	a	a	b	b	b	a	a	a	a	-	-	a	-	-	a	a	b	a	a	a	b
3663185S5	a	a	a	a	b	a	b	b	b	a	a	b	a	b	a	b	b	b	a	b	a	a	a	a	b	b	b	b	a	b	b	a	a	b	a	b	b	a	b	b	a	a	a	b	b	a	b	a	b
3663214D4	b	a	a	b	a	a	a	a	b	a	a	a	b	a	a	b	a	a	b	a	a	a	a	b	-	a	a	a	a	b	-	a	a	a	a	-	a	a	a	a	b	a	a	a	a	b	a	a	a
3663219D4	a	a	a	a	a	a	b	b	a	a	b	a	a	a	b	b	-	a	a	b	b	a	-	b	b	b	-	a	a	-	b	b	b	a	b	a	a	a	b	b	b	b	b	b	b	b	b	a	b
3663272D6	b	a	a	b	b	b	b	b	a	b	b	a	b	a	a	b	a	a	a	a	a	-	a	b	a	a	a	b	a	a	b	a	a	a	a	b	a	a	a	a	a	a	b	b	a	b	a	b	b
3663294D3	a	a	a	a	a	b	a	a	a	a	a	b	a	a	a	a	b	a	b	a	a	a	a	b	a	a	b	a	a	a	a	a	a	a	a	a	a	a	a	a	a	a	a	a	b	a	a	a	b
3663315D4	a	a	a	a	a	a	b	b	a	a	b	a	a	a	b	a	a	a	a	b	-	a	a	b	b	b	a	a	-	b	b	b	b	a	b	-	a	a	b	b	b	b	b	b	b	b	b	a	b
3663385D7	b	a	a	b	a	a	a	a	b	b	a	a	b	a	a	a	a	a	b	a	a	-	a	a	a	a	a	a	-	b	a	-	a	-	a	b	a	a	a	-	b	-	a	a	a	b	a	a	a
3663442D1	a	b	a	b	a	a	b	a	b	a	b	b	b	b	b	a	a	-	a	a	a	a	-	b	-	b	a	a	b	-	a	b	b	a	b	-	b	a	b	b	b	b	a	b	a	b	a	b	a
3663467D5	a	b	a	a	a	a	b	b	a	a	a	b	a	b	b	a	b	a	-	b	b	a	a	a	-	a	b	b	-	b	b	a	a	b	a	b	b	a	b	b	a	a	a	b	b	b	b	a	-
3663468D2	a	b	a	a	a	a	b	b	a	a	a	b	a	b	b	-	b	a	a	b	b	a	a	a	a	a	b	b	a	b	b	a	a	b	a	b	b	a	b	-	a	-	a	b	b	b	b	a	a
3663480D4	a	a	a	a	a	a	b	a	b	b	a	a	-	b	a	b	a	a	-	a	a	b	a	b	b	b	-	a	b	b	b	a	a	a	b	b	a	a	b	a	a	a	b	a	-	-	b	b	b
3663508D5	b	b	a	b	a	b	a	a	a	b	a	a	a	b	b	b	a	b	a	a	b	a	b	b	-	a	a	a	b	b	a	b	b	a	b	a	a	-	-	-	b	b	b	a	a	b	a	b	b
3663546D4	a	b	a	a	a	a	b	b	a	a	a	a	a	b	a	b	a	-	a	b	a	a	a	b	b	b	a	a	a	a	b	b	b	a	b	-	a	a	b	-	b	b	b	b	-	b	b	a	b
3663555D2	a	a	a	a	b	b	a	a	a	a	b	a	a	b	b	b	b	b	a	a	a	a	b	b	a	a	b	b	a	b	a	a	a	a	a	b	a	b	a	a	a	a	b	b	a	-	b	a	a
3663623D4	a	a	a	a	a	a	b	b	a	b	a	a	a	b	a	b	a	a	a	b	a	a	a	b	b	b	a	a	b	-	b	b	b	a	b	-	a	a	b	-	a	b	b	a	b	a	b	a	b
3663661S1	a	b	a	b	a	a	b	a	b	a	b	b	b	b	b	a	a	a	a	a	a	a	a	a	a	b	a	a	b	a	a	b	b	a	b	a	b	a	b	b	b	a	a	b	a	b	a	b	a
3663670D1	a	a	a	a	b	a	a	a	a	b	b	b	-	b	b	b	a	b	-	a	a	a	a	b	b	a	a	b	b	b	-	b	b	b	a	b	b	a	b	b	a	b	a	a	b	b	-	b	b
3663739D1	a	a	a	a	a	a	a	a	-	a	b	b	-	b	b	b	a	b	a	a	a	a	a	-	b	b	a	b	b	b	a	b	b	a	a	b	b	a	b	b	a	a	a	a	b	b	b	b	b
3663782D4	a	a	a	a	a	a	b	b	a	a	b	-	a	-	b	a	a	a	a	b	a	a	a	b	b	b	a	a	a	a	b	b	b	a	b	-	-	a	b	b	b	b	b	b	b	b	b	a	b
3663783D2	a	a	a	b	a	a	a	b	b	a	b	a	b	a	b	b	b	a	b	a	b	a	b	b	a	a	b	b	b	b	b	a	b	b	b	a	a	-	-	-	b	a	a	b	a	b	a	b	b
3663828S1	a	b	a	b	a	a	b	a	a	a	b	b	b	b	b	a	a	a	a	a	a	a	a	a	b	b	a	-	b	a	a	b	b	a	b	a	b	a	b	b	b	a	a	b	a	b	a	b	a
3663869D2	a	a	a	a	b	b	a	a	a	a	b	a	a	b	b	b	b	-	a	a	a	a	b	b	a	a	b	b	-	b	a	a	a	a	-	-	a	b	a	a	a	a	a	b	-	b	b	a	a
3663957D4	a	a	a	a	a	a	b	b	a	b	a	a	a	a	a	b	a	a	a	b	a	a	b	b	b	b	a	a	b	a	b	-	b	a	b	a	a	a	b	a	a	b	b	a	a	a	a	a	b
3663994D2	-	a	a	a	a	a	a	b	b	a	a	a	a	b	b	a	b	-	b	b	b	b	a	b	a	b	a	b	b	b	a	-	a	a	b	-	a	a	a	b	a	a	b	a	b	b	b	b	a
3663998D1	a	a	a	a	b	a	a	a	a	b	b	b	a	b	b	a	-	b	b	a	a	a	a	-	b	a	b	b	-	b	a	b	b	b	a	b	b	a	b	b	a	b	a	a	b	b	b	b	b
3664079S7	a	a	a	a	a	b	b	a	a	a	b	a	a	a	a	a	b	a	b	b	a	a	b	a	a	a	b	a	a	a	a	a	a	a	a	a	a	a	a	a	a	a	a	b	b	b	a	a	a
3664090S6	-	a	a	b	b	b	b	b	b	b	a	a	b	a	a	b	a	a	b	a	a	b	a	b	a	a	b	b	a	a	b	b	b	a	a	b	a	a	a	a	a	a	b	a	a	b	a	b	b
3664127D6	b	a	a	a	b	b	b	b	a	b	b	a	b	a	a	b	a	-	b	a	a	b	a	a	-	b	a	b	b	a	b	-	a	-	b	b	-	a	a	a	a	a	b	b	b	b	a	b	b
3664171D6	b	a	a	a	b	b	b	b	a	b	b	a	b	a	a	-	-	a	b	a	a	b	a	a	a	b	-	b	b	-	b	a	a	a	b	b	a	a	a	a	a	a	b	b	b	b	a	b	b
3664179D6	b	b	a	b	a	b	b	b	b	b	a	a	b	a	a	b	-	b	b	b	a	a	a	b	b	a	b	b	-	-	b	b	b	a	b	b	a	a	-	a	b	a	b	a	a	b	a	b	b
3664181D3	a	a	a	a	a	b	a	a	a	a	a	-	a	a	-	-	b	a	b	a	a	a	a	b	a	a	b	-	b	a	a	b	b	a	a	a	a	a	-	a	a	a	a	a	b	a	a	a	b
3664245D6	b	a	a	b	a	a	b	a	a	a	a	a	a	a	b	b	b	b	a	-	a	a	-	b	b	a	b	-	a	b	a	b	b	b	b	-	a	-	b	-	b	b	a	a	-	b	a	a	b
3664296D1	a	a	a	a	b	a	a	a	a	b	b	b	a	b	b	a	a	b	b	a	a	a	a	a	b	a	a	b	b	b	a	b	b	b	a	b	b	a	b	b	a	a	a	a	b	b	b	b	b
3664350D7	a	a	a	b	a	a	a	a	b	a	a	a	a	a	a	a	-	b	a	a	b	a	a	b	b	a	a	b	-	b	a	a	a	b	b	a	a	b	b	b	a	b	a	a	b	-	a	b	b
3664403D2	b	b	a	a	b	a	b	b	b	b	b	a	b	b	a	b	b	-	b	-	b	a	b	a	b	a	-	b	b	a	b	b	b	b	b	a	a	a	b	b	b	a	a	-	b	b	b	-	a
3664409D5	a	a	a	b	a	a	a	b	b	a	b	a	a	a	b	b	b	a	b	a	b	a	a	a	a	a	b	b	a	b	a	a	a	b	b	a	a	a	a	a	b	a	a	a	a	-	a	a	b
3664424D3	a	a	a	a	a	b	a	a	a	a	b	a	a	a	a	a	b	a	b	a	b	a	a	b	-	a	b	a	a	b	a	a	a	a	a	a	a	a	a	a	b	a	a	a	a	b	a	a	b
3664430D1	a	b	a	b	a	a	b	a	b	a	b	b	b	b	b	a	a	-	a	a	a	a	a	-	-	b	-	a	b	a	a	b	b	a	b	a	b	a	b	b	b	a	a	b	a	b	a	b	a
3664434D7	b	b	a	a	b	a	b	b	b	b	b	a	b	b	a	b	b	a	a	a	b	a	b	b	b	a	a	b	b	-	b	b	b	b	b	a	a	a	b	b	b	a	a	a	b	-	b	a	a
3664481D7	a	a	a	b	a	a	a	b	b	a	b	a	a	a	b	b	b	a	b	-	b	a	-	-	a	-	b	-	a	b	a	a	a	b	b	a	a	a	a	a	b	a	a	a	a	b	a	-	b
3664501D7	b	a	a	b	a	a	a	a	b	b	a	a	b	a	a	-	a	a	b	a	-	a	a	b	a	a	a	-	-	b	a	a	a	b	a	b	a	a	-	a	b	a	a	a	a	b	a	a	a
3664534S3	a	a	a	a	a	a	a	b	b	a	a	a	a	b	b	a	b	a	b	b	b	b	a	b	a	b	a	b	b	b	a	a	a	a	b	a	a	a	a	b	a	a	b	a	b	b	b	b	a
3664569D3	a	a	a	a	-	b	a	a	a	a	b	-	a	a	a	a	b	b	b	a	a	a	a	a	a	a	b	-	a	-	a	a	a	a	a	a	a	-	a	-	a	a	a	a	b	a	a	a	b
3664570D6	b	a	a	a	-	a	-	b	a	a	a	b	a	a	b	a	-	b	a	b	a	b	-	-	a	-	b	a	a	b	-	b	b	a	a	b	b	a	-	b	b	a	b	-	b	b	a	a	-
3664677D6	a	a	a	a	a	b	a	b	a	a	a	a	a	a	a	a	a	a	a	a	a	-	a	a	a	a	a	a	a	a	a	b	a	a	a	b	a	a	a	-	a	a	a	a	a	b	a	a	a
3664692D2	a	b	a	b	b	a	b	b	b	b	b	b	b	a	a	-	a	a	b	b	b	b	a	b	b	b	a	a	b	a	b	b	b	a	a	a	b	a	b	b	b	b	b	a	b	b	a	a	a
3664829D5	a	b	a	a	a	b	a	a	a	b	a	a	a	a	a	b	a	-	a	a	b	a	b	a	a	b	b	a	b	a	a	b	b	a	b	-	a	a	-	b	b	b	a	a	b	b	a	b	b
3664986D7	a	a	a	a	a	a	a	a	a	a	a	a	a	a	a	b	b	a	a	a	a	a	a	a	a	a	a	a	-	a	b	a	b	a	-	-	a	a	b	-	a	a	a	-	-	a	b	a	a
3664990D7	a	a	a	a	a	a	a	a	-	a	a	a	a	a	a	a	a	a	a	a	a	a	a	-	-	a	a	a	a	a	a	a	a	a	a	a	a	a	b	-	a	a	a	a	a	a	b	a	a
3665028D7	b	a	a	a	-	a	a	a	a	a	a	a	a	a	a	a	a	a	a	a	-	a	a	b	a	a	-	a	a	a	a	a	a	a	a	a	b	a	b	a	a	a	a	b	a	b	b	a	a
3665052D3	a	a	a	-	a	b	a	a	a	a	a	-	a	a	a	b	b	a	b	a	-	a	a	b	a	-	b	a	a	a	a	a	a	a	a	-	a	a	a	a	a	-	-	a	b	a	-	-	b
3665141S7	b	b	a	a	b	b	b	b	a	b	b	b	b	b	b	b	b	a	b	b	a	b	b	a	a	b	b	a	b	a	b	b	b	a	a	b	b	a	b	a	b	a	b	b	a	b	b	a	a
3665146S1	a	b	a	b	b	a	b	a	b	b	b	b	b	b	b	-	a	a	b	a	a	a	a	a	a	b	a	a	b	b	a	b	b	a	b	a	b	a	b	b	b	a	b	b	a	b	a	b	a
3665165D3	a	b	a	a	b	b	a	a	a	a	a	b	a	a	a	a	b	a	b	a	a	a	a	b	a	a	b	a	a	a	a	a	a	a	a	a	a	a	a	a	a	a	a	a	b	a	a	-	b
3665223D4	b	a	a	b	-	a	a	a	a	b	a	a	a	b	a	-	a	b	-	a	b	a	a	b	b	a	-	-	a	b	b	b	b	b	a	b	a	b	a	a	b	a	b	b	a	b	a	b	b
3665229S4	a	b	a	a	a	a	b	b	a	a	b	a	a	b	a	b	a	a	a	b	a	a	a	b	b	b	a	a	-	a	b	b	b	a	b	a	a	a	b	a	b	b	b	b	a	a	b	a	b
3665257S3	a	a	a	a	a	a	a	b	b	a	a	a	a	b	b	a	b	a	b	b	b	b	a	b	-	b	a	b	b	b	a	a	a	a	b	a	a	a	a	b	a	a	b	a	b	-	b	b	a
3665292S1	a	a	a	a	b	a	a	a	a	b	b	b	a	b	b	a	a	b	b	a	a	a	a	a	a	a	b	b	b	b	a	b	b	b	a	b	b	a	b	b	a	b	a	b	b	b	b	b	b
3665297S7	a	a	a	a	a	a	a	a	a	a	a	a	a	a	a	-	a	b	a	a	a	a	a	a	a	a	a	a	a	a	a	a	a	a	a	a	a	a	b	a	a	a	a	a	a	a	b	a	a
3665357D1	a	b	a	b	b	a	b	a	b	b	b	b	b	b	b	a	a	a	-	a	-	a	a	a	a	b	-	a	b	a	a	b	b	a	b	a	b	a	b	b	b	a	b	a	a	b	a	b	a
3665395S2	a	b	a	b	a	a	b	b	b	b	b	b	b	a	a	a	a	a	b	b	b	b	a	b	a	b	a	a	b	a	b	b	b	a	a	a	b	a	b	b	b	b	a	a	b	b	a	a	a
3665408S6	b	a	a	b	b	b	b	b	b	b	a	a	b	a	a	b	a	b	b	a	a	b	a	b	a	a	b	b	a	a	b	b	b	a	a	b	a	a	a	a	a	a	b	a	a	a	a	b	b
3665431S4	a	a	a	a	a	a	b	a	b	b	a	a	a	b	a	b	a	a	a	a	a	a	a	b	b	b	a	a	b	b	b	a	a	a	b	a	a	a	b	a	a	a	b	a	a	a	b	b	b
3665440S3	a	a	a	b	a	a	a	a	b	a	b	a	a	a	b	b	-	a	b	a	a	a	a	a	b	a	b	a	a	a	a	a	a	b	b	a	a	a	a	a	b	a	a	a	a	a	a	b	b
3665446S4	b	a	a	b	b	a	a	a	a	b	a	a	a	b	a	b	a	a	a	a	b	a	a	b	b	b	a	a	b	b	b	b	b	a	b	b	a	b	a	a	a	a	b	b	a	a	a	b	b
3665452D1	a	a	a	-	a	a	a	a	a	a	b	b	a	b	b	a	a	b	a	a	a	a	a	a	-	b	a	a	b	a	a	b	b	a	a	b	b	a	b	b	a	a	a	a	b	b	b	b	b
3665453D7	b	a	a	b	a	a	-	a	b	a	a	a	a	a	a	a	a	a	a	a	a	-	a	b	-	a	a	a	a	a	a	a	a	a	a	a	a	-	a	a	a	-	-	a	a	b	a	a	a
3665503D5	a	b	a	b	a	b	a	a	a	b	a	a	a	a	b	a	a	a	-	a	b	a	b	b	a	b	b	a	b	a	-	b	b	a	b	a	a	a	a	b	b	b	a	a	a	b	a	b	b
3665521D1	b	a	a	b	b	b	a	b	b	a	b	a	b	b	b	b	b	b	a	a	a	a	b	b	a	-	a	-	b	b	-	b	b	b	b	b	b	b	b	b	a	b	b	a	b	b	b	b	a
3665583S7	a	a	a	a	a	a	a	a	a	a	a	a	a	a	a	a	a	-	a	a	a	a	a	-	-	a	a	a	a	-	a	a	a	a	a	a	a	a	b	a	a	b	a	a	a	-	b	a	a
3665621S3	b	b	a	b	b	a	b	b	a	a	b	a	a	b	b	b	a	b	b	b	b	b	b	b	b	b	a	b	b	b	-	a	a	b	b	a	a	b	b	b	b	b	b	b	b	b	b	b	a
3665651S2	a	a	a	a	a	b	b	a	b	a	b	a	a	a	a	a	b	a	b	a	a	a	b	a	a	a	b	a	a	a	a	a	a	a	a	a	a	b	b	a	a	a	a	b	b	b	b	a	a
3665654S6	b	a	a	a	b	b	a	b	a	b	b	b	b	a	a	a	a	a	b	b	a	b	a	a	a	b	a	b	b	-	b	a	a	a	b	b	b	a	a	b	a	a	b	b	b	b	b	b	a
3665663D4	a	b	a	a	a	a	b	b	a	a	a	a	a	b	a	b	-	a	a	b	a	a	-	b	b	b	a	a	a	a	b	b	b	-	b	a	a	a	b	a	b	b	b	b	a	a	b	-	b
3665715S5	a	a	a	a	b	a	a	b	b	a	a	b	a	b	a	b	b	b	a	b	a	a	a	a	b	b	b	b	a	b	b	a	a	b	a	b	b	a	b	b	a	a	-	b	b	a	b	a	b
3665721D3	a	a	a	a	a	a	a	b	b	-	a	a	a	b	b	b	a	a	b	b	b	b	a	b	a	b	a	a	b	b	a	a	a	b	b	a	-	a	b	b	a	-	b	a	b	b	b	b	b
3665723S2	b	b	a	a	b	a	a	b	b	b	b	a	b	b	b	b	b	a	a	a	b	a	b	b	b	a	a	b	b	a	a	b	b	b	b	b	a	b	b	b	a	a	a	a	b	a	b	a	b
3665762S5	a	a	a	a	b	a	b	b	b	a	b	b	a	a	a	b	b	b	a	b	a	a	a	a	b	b	b	b	a	b	b	a	a	b	a	b	b	a	b	b	a	a	a	b	b	a	b	a	b
3665764S5	b	b	a	b	a	b	a	a	a	b	a	a	a	b	b	a	a	a	b	a	b	a	b	b	a	a	a	a	b	a	a	b	b	a	b	a	a	b	a	a	b	b	b	a	a	a	a	b	a
3665808D2	a	b	a	b	a	a	b	b	b	b	b	b	b	a	a	a	-	a	b	b	b	b	a	b	b	b	a	a	b	a	b	b	b	-	a	a	b	a	b	b	b	b	a	a	b	b	a	a	a
3665959D1	a	b	a	a	a	b	a	a	a	b	a	a	a	a	a	b	a	-	a	-	b	a	b	-	b	b	a	a	b	a	a	b	b	a	b	a	a	a	a	a	b	b	b	a	b	b	a	b	b
3666020S1	a	b	a	b	b	a	b	a	b	b	b	b	b	b	b	-	a	a	b	a	a	a	a	a	a	b	a	a	b	b	a	b	b	a	b	a	b	a	b	b	b	a	b	b	a	b	a	b	a
3666098D3	a	a	a	a	a	a	a	a	a	a	a	a	a	a	b	b	a	b	a	b	a	b	a	b	a	b	a	a	a	b	a	a	a	a	b	a	a	a	a	a	a	a	b	a	a	a	a	b	b
3666210S5	a	a	a	a	b	a	b	b	b	a	a	b	a	b	a	b	b	b	a	b	a	a	a	a	b	b	b	b	a	b	b	a	a	b	a	b	b	a	b	b	a	a	a	b	b	a	b	a	b
3666220D1	a	b	a	b	a	a	b	a	a	a	b	a	b	b	b	a	a	a	a	a	-	a	a	a	-	b	a	a	b	a	a	b	b	a	b	a	b	a	b	b	b	a	a	b	a	b	a	b	a
3666242D2	b	b	a	a	b	a	a	b	b	b	b	a	b	b	b	b	b	a	a	a	b	a	b	b	b	a	a	b	b	a	-	b	b	b	b	b	a	b	b	a	a	a	a	a	b	-	b	a	b
3666276S5	a	b	a	a	a	b	a	a	a	b	a	a	a	a	a	b	a	a	a	a	b	a	b	a	a	b	b	a	b	a	a	b	b	a	b	a	a	a	a	b	b	b	a	a	b	b	a	b	b
3666292S4	a	b	a	a	a	a	b	b	a	b	a	a	a	b	a	b	a	a	a	b	a	a	a	b	b	b	a	a	b	a	b	b	b	a	b	a	a	a	b	a	b	b	b	b	a	-	b	a	b
3666321D3	b	b	a	b	a	b	a	a	a	b	a	-	a	a	a	a	a	-	a	a	a	a	b	a	a	a	a	a	a	a	-	b	b	a	a	a	a	-	a	a	b	b	a	a	a	a	a	a	a
3666475D3	a	a	a	b	a	a	a	b	b	a	b	a	a	a	b	b	b	a	b	-	a	a	-	-	b	a	b	b	a	b	a	a	-	b	b	a	a	a	a	-	b	a	a	a	a	a	a	b	b
3666511S4	b	a	a	b	a	a	a	a	a	b	a	a	a	b	a	a	a	b	a	a	b	a	a	b	b	b	a	a	a	b	b	b	b	b	a	b	a	b	a	a	b	a	b	b	a	b	a	b	b
3666564D5	a	a	a	a	b	a	a	b	-	a	a	b	a	b	b	a	b	b	a	b	-	a	a	-	b	b	b	b	-	b	b	a	a	b	a	b	b	a	b	b	a	a	-	b	b	a	b	a	b
3666647D1	a	a	a	a	a	b	a	a	a	a	a	a	a	a	a	a	b	a	b	a	a	a	a	b	-	-	b	a	-	-	a	a	a	a	a	a	a	-	a	a	-	a	a	a	b	-	a	a	b
3666711D7	a	a	a	b	a	a	a	a	b	a	a	a	a	a	a	a	a	b	a	a	b	a	a	b	a	a	a	b	a	b	a	a	a	b	a	a	a	a	b	b	a	b	a	a	a	a	a	a	a
3666725D7	b	a	a	b	a	a	a	a	b	a	a	-	a	a	a	a	a	-	-	a	-	a	a	b	a	a	a	a	a	-	a	a	a	a	a	a	a	a	b	a	a	a	-	a	a	a	b	a	a
3666805D4	a	b	a	a	a	a	b	a	b	b	b	b	a	b	b	b	a	b	b	a	b	b	b	b	b	b	b	a	b	b	a	a	b	a	b	b	b	a	b	b	b	a	b	a	a	a	b	a	b
3666816D3	a	a	a	a	a	b	a	a	-	a	a	a	a	a	a	-	b	-	b	a	a	a	a	-	-	a	b	a	-	a	b	b	b	a	a	a	a	a	a	a	a	a	a	a	b	b	a	a	b
3666821S3	a	b	a	b	b	a	a	b	a	a	a	a	a	b	b	b	a	b	b	b	b	b	b	b	a	b	a	a	b	b	a	a	a	b	b	a	a	a	b	b	a	a	b	a	b	b	b	b	b
3666886D6	a	b	a	a	b	a	b	b	b	b	b	b	b	b	a	b	a	-	b	a	b	a	b	a	b	a	a	b	b	a	b	b	b	b	b	a	b	a	-	b	b	a	a	a	b	b	b	a	a
3666924D3	b	b	a	b	b	a	b	b	a	b	b	a	b	b	b	-	a	b	b	-	b	-	b	a	b	a	a	b	b	-	a	a	a	b	b	b	a	-	-	b	b	b	b	b	a	b	b	b	a
3667033D5	a	b	a	a	a	b	a	b	a	b	a	a	a	a	a	b	b	-	a	a	b	a	b	a	a	b	b	-	b	a	-	b	b	a	b	b	a	b	a	b	b	b	a	a	b	b	a	b	b
3809767D1	a	a	a	b	a	b	a	a	b	b	b	a	a	b	b	b	-	b	b	a	-	a	a	a	a	a	a	b	b	b	a	b	b	b	b	b	a	a	b	b	a	b	a	a	b	a	b	b	b
3809842D5	a	b	a	a	a	a	b	b	a	a	a	b	a	b	a	a	b	a	a	b	b	a	-	b	a	a	b	b	a	b	b	b	b	b	a	b	b	a	b	b	a	a	a	b	a	-	b	a	a
3809851D1	a	b	a	b	b	a	b	b	b	b	b	b	b	a	a	a	a	a	b	b	b	b	a	b	b	a	-	-	b	a	b	b	b	a	a	a	b	a	b	b	b	b	b	a	b	b	a	b	a
3809894D7	a	a	a	b	a	a	-	a	a	a	a	a	a	a	a	-	-	b	a	a	a	a	a	b	-	-	a	b	a	-	a	a	a	-	a	-	a	a	b	b	a	b	a	a	a	b	b	-	a
3810044D4	a	a	a	a	a	a	b	b	a	a	b	b	b	a	b	a	b	a	a	b	b	a	a	a	b	b	a	b	a	a	b	b	b	a	a	-	a	a	b	b	b	b	b	b	b	b	b	a	b
3810354S5	a	b	a	a	a	a	a	b	a	b	b	b	a	b	a	a	b	a	a	b	b	b	a	b	a	a	b	b	a	b	a	b	b	b	a	b	b	a	a	b	a	a	a	b	a	a	b	b	a
3810379D3	a	a	a	a	a	b	a	a	b	a	a	a	a	a	a	-	b	a	b	a	a	a	a	b	-	-	b	a	a	a	b	b	b	-	a	a	a	a	a	a	a	a	a	a	b	b	a	a	b
3810891D5	b	b	a	b	a	b	a	a	a	b	a	-	b	b	b	a	a	a	b	-	b	a	b	b	a	a	a	a	b	b	-	b	b	a	b	a	a	b	a	-	b	b	b	a	-	a	a	b	a
3810892S6	a	b	a	a	a	a	a	b	a	b	b	b	a	b	a	-	b	a	a	b	b	b	a	b	a	a	b	b	a	-	a	b	b	b	a	b	b	a	a	b	a	a	a	b	a	a	b	b	a
3810954D5	a	b	a	a	a	b	a	a	a	b	a	b	a	a	a	b	a	a	a	a	b	a	b	a	a	b	b	a	b	a	a	b	b	a	b	a	a	-	-	b	b	b	a	a	b	b	a	b	b
3811111D5	a	b	a	a	a	b	a	a	a	b	a	a	a	a	a	b	a	b	a	a	b	a	b	a	-	b	b	a	b	a	-	b	b	a	b	a	a	a	-	b	b	b	b	a	b	b	a	b	b
3811140D7	b	b	a	a	b	b	b	b	a	b	b	b	b	b	b	b	a	a	b	a	a	a	b	-	a	b	a	a	b	a	b	a	a	a	a	b	b	a	b	a	a	a	-	b	a	b	b	a	a
3811235D2	b	b	a	a	a	b	b	a	b	b	b	a	a	a	a	b	b	a	b	b	b	b	b	b	a	a	b	a	-	-	a	a	a	b	a	-	a	a	a	a	a	b	b	b	-	b	a	a	a
3811291D4	a	a	a	a	a	a	b	b	a	a	b	a	b	a	b	a	b	a	a	b	b	-	a	b	b	b	-	b	-	b	b	b	b	-	a	a	a	a	b	b	b	b	b	b	b	b	b	-	b
3811362D6	b	b	a	a	b	b	a	b	b	b	b	b	b	b	b	a	a	a	b	b	b	b	b	a	a	b	a	b	b	a	b	a	a	a	a	b	b	b	a	b	a	a	b	b	b	b	b	b	a
3811392D7	a	-	a	b	a	a	-	b	b	a	a	a	a	a	a	b	-	b	a	b	b	a	a	b	b	a	a	b	a	b	-	a	a	b	b	a	a	b	b	b	a	b	a	a	b	a	a	b	b
3811668D3	a	a	a	a	-	b	a	a	a	a	a	b	a	a	b	a	b	a	b	a	a	-	b	a	a	a	b	a	a	b	-	a	a	a	a	-	-	-	a	a	a	a	a	b	a	b	-	a	a
3811670D2	b	b	a	b	a	a	b	b	b	b	a	b	b	a	a	a	a	-	b	b	b	b	a	b	b	b	a	a	b	a	b	b	b	a	b	a	b	a	b	b	b	b	a	a	b	b	-	a	a
3811710D5	a	a	a	a	b	a	a	b	b	a	a	b	a	b	b	b	b	b	a	b	a	a	a	-	b	b	b	b	-	b	b	a	a	b	a	b	b	a	b	b	a	a	-	b	b	-	b	a	b
3811734D4	a	a	a	a	b	a	a	b	b	a	a	b	a	b	b	b	b	b	-	b	a	a	a	a	b	b	b	b	-	a	b	a	a	b	a	b	b	a	b	b	a	a	-	b	b	a	b	a	b
3811773D7	a	a	a	a	a	a	a	a	a	a	a	a	a	a	a	a	a	b	a	a	a	a	a	a	a	a	a	a	a	b	a	a	a	a	a	a	-	a	b	a	-	a	a	a	a	-	b	a	a
3811927D7	a	a	a	a	a	a	a	a	a	a	a	a	a	a	a	b	-	a	a	a	a	a	a	b	a	a	b	a	-	a	a	a	a	a	a	a	a	a	b	a	a	a	b	a	a	b	b	a	a
3811978S4	b	a	a	b	a	a	a	a	a	b	a	a	a	b	a	a	a	b	a	a	b	a	a	b	b	a	a	a	a	-	b	b	b	b	-	b	a	b	a	a	-	a	b	b	a	b	a	b	b
3812051D2	a	a	a	a	a	b	b	a	b	a	b	-	a	a	a	b	b	a	b	b	b	b	b	b	a	a	b	a	a	-	-	b	a	a	a	b	-	a	a	a	a	b	b	b	b	b	a	b	a
3812068S4	b	a	a	b	a	a	a	a	a	b	a	a	a	b	a	-	a	a	a	a	b	a	a	-	b	b	-	a	a	b	b	b	-	a	a	b	a	-	a	a	b	a	b	b	a	b	a	b	b
3812086D2	a	b	a	b	b	a	b	b	b	b	b	b	b	a	a	a	a	a	b	b	b	b	a	b	b	b	b	a	b	a	b	b	b	b	a	a	b	a	b	b	b	b	b	a	b	b	a	a	a
3812231S6	b	a	a	b	b	b	b	b	a	b	a	a	b	a	a	-	a	a	b	a	a	b	a	b	a	a	a	b	a	b	b	b	b	a	a	b	a	a	a	a	a	a	b	a	a	b	a	b	b
3812631D5	a	a	a	a	b	a	b	b	b	a	b	b	a	a	a	b	b	b	b	b	a	a	a	b	b	b	b	b	b	b	b	a	a	b	a	b	b	-	b	b	a	a	-	b	b	b	b	a	b
3812647D5	a	b	a	a	a	b	a	a	a	b	a	a	a	a	a	b	-	a	a	a	b	a	b	b	a	b	b	a	b	b	a	b	b	a	b	a	a	a	-	b	b	-	a	a	b	b	a	b	b
3812705D6	b	a	a	b	b	b	b	b	a	b	a	a	b	a	a	b	a	a	b	a	a	b	a	b	-	a	a	b	a	b	b	b	b	a	a	b	a	a	-	a	a	b	b	b	a	b	a	b	b
3910233S4	a	a	a	a	a	a	b	a	a	b	a	a	a	b	a	b	a	a	a	b	a	a	a	b	b	b	a	a	b	a	b	b	b	a	b	a	a	a	b	a	a	b	b	a	a	a	b	a	b
3910362D4	a	a	a	a	a	a	b	a	b	b	a	a	a	b	a	b	a	-	a	a	a	a	a	b	b	b	a	a	b	b	b	a	a	a	b	-	a	-	b	a	a	a	b	a	a	-	b	b	b
3910432D7	a	a	a	-	a	a	a	-	a	a	a	a	a	a	a	-	-	b	a	a	a	a	a	a	a	a	a	a	a	a	a	a	a	-	-	a	a	a	b	a	a	a	a	a	a	b	b	a	a
3910585S5	a	a	a	a	b	a	a	b	b	a	a	b	a	b	b	a	b	b	a	b	a	a	a	a	b	b	b	b	a	-	b	a	a	b	a	b	b	a	b	b	a	a	a	b	b	a	b	a	b
3910638S1	a	a	a	a	a	a	a	a	a	a	b	b	a	b	b	a	a	b	b	a	-	a	a	a	b	a	-	b	b	b	a	b	-	a	a	b	b	a	b	b	a	a	a	a	b	b	b	b	b
3910680D4	a	a	a	a	a	a	b	b	a	b	a	-	a	b	a	b	a	a	a	b	a	a	a	b	b	b	a	a	b	a	b	b	b	a	b	a	a	-	b	a	a	b	b	a	a	a	b	a	b
3910755S3	a	a	a	a	a	b	a	a	a	a	a	a	a	a	a	a	b	a	b	a	a	a	a	b	a	a	b	a	a	a	a	a	a	a	a	a	a	a	a	a	a	a	a	a	b	a	a	a	b
3910913D7	a	a	a	a	a	a	a	a	a	a	a	a	a	a	a	a	a	-	a	a	-	a	a	a	a	a	a	a	a	a	a	a	-	a	a	a	a	a	b	a	a	a	-	a	a	a	b	a	-
3910945D2	a	a	a	a	a	b	b	a	a	a	b	a	a	a	a	a	b	a	b	b	b	b	b	a	a	a	b	a	a	a	a	a	a	a	a	a	a	a	a	a	a	a	a	b	b	b	a	a	a
3911037D5	a	b	a	a	a	a	a	b	a	b	b	b	a	b	a	b	b	a	a	b	b	b	a	b	-	a	b	b	a	b	a	b	b	b	a	b	b	a	a	b	a	a	a	b	a	a	b	b	a
3911114S2	a	b	a	a	b	a	b	b	b	b	b	b	b	a	a	b	a	a	b	a	b	a	a	a	b	a	a	a	b	a	b	b	b	b	b	a	b	a	b	b	b	a	b	a	b	b	a	a	a
3911219D1	b	a	a	b	a	b	a	-	b	a	b	a	b	b	b	b	b	b	a	a	a	a	b	b	-	a	-	a	b	b	a	b	b	b	b	-	a	a	b	b	a	b	b	a	b	b	b	b	a
3911331D6	b	a	a	a	b	b	a	b	a	b	b	b	b	a	a	b	a	a	b	b	a	b	a	a	b	b	a	b	b	a	b	a	-	a	b	b	b	a	-	b	a	a	b	b	b	b	b	b	a
3911365S1	a	a	a	a	b	a	a	a	a	b	b	b	a	b	b	a	a	b	b	a	a	a	a	a	a	a	b	b	b	b	a	b	b	b	a	b	b	a	b	b	a	b	a	b	b	b	b	b	b
3911422D3	a	b	a	b	a	a	a	b	a	a	a	a	a	b	b	b	-	b	b	b	b	b	b	b	a	b	a	a	b	b	a	a	a	b	b	-	-	a	b	b	a	-	b	a	b	b	b	b	b
3911441D2	a	b	a	b	a	a	b	b	b	b	b	b	b	a	a	-	a	a	b	b	b	b	a	b	a	b	a	a	b	a	b	b	b	a	a	a	b	a	b	b	b	b	a	a	b	b	a	a	a
3911462D4	a	a	a	a	a	a	b	a	b	b	a	a	a	b	a	b	a	-	a	a	a	a	a	b	b	b	a	a	b	b	b	a	a	-	b	a	a	a	b	a	a	a	b	a	b	b	b	b	b
3911605S3	b	b	a	b	b	a	b	b	a	b	b	a	b	b	b	b	a	b	b	b	b	b	b	a	b	b	a	b	b	b	a	a	a	b	b	b	a	b	b	b	b	b	b	b	b	b	b	b	a
3911617D2	a	a	a	a	a	a	a	a	a	a	b	a	a	a	a	-	a	a	a	a	a	a	a	a	b	b	a	a	a	a	a	a	a	a	a	a	a	a	a	a	a	a	a	a	b	b	a	a	a
3911836S6	b	a	a	b	b	b	b	b	a	b	b	a	b	a	a	b	a	a	b	a	a	b	a	b	a	a	a	b	a	a	b	a	a	a	a	b	a	a	a	a	a	b	b	b	a	b	a	b	b
3911899D5	a	b	a	a	a	b	a	a	a	b	a	-	a	a	a	b	a	a	a	a	b	a	b	a	b	b	a	a	b	a	a	b	b	a	b	a	a	a	a	a	b	b	b	a	b	b	a	b	b
3911925S5	a	a	a	a	a	a	b	b	a	a	a	b	a	b	b	a	b	a	a	b	a	a	a	a	a	a	b	b	a	b	b	a	a	b	a	b	b	a	b	b	a	a	a	b	b	a	b	a	a
3911928D2	a	a	a	a	b	b	a	a	a	a	b	a	a	a	b	b	b	a	b	a	a	a	b	-	a	a	b	-	-	a	a	a	a	-	a	a	a	b	b	a	a	a	a	b	a	a	b	a	a
3912016D3	a	b	a	b	a	a	a	b	a	a	a	a	a	b	b	b	-	b	b	b	b	b	b	b	a	b	-	a	b	b	a	a	-	b	b	a	a	a	b	b	a	a	b	-	b	b	b	b	b
3912029D6	a	a	a	a	b	a	a	a	a	-	b	b	a	b	b	-	a	b	b	a	a	a	a	a	a	a	b	-	-	b	a	b	b	b	-	b	b	a	b	-	a	b	a	b	b	b	b	b	b
3912051D3	a	a	a	a	b	a	a	a	a	b	b	b	a	b	b	a	a	b	b	a	a	-	a	a	a	a	b	b	b	b	a	b	b	b	a	b	b	a	b	b	a	b	a	b	b	b	b	b	b
3912060S4	a	a	a	a	a	a	b	a	b	b	a	a	a	b	a	b	a	a	a	a	a	b	a	-	b	b	a	a	b	b	b	a	a	a	b	b	a	a	b	a	a	a	b	a	a	a	b	b	b
3912089D4	a	a	a	a	b	b	a	a	a	a	b	a	a	b	b	b	b	b	-	-	a	a	b	-	b	a	b	b	-	b	b	a	a	a	a	b	a	b	a	a	a	-	b	b	b	b	b	a	a
3912226S5	b	b	a	b	a	b	a	a	a	b	a	a	b	b	b	a	a	a	b	a	b	b	b	b	a	a	a	a	b	a	a	b	b	a	b	a	a	b	a	a	b	b	b	a	a	a	a	b	a
3912364D3	b	a	a	b	a	b	a	-	b	b	b	b	a	b	b	-	b	b	b	a	a	a	a	b	a	a	a	b	b	b	a	b	b	b	b	b	-	-	b	b	-	b	-	a	b	b	b	b	a
3912593D3	a	a	a	-	a	a	a	b	b	a	a	a	a	b	b	a	b	a	b	b	b	b	a	b	a	b	-	b	b	b	a	a	a	a	b	-	b	a	a	a	a	a	b	a	b	b	b	b	a
3912727D1	a	a	a	a	b	a	a	a	a	b	b	b	a	b	b	a	a	b	b	a	a	a	a	-	-	a	b	b	b	b	a	b	b	b	a	b	b	a	b	b	a	b	a	b	b	b	-	b	b
3912759D5	a	a	a	a	b	a	b	b	b	a	a	b	a	a	a	b	b	b	a	b	a	a	a	-	b	b	b	b	-	b	b	a	a	b	-	b	b	a	b	b	a	a	-	b	b	b	b	a	b
3912799D2	b	b	a	a	b	a	a	b	b	b	b	a	b	b	b	b	b	a	a	-	b	-	b	b	b	a	a	b	b	b	a	b	b	b	b	b	a	b	b	a	a	a	a	a	b	b	b	a	b
3912831S4	a	a	a	a	a	a	b	a	b	b	a	a	a	b	a	b	a	a	a	a	a	a	a	b	b	b	a	a	b	b	b	a	a	a	b	a	a	a	b	a	a	a	b	a	a	-	b	b	b
3912855S3	a	b	a	b	a	a	a	b	a	a	a	a	a	b	b	b	a	b	b	b	b	b	b	b	a	b	a	a	b	b	a	a	a	b	b	a	a	a	b	b	a	a	b	a	b	b	b	b	b
3913025D1	b	b	a	b	a	b	a	a	b	a	b	a	b	b	b	b	b	b	a	a	a	a	b	b	a	a	a	a	b	b	a	b	b	b	b	a	a	b	b	b	a	b	a	a	b	a	b	b	a
3913122S2	a	a	a	a	a	b	b	a	a	a	b	a	a	a	a	a	b	a	b	a	a	a	b	a	a	a	b	a	a	a	a	a	a	a	a	a	a	b	b	a	a	a	a	b	b	b	b	a	a
3913173D5	b	a	a	b	b	b	b	b	b	a	a	a	a	b	a	-	b	-	a	b	a	a	a	b	b	b	a	a	a	b	a	b	b	a	-	a	-	a	a	b	a	a	a	b	b	b	b	a	b
3913206D2	a	b	a	a	a	a	a	b	a	a	b	b	a	b	a	a	b	a	a	b	b	b	a	b	a	a	b	b	a	b	-	b	b	b	-	b	b	a	a	b	a	a	a	b	a	a	b	b	a
3913221D7	a	a	a	a	a	a	a	a	a	a	a	a	a	a	a	b	-	a	a	b	b	b	a	a	b	a	a	a	a	b	a	-	a	a	a	a	a	a	a	b	b	a	-	a	-	a	a	a	a
3913253D3	-	a	a	a	a	b	a	a	a	a	a	a	a	a	a	b	b	a	b	a	a	a	a	b	a	a	b	a	a	a	a	b	b	a	a	-	-	a	a	a	a	a	-	a	b	-	a	a	b
3913326S1	a	b	a	b	a	a	b	a	b	a	b	b	b	b	b	a	a	a	a	a	a	a	a	a	a	b	a	a	b	a	a	b	b	a	b	a	b	a	b	b	b	a	a	b	a	b	a	b	a
3913346D4	a	a	a	a	a	a	b	a	b	b	a	a	a	b	a	b	-	a	b	a	-	b	a	b	b	b	a	a	b	b	b	b	b	a	b	b	a	b	b	-	a	a	b	-	a	a	b	b	b
3913552S5	a	a	a	a	b	a	a	b	b	a	a	b	a	b	b	a	b	b	a	b	a	a	a	a	b	a	b	b	a	a	b	a	a	b	a	b	b	a	b	b	a	a	a	b	b	a	b	a	b
3913594D2	a	b	a	a	b	a	b	b	b	b	b	b	b	a	a	a	a	a	b	b	b	b	a	-	b	a	a	a	b	a	b	b	b	a	b	a	b	a	b	b	b	b	b	a	b	b	a	a	a
3913596S4	a	b	a	a	a	a	b	b	a	a	b	a	a	b	a	b	a	a	a	b	a	a	a	b	b	b	a	a	a	a	b	b	b	a	b	a	a	a	b	a	b	b	b	b	b	a	b	a	b
3913816D7	b	b	a	a	b	b	b	b	a	b	b	b	b	b	b	b	a	b	b	a	a	a	b	-	a	-	-	a	b	a	b	a	a	a	a	b	b	a	b	a	b	a	a	b	a	b	b	a	a
3913843D6	b	a	a	a	b	b	a	b	a	b	b	b	b	a	a	b	a	a	b	b	a	b	b	a	a	b	b	b	b	a	b	a	-	a	b	b	b	a	-	b	-	a	b	b	b	b	b	b	a
3914025D1	a	b	a	b	a	a	b	a	a	a	b	b	b	b	b	a	a	-	a	-	a	-	a	-	b	b	a	a	b	a	a	b	b	a	b	a	b	a	b	b	b	a	a	b	a	b	a	b	a
3914138D5	b	a	a	a	b	a	a	b	b	a	a	b	a	b	b	b	b	b	a	b	a	a	a	a	b	b	b	b	-	b	b	a	a	b	a	b	b	a	b	b	a	a	-	b	b	b	b	a	b
3914242D1	a	a	a	a	b	a	a	a	a	b	b	b	-	b	b	b	a	b	b	-	a	a	a	-	b	a	b	b	b	b	a	b	b	b	a	b	b	a	b	b	-	b	b	-	b	b	b	b	b
3914297D6	b	a	a	b	-	b	b	b	-	b	a	a	b	a	a	b	a	b	b	a	a	b	a	b	a	a	b	b	-	a	b	b	b	a	a	-	a	a	a	a	b	a	-	a	a	b	a	b	b
3914335S1	a	a	a	a	b	a	a	a	a	b	b	b	a	b	b	a	a	b	b	a	a	a	a	a	b	a	a	b	b	b	a	b	b	a	a	b	b	a	b	b	a	a	a	a	b	b	b	b	b
3914361D4	b	b	a	a	a	b	b	a	b	b	b	a	a	a	a	b	b	b	b	b	b	b	b	-	a	a	b	-	-	-	a	a	a	b	a	a	a	a	-	b	a	b	b	b	a	b	a	a	a
3914377S5	a	b	a	a	a	a	a	b	a	a	b	b	a	b	a	a	b	a	a	b	b	b	a	b	a	a	b	b	a	b	a	b	b	b	a	b	b	a	a	b	a	a	a	b	a	a	b	b	a
3914396S1	a	a	a	a	b	a	a	a	a	b	b	b	a	b	b	a	a	b	b	a	a	a	a	a	b	a	b	b	b	b	a	b	b	b	a	b	b	a	b	b	a	b	a	a	b	b	b	b	b
3914443D5	a	b	a	a	a	b	a	a	a	b	a	a	a	-	-	b	a	a	b	a	b	a	b	a	a	b	b	-	b	a	-	b	b	a	b	a	a	a	a	a	b	b	a	-	b	b	a	b	b
3914447D1	a	b	a	b	b	a	b	a	b	b	b	b	b	b	b	a	a	a	b	a	a	a	a	-	-	b	a	a	b	a	a	b	b	a	b	a	b	a	b	b	b	a	b	b	a	b	a	b	a
3914464D6	b	a	a	b	b	b	b	b	b	b	a	a	b	a	a	b	a	a	b	a	a	b	a	b	a	a	b	b	a	a	b	b	b	a	-	b	a	-	-	a	-	a	b	a	a	b	a	b	b
3914487D5	a	a	a	a	b	a	a	b	b	a	a	b	a	b	b	a	b	b	a	b	a	-	a	-	b	b	b	b	a	a	b	a	a	b	a	b	b	a	b	b	a	a	-	b	b	a	b	a	b
3914494S2	a	a	a	a	a	b	b	a	a	a	b	a	a	a	a	a	b	-	b	b	b	b	b	-	a	a	b	a	a	a	a	a	a	a	a	a	a	a	a	a	a	a	a	b	b	b	a	a	a
3914709D1	-	a	a	a	b	a	a	a	a	b	b	b	a	b	b	a	a	b	b	b	a	-	a	a	b	a	b	b	b	b	a	b	b	b	a	b	b	a	b	b	a	b	a	b	b	b	b	b	b
3914731S2	a	a	a	a	b	b	b	a	a	a	b	a	a	a	b	-	b	a	b	a	a	a	b	a	a	a	b	a	a	a	a	a	a	a	a	a	a	b	b	a	a	a	a	b	b	-	-	a	a
3915028D4	b	a	a	a	b	a	a	a	b	b	a	a	a	b	a	b	a	a	-	a	a	b	a	b	b	b	a	a	b	b	b	b	b	a	b	b	a	b	a	a	a	a	b	a	a	b	b	b	b
3915031D7	a	a	a	b	a	b	a	a	a	b	b	b	a	b	b	a	a	b	b	-	a	a	-	-	a	a	b	b	b	b	-	b	b	b	b	b	b	a	b	b	-	b	a	b	b	b	b	b	b
3915047D5	a	b	a	a	-	a	a	b	a	b	b	b	a	b	a	b	b	a	a	b	b	b	a	b	-	a	b	b	-	b	a	b	b	b	a	b	b	a	a	b	-	a	a	b	a	a	b	b	a
3915258D1	a	b	a	a	b	a	a	a	a	b	b	b	a	b	b	a	a	b	b	a	b	a	a	b	a	a	b	b	b	b	a	b	b	b	a	b	b	a	b	b	a	b	a	b	b	b	b	b	b
3915289D7	a	a	a	b	a	a	a	a	b	a	a	a	a	a	a	a	a	b	a	a	b	a	a	b	b	a	a	b	a	b	a	a	a	b	a	a	a	a	b	b	a	b	a	a	a	-	a	a	a
3915327D7	b	b	a	a	a	a	-	b	b	a	b	b	a	b	b	-	a	a	a	a	b	a	b	b	b	b	a	a	b	b	a	b	b	b	b	b	-	b	a	-	b	a	b	b	a	b	a	b	b
3915358D6	b	a	a	b	b	b	b	b	a	b	b	a	b	a	a	b	a	-	b	a	a	b	a	a	a	b	a	b	a	-	b	-	-	a	b	b	a	a	a	b	-	a	b	b	b	b	a	b	b
3915561D7	a	b	a	a	a	a	b	a	a	-	-	b	a	a	b	-	b	a	a	a	a	a	a	-	a	-	a	a	b	a	a	a	a	a	a	-	a	a	a	a	a	a	a	a	a	a	a	a	a
3915696D3	a	a	a	a	a	a	a	a	a	a	a	a	a	b	a	b	a	b	a	a	a	-	a	b	a	b	a	a	a	b	a	a	a	b	a	a	a	a	-	-	a	a	b	b	a	a	a	a	a
3915774D3	a	a	a	a	a	b	a	a	a	a	a	a	a	a	a	a	b	a	b	-	a	a	a	b	a	a	b	a	a	-	a	b	b	a	a	a	a	a	a	a	a	a	a	a	b	a	a	a	b
3915776D6	b	a	a	b	b	b	b	b	a	b	a	a	b	b	a	b	a	a	b	b	-	b	a	b	a	a	a	b	b	b	b	b	b	a	a	b	a	a	a	a	a	b	b	b	a	b	a	b	b
3915895S6	b	a	a	a	b	b	b	b	a	b	b	b	b	a	a	a	a	a	b	a	a	b	a	a	a	b	a	b	b	a	b	a	a	a	b	b	b	a	a	b	a	a	b	b	b	b	-	b	b
3915954D2	b	b	a	b	a	a	b	b	b	b	b	b	b	a	a	b	-	a	b	b	b	b	a	b	a	b	-	a	b	-	b	b	b	a	b	a	b	a	b	b	b	b	-	a	b	b	a	a	a
3915978D5	b	b	a	b	b	b	b	b	b	b	b	a	b	b	b	b	b	b	a	a	a	b	b	a	a	a	b	a	a	b	b	a	a	b	a	a	a	b	b	-	a	a	a	b	b	b	a	-	b
3916235D1	a	a	a	a	b	a	a	a	a	b	b	b	a	b	b	-	-	b	b	-	-	a	a	-	a	a	b	b	b	b	a	b	b	b	-	b	b	a	b	b	a	b	a	b	b	b	b	b	b
3916292D7	b	b	a	a	b	b	b	b	a	b	b	b	b	b	b	b	b	-	b	b	a	b	b	b	a	b	b	a	b	a	b	b	b	a	a	b	b	a	b	-	b	a	b	b	a	b	b	a	a
3916463S2	a	a	a	a	b	b	a	a	a	a	b	a	a	b	b	b	b	a	a	a	a	a	b	a	a	a	b	b	a	b	a	a	a	a	a	a	a	b	a	a	a	a	a	b	a	a	b	a	a
3916570S7	a	a	a	a	a	a	a	a	a	a	a	a	a	a	a	a	a	-	a	a	a	a	a	-	a	a	a	a	a	a	a	a	a	a	a	a	a	a	b	a	a	b	a	a	a	-	b	a	a
3916579S2	a	a	a	a	a	b	b	a	a	a	b	a	a	a	a	a	b	a	b	a	a	a	b	a	a	a	b	a	a	a	a	a	a	a	a	a	a	b	b	a	a	a	a	b	b	b	b	a	a
3916593D6	b	a	a	b	b	b	b	b	a	b	a	a	b	a	a	b	a	a	b	-	a	b	a	b	a	a	a	b	a	a	b	b	b	a	a	b	a	a	-	a	a	a	b	a	-	b	a	b	b
3916681D2	a	a	a	a	a	b	b	a	a	a	b	a	a	-	a	a	b	a	b	b	a	b	b	-	-	-	b	-	a	-	a	a	a	a	a	a	a	-	-	a	a	a	a	b	b	b	a	a	a
3916702D5	b	a	a	b	b	b	b	b	b	b	a	a	b	a	a	b	a	a	b	a	a	b	a	b	a	a	a	b	a	a	b	b	b	a	a	b	a	a	-	a	a	a	b	-	a	b	a	b	b
3916738D2	a	a	a	a	a	b	b	a	b	a	b	a	a	a	a	b	b	-	b	a	a	a	b	a	a	a	b	a	a	-	a	a	a	a	a	-	a	b	b	a	a	a	a	b	b	b	b	a	a
3916786D2	a	b	a	b	a	a	b	b	b	b	b	b	b	a	a	a	-	a	b	b	b	b	a	b	a	b	a	a	b	a	b	b	b	a	a	a	b	a	b	b	b	b	a	a	b	b	a	a	a
3916792S7	b	a	a	b	a	a	a	a	b	a	a	a	a	a	a	-	a	a	a	a	a	a	a	-	a	-	a	a	a	a	a	a	a	a	a	a	a	-	a	a	b	a	a	a	a	-	a	a	a
3917087D6	a	a	a	a	b	a	a	b	b	a	a	b	a	b	b	a	b	b	a	b	a	a	a	a	b	a	b	b	-	a	b	-	a	b	a	b	b	a	b	b	a	a	a	b	b	a	b	a	b
3917246S3	a	b	a	b	b	a	a	b	a	a	a	a	a	b	b	b	a	b	b	b	b	b	b	b	a	b	a	-	b	b	a	a	a	b	b	a	a	b	b	b	a	b	b	b	b	b	b	b	a
3917288S1	a	b	a	b	b	a	b	a	b	b	b	b	b	b	b	a	a	a	b	a	a	a	a	-	-	b	a	a	b	b	a	b	b	a	b	a	b	a	b	b	b	a	b	b	a	b	a	b	a
3917307D3	a	a	a	a	a	b	a	a	a	a	b	a	a	a	a	a	b	a	b	a	-	a	-	a	a	a	b	a	a	a	a	a	a	a	a	a	a	a	a	a	a	a	a	a	a	b	-	a	b
3917546D5	a	a	a	a	b	a	b	b	b	a	a	b	a	b	a	b	b	b	a	b	a	a	a	b	b	b	b	b	a	b	b	a	a	b	-	b	b	a	b	b	a	a	a	b	b	b	b	a	b
3917553D6	b	a	a	b	b	b	b	b	a	b	a	a	b	a	a	b	a	a	b	a	a	b	a	b	a	a	a	b	-	b	b	b	b	a	a	b	a	a	a	a	a	b	b	a	a	b	a	b	b
3917583D7	-	a	a	a	a	a	a	a	a	a	b	b	a	b	b	a	a	b	b	a	a	a	a	a	b	a	-	b	b	b	a	b	b	a	a	b	b	a	b	b	a	a	a	a	b	b	b	b	b
3917586D2	b	b	a	b	a	a	b	b	b	b	b	b	b	a	a	b	a	a	b	b	b	b	a	b	b	b	a	a	b	-	b	b	b	b	a	a	b	a	b	b	b	b	a	a	b	b	-	-	a
3917648D5	b	a	a	b	b	b	b	b	b	a	b	b	b	b	b	b	b	b	b	a	-	b	b	-	b	a	b	a	a	b	b	a	a	b	a	b	b	b	b	b	a	a	a	b	b	b	b	a	b
3917652D4	b	a	a	b	a	a	a	a	a	b	a	a	a	b	a	a	a	b	a	a	b	a	a	b	b	a	a	a	a	b	b	b	b	b	a	b	a	b	a	a	b	a	b	b	a	b	a	b	b
3917778D3	a	b	a	b	b	a	b	b	a	a	b	a	a	b	b	b	a	b	b	b	b	b	b	b	b	b	a	b	b	b	a	a	a	b	b	a	a	b	b	b	b	b	b	b	b	b	b	b	a
3917789D5	a	a	a	a	b	a	b	b	b	a	a	b	a	b	a	b	b	b	a	b	a	a	a	a	b	b	b	b	a	b	b	a	a	b	a	b	b	a	b	b	a	-	a	b	b	-	b	a	b
3917847D4	a	b	a	a	a	a	b	b	a	a	a	a	a	b	a	b	a	a	-	b	a	a	a	b	b	b	a	a	a	a	b	b	b	a	b	a	a	a	b	a	b	b	b	b	a	a	b	a	b
3918053D1	a	a	a	a	b	a	a	a	a	b	b	b	a	b	b	a	a	b	b	a	a	a	-	a	b	a	a	b	b	b	-	b	b	a	a	b	b	a	b	b	a	a	-	a	b	b	b	b	b
3918067D7	b	a	a	b	b	b	b	b	a	b	a	b	b	a	a	b	b	a	b	-	a	b	a	b	-	a	a	b	a	-	b	b	b	b	-	b	a	-	a	a	-	b	b	b	a	b	a	b	b
3918106D5	a	b	a	a	a	a	a	b	a	a	b	b	a	b	a	-	b	a	a	b	b	b	a	b	a	a	b	b	-	b	a	b	b	b	a	b	b	-	a	b	a	a	a	b	a	b	b	b	a
3918146D1	a	a	a	a	-	a	a	a	a	b	-	a	a	a	a	a	a	a	-	a	a	a	a	a	a	a	a	b	a	a	-	-	b	-	a	-	a	a	a	a	a	a	a	a	a	b	a	b	-
3918159S5	a	a	a	a	b	a	a	b	b	a	a	b	a	b	b	a	b	b	a	b	a	a	a	a	b	b	b	b	a	a	b	a	a	b	a	b	b	a	b	b	a	a	a	b	b	a	b	a	b
3918177D1	b	a	a	b	b	b	b	b	b	b	a	a	b	a	a	b	a	a	b	a	a	b	a	b	a	a	a	b	-	a	b	b	b	-	a	b	-	a	a	a	a	a	b	a	a	b	-	b	b
3918222D5	a	a	a	a	a	a	b	a	b	b	a	a	a	b	a	b	-	a	a	a	a	a	a	b	b	b	a	a	b	b	b	a	a	a	b	b	a	a	b	a	-	a	b	a	-	-	b	b	b
3918434D6	a	a	a	b	b	b	b	b	a	b	a	a	b	a	b	b	a	b	b	b	-	b	a	b	a	a	b	b	-	b	b	b	b	a	a	b	-	a	a	a	a	b	b	b	a	b	a	b	b
3918449S5	a	b	a	-	a	b	a	a	a	b	a	a	a	a	a	b	a	a	a	a	b	a	b	a	b	b	a	a	b	a	a	b	b	a	b	a	a	a	a	a	b	b	b	a	-	b	a	b	b
3918514S3	b	b	a	b	b	a	b	b	a	b	b	a	b	b	b	-	a	b	b	b	b	b	b	a	b	b	a	b	b	b	a	a	a	b	b	b	a	b	b	b	b	b	b	b	a	b	b	b	a
3918533S6	b	b	a	a	b	b	a	b	a	b	b	b	b	a	b	a	a	a	b	b	b	b	b	a	a	b	a	b	b	a	b	a	a	a	b	b	b	b	a	b	a	a	b	b	b	b	b	b	a
3918684S1	a	b	a	b	b	a	b	a	b	b	b	b	b	b	b	b	b	a	b	a	a	a	a	a	a	b	a	a	b	b	b	b	b	a	b	a	b	a	b	b	b	a	b	b	a	b	a	b	b
3918732S7	a	b	a	a	b	a	b	b	b	b	b	b	b	a	a	-	a	a	b	a	b	a	b	a	b	a	a	a	b	a	b	b	b	b	b	a	b	a	b	b	b	a	a	a	b	b	a	a	a
3918759S1	a	a	a	a	a	a	a	a	a	a	b	b	a	b	b	a	a	b	a	-	a	a	a	a	b	b	a	a	b	a	a	b	b	a	a	b	b	a	b	b	a	a	a	-	b	b	b	b	b
3918849S6	b	a	a	a	b	b	b	b	a	b	b	a	b	a	a	a	a	a	b	a	a	b	a	a	a	b	a	b	b	-	b	a	a	-	b	b	a	a	a	a	a	a	b	b	-	b	a	b	b
3918878S2	b	b	a	a	a	b	b	a	b	a	b	a	a	a	a	a	b	a	b	b	b	b	b	a	a	a	b	a	-	a	a	a	a	a	a	a	a	a	a	a	a	b	b	b	a	b	a	a	a
3919090D2	a	b	a	b	b	a	b	b	b	b	b	b	b	-	a	a	a	-	b	b	b	b	a	b	b	a	-	a	b	-	b	b	b	a	a	a	b	a	b	b	b	b	b	a	b	b	a	a	a
3919517S4	b	a	a	a	b	a	a	a	b	b	a	a	a	b	a	b	a	a	a	a	a	b	a	b	b	b	a	a	b	b	b	b	b	a	b	b	a	b	a	a	a	a	b	a	a	a	b	b	b
3919580S2	a	b	a	a	a	b	b	-	b	a	b	a	a	a	a	a	b	a	b	b	b	b	b	b	a	a	b	a	a	a	a	a	a	a	a	a	a	a	a	a	a	b	a	b	b	b	a	a	a
3919630D3	b	b	a	b	b	a	b	b	b	a	b	b	b	b	b	b	a	b	a	b	b	b	b	b	b	a	a	a	a	b	b	a	a	-	b	a	b	b	b	a	b	-	b	a	a	a	b	-	a
3919657S6	b	a	a	a	b	b	b	b	a	b	b	b	b	a	a	a	a	a	b	a	a	b	a	a	a	b	a	b	b	a	b	a	a	a	b	b	b	-	a	b	a	a	b	b	b	b	a	b	b
3919678S2	a	a	a	a	a	b	b	a	a	a	b	a	a	a	a	a	b	a	b	b	a	a	b	a	a	a	b	a	a	a	a	a	a	a	a	a	a	a	a	a	a	a	a	b	b	b	a	a	a
3919815D5	a	b	a	a	a	a	a	b	a	b	b	b	b	b	a	-	b	a	a	b	b	b	a	b	a	a	b	b	a	b	-	b	b	b	a	b	b	a	a	b	-	a	a	b	a	b	b	b	a
3919873S4	a	a	a	a	b	a	a	a	a	b	b	b	a	b	b	a	a	b	b	a	a	a	a	a	a	a	b	b	b	b	a	b	b	b	a	b	b	a	b	b	a	b	a	b	b	b	b	b	b
3919909S5	a	a	a	a	b	a	b	b	b	a	b	b	a	a	a	b	b	b	a	b	a	a	a	a	b	b	b	b	a	b	b	a	a	b	a	b	b	a	b	b	a	a	a	b	b	-	b	a	b
3919939S2	a	a	a	a	b	b	a	a	a	a	b	a	a	b	b	b	b	b	a	a	a	a	b	a	a	a	b	b	a	b	a	a	a	a	a	b	a	b	a	a	a	a	b	b	a	a	b	a	a
3919958S5	a	b	a	a	a	b	a	a	a	b	a	a	a	a	a	b	a	a	a	a	b	a	b	a	a	b	b	a	b	a	a	b	b	a	b	a	a	a	a	b	b	b	a	a	b	b	a	b	b
3920173D4	a	a	a	a	a	a	b	b	a	a	b	a	a	a	b	-	a	-	a	b	a	a	a	b	b	b	-	a	a	-	b	b	b	-	b	a	a	a	b	b	b	b	b	b	b	b	b	a	b
3920290S7	a	a	a	a	a	b	b	a	a	a	b	a	a	a	a	a	b	a	b	b	a	a	b	a	a	a	b	a	a	a	a	a	a	a	a	a	a	b	b	a	a	a	a	b	b	b	b	a	a
3920372D3	a	b	a	b	b	a	b	a	b	b	b	b	b	b	b	b	b	a	b	a	a	a	a	a	a	b	b	a	b	b	b	b	b	a	b	a	b	a	b	b	b	a	b	b	a	b	a	b	b
3920594D5	a	a	a	a	b	a	a	b	b	a	a	b	a	b	b	b	b	a	-	b	a	a	a	a	b	a	b	b	-	a	b	a	a	b	a	b	b	a	b	b	a	a	a	b	b	a	b	a	b
3920647D4	a	a	a	a	a	a	b	a	b	b	a	a	a	b	a	b	-	a	-	a	a	a	a	b	b	b	a	a	b	b	b	a	a	a	b	a	b	a	b	-	a	a	b	a	b	a	b	b	b
3920684D4	a	a	a	a	a	a	b	b	a	a	b	a	a	a	b	a	a	a	a	b	a	a	a	b	b	b	a	a	-	-	b	b	b	a	b	a	a	a	b	b	b	b	b	b	b	b	b	a	b
3920717S5	a	a	a	a	b	a	a	b	b	a	a	b	a	b	b	a	b	b	a	b	a	a	a	-	b	-	b	b	a	a	b	a	a	b	a	b	b	a	b	b	a	-	a	b	b	a	b	a	b
3921014S4	b	a	a	a	b	a	a	a	b	b	a	a	a	b	a	b	a	a	a	a	a	b	a	-	b	b	a	a	b	b	b	b	b	a	b	b	a	b	a	a	a	a	b	a	a	a	b	b	b
3921064S5	a	b	a	a	a	a	a	b	a	b	b	b	a	b	a	a	b	a	a	b	b	b	a	b	a	a	b	b	a	b	a	b	b	b	a	b	b	a	a	b	a	a	a	b	a	a	b	b	a
3921164S1	a	a	a	b	a	b	a	a	b	b	b	a	a	b	b	a	a	b	b	a	a	a	a	a	a	a	a	b	b	b	a	b	b	b	b	b	a	a	b	b	a	b	a	a	b	a	b	b	b
3921388D3	a	a	a	a	a	-	a	a	a	a	a	a	b	a	a	a	b	a	-	a	a	a	a	b	a	a	b	a	a	a	b	b	b	a	a	a	-	a	a	a	a	a	a	a	b	a	a	a	-
3921707D6	a	a	a	a	a	a	a	a	a	a	a	a	a	a	a	b	a	a	a	-	b	a	a	a	a	a	b	a	b	a	a	a	a	a	-	a	b	a	a	b	a	a	a	a	a	b	a	a	a
3921820D4	a	b	a	b	a	a	a	b	a	a	a	a	a	b	b	b	-	b	b	b	b	b	b	b	a	b	a	a	b	b	a	a	a	b	b	-	a	a	b	b	a	a	b	a	b	b	b	b	b
3921936S6	b	a	a	b	b	b	b	b	a	b	b	a	b	a	a	b	a	a	b	a	a	b	a	b	a	b	a	b	a	a	b	-	a	a	b	b	a	a	a	a	a	a	b	b	b	b	a	b	b
3922087S7	a	a	a	a	a	a	a	a	a	a	a	a	a	a	a	a	a	b	a	a	a	a	a	a	a	a	a	a	a	-	a	a	a	a	a	a	a	a	b	a	a	b	a	a	a	a	b	a	a
3922164D2	b	b	a	a	b	a	b	b	b	b	b	b	b	b	a	b	b	a	b	a	b	a	b	b	b	a	a	b	b	a	b	b	b	b	b	a	b	a	b	b	b	-	-	b	b	b	b	a	a
3922179S7	a	a	a	a	a	a	a	a	a	a	a	a	a	a	a	a	a	b	a	a	a	a	a	a	a	a	a	a	a	a	a	a	a	a	a	a	a	a	b	a	a	a	a	a	a	a	b	a	a
3922310D4	a	a	a	a	a	a	b	b	a	a	b	-	b	a	b	b	b	a	a	b	b	a	-	a	b	b	a	-	a	b	b	b	b	-	a	-	-	a	b	b	b	b	b	b	b	b	b	a	b
3922351D3	a	a	a	a	a	a	a	b	b	a	a	a	a	b	b	b	b	a	b	b	b	b	a	b	b	b	a	b	b	b	a	a	a	a	b	a	-	a	a	b	a	a	b	a	b	b	b	b	a
3923015D4	a	a	a	a	a	a	a	a	a	a	a	a	a	b	b	b	b	b	a	a	a	a	a	a	b	a	b	b	a	a	a	a	a	b	a	b	-	-	-	a	a	a	a	b	a	a	b	-	b
3923017D4	a	a	a	a	a	a	b	a	b	b	a	a	a	b	a	b	a	-	a	a	a	b	a	b	b	b	-	a	b	b	b	a	-	-	b	b	a	a	b	a	a	a	b	a	a	a	b	b	b
3923029D2	a	b	a	b	b	a	b	b	b	b	b	b	b	a	a	a	a	a	b	b	b	b	a	b	b	b	a	-	b	a	b	b	b	a	a	a	b	a	b	b	b	b	b	a	b	b	a	-	a
3923088S2	a	a	a	a	a	b	b	a	a	a	b	a	a	a	a	a	b	a	b	b	a	a	b	a	a	a	b	a	a	a	a	a	a	a	a	a	a	b	b	a	a	a	a	b	b	b	b	a	a
3923226D7	a	b	a	b	a	a	-	b	a	a	a	a	a	b	b	b	-	b	b	b	b	b	b	b	a	b	-	a	b	b	a	a	-	b	b	-	a	a	b	b	a	a	b	a	b	b	b	b	b
3923362D1	a	a	a	b	a	b	a	a	a	b	b	a	a	b	b	b	a	b	b	a	a	a	a	a	a	a	b	b	b	b	a	b	b	b	b	b	b	a	b	b	a	b	-	b	b	b	b	b	b
3923453D7	b	a	a	b	b	b	b	b	a	b	b	a	b	a	a	b	a	-	b	a	a	b	a	-	a	b	-	b	b	a	b	a	a	a	b	b	a	a	a	a	a	a	b	b	b	b	a	b	b
3923744S6	b	a	a	b	b	b	b	b	a	b	a	a	b	a	a	b	a	a	b	a	a	b	a	b	a	a	a	b	a	b	b	b	b	a	a	b	a	a	a	a	a	b	b	b	a	b	a	b	b
3923778S2	a	a	a	a	b	b	a	a	a	a	b	a	a	b	b	-	b	a	a	a	a	a	b	a	a	a	b	b	a	b	a	a	a	a	a	a	a	b	a	a	a	-	a	b	a	a	b	a	a
3923989S4	a	a	a	a	a	a	b	b	a	b	a	a	a	b	a	b	-	a	a	b	a	a	a	-	b	b	a	a	b	a	b	b	b	a	b	-	a	a	b	a	b	b	b	b	a	-	b	a	b
3924117S2	a	a	a	a	a	b	b	a	a	a	b	a	a	a	a	a	b	a	b	b	a	b	b	a	a	a	b	a	a	a	a	a	a	a	a	a	a	a	a	a	a	a	a	b	b	b	a	a	a
3924171D5	a	b	a	a	a	b	a	a	a	b	a	a	a	a	b	b	a	a	a	a	b	a	b	b	a	b	b	a	b	a	a	b	b	a	b	a	a	a	a	b	b	b	a	-	b	b	a	b	b
3924178S1	a	b	a	b	b	a	b	a	b	b	b	b	b	b	b	b	b	a	b	a	a	a	a	a	a	b	a	a	b	b	a	b	b	a	b	a	b	a	b	b	b	a	b	b	a	b	a	b	b
3924418S1	a	a	a	a	b	a	a	a	a	b	b	b	a	b	b	a	a	b	b	a	a	a	a	a	b	a	a	b	b	b	a	b	b	b	a	b	b	a	b	b	a	b	a	a	b	b	b	b	b
3924453S5	b	b	a	b	b	a	b	b	a	b	b	b	b	b	b	b	a	b	b	b	b	b	b	a	b	b	a	b	b	b	a	a	a	b	b	b	b	b	b	b	b	b	b	b	a	b	b	b	a
3924609S2	a	b	a	a	b	a	b	b	b	b	b	b	b	a	a	b	a	-	b	a	b	a	a	a	b	a	a	a	b	a	b	b	b	b	b	a	b	a	b	b	b	a	a	a	b	b	a	a	a
3924762D2	a	b	a	b	a	a	b	b	b	b	b	a	b	b	a	a	a	a	b	a	-	b	a	b	a	b	a	a	b	b	b	b	b	b	a	a	b	a	b	b	b	b	b	b	b	b	a	b	a
3924797D5	a	a	a	a	b	a	a	b	b	a	a	b	a	b	b	-	b	b	a	b	a	a	a	-	b	b	b	b	a	a	b	-	a	b	a	b	b	a	b	b	a	a	a	b	b	a	b	a	b
3924851D2	a	b	a	b	a	a	b	b	b	b	b	b	b	a	a	b	-	a	b	b	b	b	a	b	a	b	a	a	b	-	b	b	b	-	a	a	b	a	b	b	b	b	a	a	b	b	a	a	a
3924907D7	b	a	a	b	a	a	a	a	a	a	a	a	a	a	a	-	a	a	a	a	a	a	-	b	a	a	a	a	a	a	a	a	a	a	a	a	a	a	a	a	a	a	a	a	a	a	a	a	a
3925119S5	a	b	a	a	a	a	b	b	a	a	b	b	a	b	a	a	b	a	a	b	b	b	a	b	a	a	b	b	a	b	a	b	b	b	a	b	b	a	a	b	a	a	a	b	a	a	b	b	a
3925145S7	a	a	a	a	a	a	a	a	a	a	a	a	a	a	a	a	a	b	-	a	a	a	a	a	a	a	a	a	a	a	a	a	a	a	a	a	a	a	b	a	a	b	a	a	a	a	b	a	a
3925208D2	b	a	a	b	b	b	b	b	a	b	a	-	b	a	a	b	a	a	b	a	-	b	a	b	a	-	b	b	a	b	b	b	b	-	a	b	a	-	a	-	a	b	b	b	a	b	a	b	b
3925231S5	a	a	a	a	b	a	b	b	b	a	a	b	a	b	b	-	b	a	a	b	a	a	a	a	b	a	b	b	a	b	b	a	a	b	a	b	b	a	b	b	a	a	a	b	b	a	b	a	b
3925389D3	a	a	a	a	a	b	a	a	b	a	a	a	a	a	a	a	b	a	a	a	a	a	a	b	a	a	b	a	a	a	b	b	b	a	a	a	a	a	a	a	-	a	-	a	b	-	a	a	b
3925427D1	a	a	a	a	b	b	b	a	b	a	b	b	a	a	b	b	b	a	b	a	-	a	b	b	b	b	b	a	a	a	a	a	a	a	-	b	a	b	b	a	a	a	-	b	b	b	b	a	a
3925478D2	a	a	a	a	a	b	b	a	a	a	b	a	a	a	a	a	b	a	b	b	b	b	b	-	a	a	b	a	-	a	-	a	a	-	a	a	a	a	a	-	-	a	a	b	b	b	a	a	a
3925794D3	b	b	a	b	b	a	b	b	a	b	b	b	b	b	b	b	a	b	b	b	b	b	b	a	b	b	a	b	b	b	-	a	a	b	b	b	b	b	b	b	b	b	b	b	b	b	b	b	a
3925834S7	a	a	a	a	a	a	a	a	a	a	a	a	a	a	a	a	a	b	a	a	a	a	a	a	a	a	a	a	a	a	a	a	a	a	a	a	a	a	b	a	a	a	a	a	a	a	b	a	a
3925837D4	a	a	a	a	a	a	b	b	a	b	a	a	a	b	a	a	a	a	a	b	a	a	a	b	-	b	a	a	b	a	b	b	b	a	b	a	a	a	-	a	a	-	b	a	a	a	b	a	b
3926097D1	a	b	a	b	a	a	b	a	a	a	b	b	b	b	b	a	b	a	a	a	a	a	a	-	a	b	a	a	-	a	a	b	b	a	b	a	b	a	b	b	b	a	a	b	b	b	a	b	a
3926354D3	a	a	a	a	a	a	a	a	a	a	b	a	a	a	a	a	b	-	b	a	a	a	a	a	b	a	b	a	a	-	a	a	a	a	a	a	-	a	a	a	b	a	a	a	-	b	a	a	b
3926415D7	a	b	a	a	a	a	b	b	a	a	b	b	a	b	a	a	b	a	a	b	b	a	a	b	b	a	b	b	a	b	b	b	b	b	a	b	b	-	-	b	-	a	b	b	a	b	b	b	a
3926500S4	a	a	a	a	a	a	b	b	a	b	a	a	a	b	a	b	a	a	a	b	a	a	a	b	b	b	a	a	b	a	b	b	b	a	b	a	a	a	b	a	a	b	b	a	a	a	b	a	b
3926574S3	a	a	a	a	a	b	a	a	a	a	a	a	a	a	a	a	b	a	b	-	a	a	a	b	a	a	b	-	a	-	a	b	b	a	a	a	a	a	a	a	a	a	a	a	b	-	a	a	b
3926597D2	b	b	a	b	a	a	b	b	b	b	b	b	b	a	a	b	a	a	b	b	b	b	a	b	-	b	a	a	b	-	b	b	b	a	a	a	b	a	b	b	b	b	-	a	b	b	a	a	-
3926609D3	a	a	a	a	a	b	a	a	a	a	a	a	a	a	a	-	b	-	b	a	a	a	a	b	a	a	b	a	-	-	a	a	-	a	-	a	a	a	a	a	a	a	a	a	b	b	a	a	b
3926635S6	b	a	a	a	b	b	b	b	a	b	b	a	b	a	a	a	a	a	b	a	a	b	a	a	a	b	a	b	b	a	b	a	a	a	b	b	a	a	a	b	a	a	b	b	b	b	-	b	b
3926734D5	b	b	a	b	b	b	b	b	b	b	b	a	b	b	b	b	b	b	a	a	a	b	b	a	a	a	b	a	a	b	b	a	a	b	a	a	a	b	b	b	a	a	-	b	b	b	a	a	b
3926806S3	b	b	a	b	b	a	b	b	a	b	b	b	b	b	b	b	a	b	b	b	b	b	b	a	b	b	a	b	b	b	a	a	a	b	b	b	b	b	b	b	b	b	b	b	a	b	b	b	a
3926927D7	a	a	a	a	a	a	a	a	a	a	a	a	a	a	a	a	a	a	a	a	a	a	a	a	a	a	a	a	a	a	a	a	a	a	a	a	a	a	b	a	-	a	a	a	a	a	b	-	a
3927032D4	a	b	a	a	a	a	a	b	a	b	b	b	a	b	a	a	b	a	-	b	b	b	-	b	a	a	b	b	a	b	-	b	b	b	a	b	b	a	a	-	a	a	a	b	a	a	b	b	a
3927141D6	b	a	a	a	b	b	b	b	a	b	b	a	b	a	a	a	a	a	b	a	a	b	a	a	a	b	a	b	b	a	b	a	-	a	b	b	a	a	a	b	a	a	b	b	b	b	a	b	b
3927160D3	a	a	a	a	a	b	a	a	a	a	b	a	a	a	a	a	b	a	b	a	a	a	-	a	a	a	b	a	-	-	a	a	-	a	a	a	a	a	a	a	b	a	a	-	a	-	a	-	b
3927167D6	b	a	a	a	a	a	a	a	a	a	a	b	b	a	a	a	a	a	a	a	a	a	-	b	a	a	a	a	b	b	a	a	a	b	a	a	b	-	a	a	a	a	a	a	a	b	a	a	a
3927534S3	a	a	a	a	a	b	a	a	a	a	a	a	a	a	a	a	b	a	b	a	a	a	a	b	a	a	b	a	a	a	a	a	a	a	a	a	a	a	a	a	a	a	a	a	b	a	a	a	b
3927765D6	a	a	a	a	a	a	a	a	a	a	a	a	a	a	a	b	a	a	a	-	a	b	-	b	a	a	a	a	a	-	-	a	a	a	a	a	a	a	a	b	a	a	-	a	a	b	a	a	b
3927818S6	b	a	a	b	b	b	b	b	a	b	a	a	b	a	a	b	a	a	b	a	a	b	a	b	a	a	a	b	a	b	b	b	b	a	a	b	a	a	a	a	a	b	b	a	a	b	a	b	b
3927819D6	b	a	a	b	a	b	a	a	b	b	b	a	a	b	b	-	b	b	b	a	a	a	a	-	a	a	a	b	b	b	a	b	b	b	b	b	a	a	b	b	a	b	a	a	b	a	b	b	a
3927910S1	a	a	a	a	b	a	a	a	a	b	b	b	a	b	b	a	a	b	b	a	a	a	a	a	a	a	b	b	b	b	a	b	b	b	b	b	b	a	b	b	a	b	a	b	b	b	b	b	b
3928074D5	a	a	a	a	b	a	a	b	b	a	a	b	a	a	-	a	b	b	a	b	a	a	a	b	b	a	b	b	a	a	-	a	a	b	a	b	b	a	b	a	a	a	a	-	-	a	a	a	-
3928180D6	a	a	a	a	a	a	a	a	a	a	a	a	a	a	b	a	a	b	a	b	b	a	b	a	b	a	b	a	a	a	a	a	a	-	a	a	a	a	a	a	b	b	-	a	b	a	a	a	a
3928237S1	a	a	a	b	a	b	a	a	b	b	b	a	a	b	b	a	a	b	b	a	a	a	a	a	a	a	a	b	b	b	a	b	b	b	b	b	a	a	b	b	a	b	a	a	b	a	b	b	b
3928269S3	a	a	a	a	a	b	a	a	a	a	a	a	a	a	a	a	b	a	b	a	a	a	a	b	a	a	b	a	a	a	a	a	a	a	a	a	a	a	a	a	a	a	a	a	b	-	a	a	b
3928275D1	a	b	a	a	a	a	a	b	a	b	b	b	a	b	a	-	b	a	a	b	b	b	a	b	a	a	b	b	-	b	a	b	b	b	a	b	b	a	a	b	a	a	a	b	-	-	b	b	a
3928298D7	b	b	a	a	b	b	b	b	a	b	b	b	b	b	b	b	b	a	b	a	a	a	b	-	a	b	-	a	b	a	b	b	b	a	a	b	b	a	b	a	b	a	b	b	a	b	b	a	-
3928378D4	a	a	a	a	a	a	b	b	a	a	b	a	b	a	b	b	b	-	a	b	b	a	a	-	b	b	a	b	a	a	b	b	b	a	a	a	a	a	b	b	b	b	b	b	b	b	b	-	b
3928456S2	a	b	a	b	b	a	b	b	b	b	b	b	b	a	a	a	a	a	b	b	b	b	a	b	b	b	a	a	b	a	b	b	b	a	a	a	b	a	b	b	b	b	b	a	b	b	a	a	a
3928460D5	a	a	a	a	a	b	b	a	b	a	b	a	a	a	a	-	b	a	b	a	a	a	b	-	-	a	b	a	a	a	a	a	a	a	a	-	a	b	b	a	a	a	-	b	b	b	b	a	a
3928625D2	b	b	a	b	b	a	b	b	b	b	b	b	b	a	a	b	a	b	b	b	b	b	a	b	b	b	-	a	b	b	b	b	b	a	-	a	b	a	b	b	b	b	b	a	b	b	a	a	-
3928666S6	b	a	a	a	b	b	b	b	a	b	b	a	b	a	a	b	a	a	b	a	a	b	a	a	a	b	a	b	b	a	b	a	a	a	b	b	a	a	a	a	a	a	b	b	b	b	a	b	b
3928737S5	a	b	a	a	a	b	a	a	a	b	a	a	a	a	a	b	a	a	a	a	b	a	b	a	a	b	b	a	b	a	a	b	b	a	b	a	a	a	a	b	b	b	a	a	b	b	a	b	b
3928751S2	b	b	a	a	a	b	b	a	b	a	b	a	a	a	a	b	b	a	b	b	b	b	b	-	a	a	b	a	a	a	a	a	a	b	a	a	a	a	a	a	a	b	b	b	a	b	a	a	a
3928802D2	a	-	a	a	a	a	a	a	a	a	a	a	a	a	a	a	a	b	a	a	a	a	a	a	a	a	a	a	a	b	a	a	-	a	a	a	a	a	b	a	-	a	a	a	-	a	b	a	a
3928816D6	b	a	a	b	b	b	b	b	a	b	b	a	b	a	a	b	-	a	b	a	a	b	a	-	a	b	a	b	a	a	b	a	a	a	b	b	a	-	a	a	a	a	b	b	b	b	a	b	b
3928969D6	b	a	a	b	b	b	b	b	a	b	b	a	b	a	a	b	a	a	b	a	a	b	-	b	a	a	a	b	a	a	b	-	a	a	b	b	a	a	a	a	a	a	b	b	b	b	a	b	b
3929018D3	a	a	a	a	a	b	a	a	a	a	a	-	a	a	a	b	b	-	b	a	-	a	a	b	a	a	b	a	-	a	a	b	b	a	a	a	a	a	a	-	-	a	a	a	b	b	a	a	b
3929024D4	a	a	a	a	a	a	b	b	a	a	b	a	a	a	b	a	b	-	a	b	b	a	a	a	b	b	a	b	a	a	b	b	b	a	b	a	-	a	b	b	b	b	b	b	b	b	b	b	b
3929075D4	a	a	a	a	a	a	b	a	b	b	a	-	a	b	a	b	a	a	a	a	a	a	-	b	b	b	a	a	b	b	b	-	a	a	b	a	-	-	b	-	a	b	b	a	-	a	b	b	b
3929119D6	b	a	a	b	b	b	b	b	a	b	a	a	b	a	a	b	a	a	b	a	a	b	a	b	a	a	a	b	a	b	b	b	b	a	a	b	a	a	a	a	a	b	b	b	-	b	a	b	b
3929165D1	a	a	a	a	b	a	a	b	b	a	a	b	a	b	b	a	b	b	a	b	a	a	a	a	b	a	b	b	a	a	b	a	a	b	a	b	b	a	b	b	a	a	a	b	b	a	b	a	b
3929297S7	a	a	a	a	a	a	a	a	a	a	a	a	a	a	a	-	a	b	a	a	a	a	a	a	a	a	a	a	a	a	a	a	a	a	a	a	a	a	b	a	a	a	a	a	a	a	b	a	a
3929305D3	a	a	a	a	a	b	a	a	a	a	a	-	a	a	a	b	b	a	b	a	a	a	a	b	a	a	b	a	a	a	a	a	a	a	a	-	a	a	a	a	a	-	a	a	b	b	a	a	b
3929675D6	b	a	a	b	b	b	b	b	a	b	b	-	b	a	a	b	a	a	b	a	a	b	a	b	a	a	a	b	-	-	b	a	a	a	a	b	a	a	a	-	a	b	b	b	-	b	a	b	b
3929752D6	b	a	a	b	b	b	b	b	a	b	a	a	b	a	a	b	a	a	b	a	a	b	a	b	-	a	-	b	a	b	b	b	b	a	a	b	a	-	a	-	a	b	b	b	a	b	a	b	b
3929753S5	a	b	a	a	a	b	a	a	a	b	a	a	a	a	a	b	a	a	a	a	b	a	b	a	a	b	b	a	b	a	a	b	b	a	b	a	a	a	a	b	b	b	a	a	b	b	a	b	b
3930019D6	b	a	a	b	b	b	b	b	a	b	a	a	b	a	a	b	a	a	b	a	a	b	a	b	a	a	a	b	a	b	b	b	b	a	a	b	a	a	a	a	a	b	b	a	a	b	a	b	a
3930024D3	a	a	a	a	a	a	a	a	b	a	a	a	a	b	b	a	-	a	b	b	b	b	a	a	a	b	a	a	b	b	a	a	a	-	b	a	a	a	a	-	a	a	-	a	b	b	b	b	a
3930166D2	a	b	a	b	a	a	b	b	b	b	b	b	b	a	a	b	a	a	b	b	b	b	a	b	a	b	a	a	b	a	b	b	b	a	a	a	b	a	b	b	b	b	-	a	b	b	a	a	a
3930187D5	a	a	a	a	a	a	a	a	a	-	a	a	a	a	a	b	a	b	a	a	b	a	b	b	a	b	a	a	b	b	a	a	b	a	b	b	a	a	a	b	a	b	a	a	b	b	a	a	a
3930335D5	b	a	a	b	b	b	b	b	a	b	a	a	b	a	a	b	-	-	b	a	a	b	a	b	a	a	a	b	a	b	b	b	b	a	a	b	a	a	a	a	a	b	b	b	a	b	a	b	b
3930491S3	a	b	a	b	a	a	a	b	a	a	a	a	a	b	b	b	a	b	b	b	b	b	b	b	a	b	a	a	b	b	a	a	a	b	b	a	a	a	b	b	a	a	b	a	b	b	b	b	b
3930571D1	a	a	a	a	b	a	a	a	a	b	b	b	a	b	b	a	a	b	b	a	a	a	a	a	a	a	b	-	b	-	a	b	b	b	a	b	b	a	b	-	a	b	a	b	b	b	b	b	b
3930666D7	a	a	a	a	a	a	a	a	a	b	b	b	a	b	b	b	a	-	-	a	a	a	a	a	a	a	b	b	b	b	a	-	b	-	a	b	-	a	-	b	a	b	a	a	b	b	-	b	b
3930682D1	a	b	a	b	b	a	b	a	b	b	b	b	b	b	b	-	a	a	a	a	a	a	a	-	-	b	b	-	b	-	a	b	b	a	b	a	b	a	b	b	b	-	b	b	a	b	a	b	a
3930972S7	b	b	a	a	b	b	b	b	a	b	b	b	b	b	b	b	b	a	b	a	a	a	b	a	a	b	a	a	b	a	b	a	a	a	a	b	b	a	b	a	b	a	a	b	a	b	b	a	a
3931096S3	a	a	a	a	a	b	a	a	a	a	a	a	a	a	a	a	b	a	b	a	a	a	a	b	a	a	b	a	a	a	a	a	a	a	a	a	a	a	a	a	a	a	a	a	b	a	a	a	b
3931151S2	a	a	a	a	b	b	b	a	a	a	b	a	a	a	b	a	b	a	b	a	a	a	b	-	a	a	b	a	a	a	a	a	a	a	a	a	a	b	b	a	a	a	a	b	b	b	b	a	a
3931215D5	a	b	a	b	a	b	a	a	a	b	a	a	a	a	b	b	-	a	a	a	b	a	b	b	a	b	b	a	b	a	a	b	b	-	b	a	a	a	a	b	b	b	-	a	b	b	a	b	b
3931297D5	b	b	a	a	a	b	a	a	a	b	a	b	a	a	a	b	a	b	a	a	b	a	b	a	a	b	b	a	b	a	a	b	b	-	b	a	a	a	a	b	b	b	a	a	b	b	a	b	b
3931542D5	a	a	a	a	a	a	a	b	b	a	a	a	a	b	a	-	b	a	a	b	a	a	a	-	a	a	a	a	a	b	a	a	a	a	a	a	a	a	a	-	a	a	-	a	b	-	b	a	a
3931601D6	b	a	a	a	b	b	b	b	a	b	b	a	b	a	a	b	-	a	b	a	a	b	a	-	a	b	a	b	b	a	b	a	a	a	b	b	a	a	a	a	a	a	b	b	b	b	a	b	b
3931668D3	b	b	a	b	b	a	b	b	a	b	b	b	b	b	b	b	b	b	b	b	b	b	b	b	b	b	-	b	b	b	a	-	-	b	b	b	b	b	b	b	b	b	b	b	b	b	b	b	b
3931685D7	b	a	a	b	a	-	a	a	b	b	a	a	b	a	a	a	a	a	b	a	a	b	a	a	a	a	b	a	b	b	a	-	a	a	a	b	-	a	a	a	b	a	a	a	a	b	a	a	a
3931770D4	a	a	a	b	a	a	b	a	b	b	a	a	a	b	-	b	-	a	a	a	a	b	-	b	b	b	a	a	b	b	b	-	a	a	b	b	a	a	b	-	a	a	b	-	-	b	b	b	b
3931786D2	a	a	a	a	a	b	b	a	a	a	b	a	a	a	a	b	b	a	b	b	a	a	b	a	a	a	b	a	a	a	a	a	a	a	a	a	a	-	a	-	a	a	a	b	b	b	a	a	a
3931810S5	a	a	a	a	b	a	b	b	a	a	a	b	a	-	b	a	b	a	a	b	a	a	a	-	b	a	b	b	a	b	b	a	a	b	a	b	b	a	b	b	a	a	a	b	b	-	b	a	b
3931941S1	a	a	a	b	a	b	a	a	b	b	b	a	a	b	b	a	a	b	b	a	a	a	a	a	a	a	b	b	b	b	a	b	b	b	b	b	a	a	b	b	a	b	a	b	b	a	b	b	b
3931970D4	a	b	a	a	a	a	b	b	a	a	b	-	-	b	a	b	-	a	a	b	a	a	a	b	b	b	a	a	a	a	b	b	b	a	b	a	a	a	b	-	b	b	b	b	b	a	b	a	b
3932007D6	b	a	a	b	b	b	b	b	a	b	a	-	b	a	a	b	-	-	b	a	a	b	a	b	a	a	a	b	a	b	b	b	b	a	a	b	a	a	a	a	a	b	b	b	a	b	a	b	b
3932077D3	a	b	a	b	b	a	a	b	a	a	a	a	a	b	b	b	a	b	b	b	b	b	b	b	a	b	a	a	b	b	a	a	a	b	b	a	a	a	b	-	a	b	b	b	b	b	-	b	a
3932087D7	b	a	a	a	a	a	a	a	a	a	a	a	a	a	a	-	a	a	a	a	a	a	a	b	a	a	a	a	a	-	a	a	a	a	a	-	a	a	b	a	a	-	-	b	-	a	b	a	a
3932208S3	a	a	a	a	a	a	a	-	a	a	b	a	a	-	a	-	b	a	b	a	a	a	a	a	a	a	b	a	a	a	a	a	a	a	a	a	a	a	a	a	b	a	a	a	a	a	a	a	b
3932324D1	a	a	a	a	b	a	a	a	a	b	b	b	-	b	b	b	a	b	b	a	-	a	a	a	b	a	a	b	b	b	a	b	b	b	a	b	b	-	b	b	a	b	b	a	b	b	b	b	b
3932414D5	-	b	a	a	-	b	a	a	a	b	a	-	a	a	b	b	b	a	a	a	b	-	b	b	-	b	b	a	b	-	a	b	b	a	b	a	a	a	a	b	b	b	a	a	b	b	a	b	b
3932532D3	a	a	a	a	a	a	a	a	a	a	b	a	a	a	a	b	b	a	b	a	-	a	a	-	b	a	b	a	a	-	-	a	a	a	a	a	a	a	-	a	b	a	a	a	a	b	a	a	b
3932633D4	a	a	a	a	a	a	b	b	a	a	b	a	a	a	b	a	b	a	a	b	b	a	a	a	b	b	a	b	a	a	b	b	b	a	b	a	a	a	b	-	b	b	b	b	b	b	b	a	b
3932647D5	b	b	a	b	a	b	-	a	a	b	a	a	a	b	b	b	b	a	a	a	b	a	b	b	a	-	-	a	b	b	a	b	b	a	b	-	a	b	a	a	b	b	b	a	b	a	-	b	b
3932708D6	b	a	a	b	b	b	b	b	a	b	a	a	b	a	a	b	a	a	b	a	a	b	a	b	a	a	a	b	a	-	b	b	b	a	a	b	a	a	a	a	a	a	b	a	a	b	a	b	b
3932742D2	a	b	a	b	a	a	b	b	b	b	b	b	b	a	a	a	a	a	b	b	b	b	a	b	-	b	a	a	b	a	b	b	b	a	a	a	b	a	b	b	b	b	a	a	b	b	a	a	a
3932751D3	a	a	a	a	a	a	a	a	a	a	a	b	a	a	a	b	a	a	a	a	a	a	a	b	a	a	-	a	a	a	a	a	a	b	a	-	b	b	a	a	-	a	a	a	b	b	-	a	a
3985200S2	a	a	a	a	b	a	a	a	a	b	b	b	a	b	b	a	a	b	b	a	a	a	a	a	a	a	b	b	b	b	a	b	b	b	a	b	b	a	b	b	a	b	a	b	b	b	b	b	b
3985231D2	b	b	a	a	b	a	a	b	b	b	b	a	b	b	b	b	b	a	-	a	b	a	b	b	b	a	a	b	b	a	a	b	b	b	b	b	a	b	b	a	a	a	a	a	b	a	b	a	b
3985263S5	-	-	a	b	-	b	b	b	b	b	b	b	b	b	b	b	b	b	a	a	a	b	b	-	a	a	b	a	a	b	b	a	a	b	a	b	b	b	b	b	a	-	a	b	b	b	a	a	b
3985266D7	a	a	a	b	a	a	a	a	b	a	a	a	a	a	a	a	a	b	a	a	b	a	-	b	b	a	a	b	a	b	a	a	a	b	b	-	a	a	b	b	a	b	a	a	b	b	a	a	a
3985284D5	a	b	a	a	a	a	a	a	a	b	a	a	a	a	a	b	a	a	a	b	b	a	a	b	b	b	a	a	b	a	a	b	b	a	b	-	a	a	-	-	b	b	b	a	b	-	a	b	a
3985305D5	a	b	a	a	a	-	b	b	a	a	b	b	a	b	a	-	b	a	a	b	b	a	a	b	-	a	b	b	a	b	b	b	b	b	a	b	b	a	-	b	a	a	a	b	a	a	b	b	a
3985307D1	a	b	a	b	a	a	b	a	a	a	b	b	b	b	b	b	a	a	a	-	a	a	a	-	a	b	a	a	b	a	a	b	b	a	b	-	b	a	b	b	b	a	a	b	a	b	a	b	a
3985315D6	b	a	a	a	b	b	a	b	a	b	b	b	b	a	a	a	a	a	b	b	a	b	a	-	-	b	a	b	b	a	b	a	a	-	b	b	b	a	a	b	a	a	b	b	b	b	b	b	a
3985402D2	a	a	a	a	a	a	a	b	a	a	a	a	a	b	a	-	a	a	a	b	b	b	a	b	a	b	a	a	b	b	a	a	a	b	b	a	a	a	a	b	a	a	b	a	a	a	a	b	a
3985407D2	a	b	a	b	b	a	b	b	b	b	b	b	b	a	a	b	a	a	b	b	b	b	a	b	b	a	a	a	b	-	b	b	b	a	a	a	b	a	b	b	b	b	b	a	-	b	a	a	a
3985478D4	a	a	a	a	a	a	b	a	b	b	a	b	a	b	a	b	a	a	a	a	a	b	a	b	b	b	a	a	b	b	b	a	a	a	b	b	a	a	b	-	a	a	b	a	a	a	b	b	b
3985510D6	b	a	a	b	b	b	b	b	b	b	a	a	b	a	a	b	a	b	b	a	a	b	a	b	a	a	b	b	-	a	b	b	b	a	a	b	a	a	a	a	b	a	-	a	a	-	a	b	b
3985568D2	a	a	a	a	a	b	b	a	a	a	b	a	a	a	a	b	b	-	b	a	a	a	b	a	-	a	b	a	a	-	-	a	a	a	b	-	a	b	b	-	a	a	b	b	b	b	b	a	a
3985620S3	a	a	a	a	a	a	a	b	b	a	a	a	a	b	b	-	b	a	b	b	b	b	a	b	a	b	a	b	b	b	a	a	a	a	b	a	a	a	a	b	a	a	b	a	b	b	b	b	a
3985624S6	b	a	a	b	b	b	b	b	b	b	a	a	b	a	a	b	a	a	b	a	a	b	a	b	a	a	b	b	a	a	b	b	b	a	a	b	a	a	a	a	a	a	b	a	a	b	a	b	b
3985691D1	a	b	a	b	b	a	b	b	b	b	b	b	b	a	a	-	-	-	b	b	b	b	a	b	b	b	a	a	b	a	b	b	b	-	a	a	b	a	b	b	b	b	b	-	b	b	a	a	a
3985695D3	a	a	a	a	a	b	a	a	a	a	a	a	a	a	a	b	b	a	b	a	a	a	a	b	a	a	b	a	-	a	a	a	a	a	a	a	a	a	-	a	a	a	a	a	b	-	a	a	b
3985739D3	a	a	a	a	a	a	a	b	b	a	a	a	a	b	b	b	b	a	b	b	b	b	a	b	a	b	a	a	b	b	-	a	a	b	b	a	a	a	b	b	a	a	b	a	b	b	b	b	a
3985743S1	a	a	a	a	b	a	a	a	a	b	b	b	a	b	b	a	a	b	b	a	a	a	a	a	a	a	b	b	b	b	a	b	b	b	a	b	b	a	b	b	a	b	a	b	b	b	b	b	b
3985745D5	a	b	a	a	a	a	b	b	a	a	a	b	a	b	a	a	b	a	a	b	b	a	a	b	a	a	b	b	a	b	b	b	b	b	a	b	b	a	b	b	a	a	a	b	-	a	b	a	a
3985753S7	b	a	a	a	a	a	a	a	a	a	a	a	a	a	a	a	a	a	a	a	a	a	a	b	a	a	a	a	a	a	a	a	a	a	a	a	a	a	b	a	a	a	a	b	a	a	b	a	a
3985780D1	a	a	a	b	a	b	a	a	b	b	b	a	a	b	b	b	a	b	b	a	a	a	-	-	a	a	a	b	b	b	a	b	b	b	b	b	a	a	b	b	a	b	a	a	b	b	b	b	a
3985784S5	a	b	a	a	a	a	a	a	a	b	a	a	a	a	a	b	a	a	a	b	b	a	a	b	b	b	a	b	b	a	a	b	b	a	b	a	a	a	a	a	b	b	b	a	b	a	a	b	a
3985801D7	b	a	a	a	a	a	a	a	b	a	a	a	a	a	a	a	a	a	a	a	a	-	b	b	a	a	a	a	a	a	a	a	a	a	a	a	a	a	b	a	a	a	a	-	a	b	b	a	-
3985851D4	a	a	a	a	a	a	b	b	a	b	a	a	a	b	a	b	-	a	-	b	a	a	a	b	b	b	a	a	b	a	b	b	b	a	b	a	a	a	b	a	a	b	b	a	a	a	b	a	b
3985876D1	a	b	a	b	b	b	b	b	b	a	b	b	b	b	b	b	b	b	b	b	b	b	a	a	b	b	b	b	b	b	-	b	b	a	b	b	b	a	b	b	b	a	-	a	b	b	b	b	b
3985878D7	a	a	a	a	a	a	a	a	a	a	a	a	a	a	a	-	a	b	b	a	-	-	-	a	a	a	a	a	a	a	-	a	a	a	a	a	a	a	b	a	a	b	-	a	a	b	-	-	a
3985955D7	a	a	a	b	a	a	a	a	b	a	a	a	a	a	a	a	-	b	a	a	b	a	a	b	b	a	a	b	a	b	a	a	a	b	b	a	a	a	b	b	a	b	a	a	b	a	a	-	a
3985957D5	a	a	a	a	b	a	a	b	b	a	a	b	a	b	b	b	b	b	a	b	a	a	a	a	b	b	b	b	a	a	b	a	a	b	-	b	b	a	b	b	a	a	a	b	b	-	b	a	b
3985960D2	a	b	a	b	b	a	b	b	b	b	b	b	b	a	a	b	-	a	b	b	b	b	a	b	a	b	-	a	b	-	b	b	b	a	a	-	b	a	b	b	b	b	a	a	b	b	a	a	a
3986063S7	b	a	a	b	a	a	a	a	b	a	a	a	a	a	a	-	a	a	b	a	a	a	a	b	a	a	a	a	-	-	a	a	a	a	a	a	a	a	a	a	-	a	a	a	a	b	a	-	a
3986103S2	a	b	a	b	b	a	b	b	b	b	b	b	b	a	a	a	a	a	b	b	b	b	a	b	b	b	a	a	b	a	b	b	b	a	a	a	b	a	b	b	b	b	b	a	b	b	a	a	a
3986156S3	a	a	a	a	a	b	a	a	b	a	a	a	a	a	a	a	b	a	b	a	-	a	a	b	a	a	b	a	a	a	b	b	b	a	a	a	a	a	a	a	a	a	a	a	b	a	a	a	b
3986186S3	a	a	a	a	a	b	a	a	a	a	a	a	a	a	a	a	b	a	b	a	a	a	a	b	a	a	b	a	a	a	a	b	b	a	a	a	a	a	a	a	a	a	a	a	b	a	a	a	b
3986200D5	a	b	a	a	a	a	b	b	a	a	a	b	a	b	a	a	b	a	a	b	b	a	a	b	a	a	b	b	a	b	b	b	b	b	a	b	b	a	b	b	a	a	a	b	a	a	b	b	a
3986332D3	b	a	a	b	a	a	a	a	b	a	a	-	a	a	a	a	a	a	b	a	a	a	a	a	a	a	a	a	a	b	a	a	-	a	a	a	-	a	a	a	b	a	a	a	a	b	a	a	-
3986347D6	b	a	a	b	b	b	b	b	-	b	a	a	b	a	a	b	b	a	b	a	a	b	a	b	-	a	a	b	a	b	b	b	b	a	-	b	a	a	a	a	-	b	b	b	b	b	a	b	b
3986418S7	b	b	a	a	b	b	b	b	a	b	b	b	b	b	b	b	b	a	b	b	a	b	b	a	a	b	b	a	b	a	b	b	b	a	a	b	b	a	b	a	b	a	b	b	a	b	b	a	a
3986485D2	b	b	a	a	a	b	b	a	b	a	b	a	a	a	a	b	b	a	b	b	b	b	b	a	a	a	b	a	a	a	a	-	a	b	a	-	a	a	a	a	a	b	b	b	a	b	-	a	a
3986487D4	b	a	a	b	a	a	a	a	a	b	a	a	a	b	a	a	a	b	-	a	b	-	a	b	b	a	a	a	a	b	b	b	b	b	b	b	a	b	a	-	b	a	b	b	a	b	a	b	b
3986512D7	a	a	a	b	a	a	a	a	a	a	a	a	a	a	a	a	a	b	a	a	b	a	a	b	a	a	a	b	a	b	a	a	a	b	a	a	a	a	b	b	a	b	a	a	a	a	a	a	a
3986547S1	a	a	a	a	a	a	a	a	a	b	b	b	a	b	b	-	a	b	b	a	a	a	a	a	a	a	b	b	b	b	a	b	b	b	b	b	b	a	b	b	a	b	a	b	b	-	b	b	b
3986622D3	a	a	a	a	a	b	a	a	a	a	a	a	a	a	a	a	b	a	b	-	a	a	a	b	a	a	b	a	a	-	b	b	b	a	a	a	a	a	a	a	a	a	-	a	b	a	a	a	b
3986661D3	a	a	a	a	a	b	a	a	a	a	a	a	a	a	a	a	b	a	b	a	a	a	a	b	-	-	b	a	a	b	a	a	a	a	a	a	a	a	a	a	a	-	a	a	b	-	a	a	b
3986671D7	b	a	a	b	a	a	a	a	b	b	a	a	b	a	a	a	a	a	b	a	a	a	a	-	a	a	a	a	-	b	a	a	a	a	a	b	a	a	a	a	b	a	-	-	a	b	a	a	-
3986680S3	a	a	a	a	a	a	a	b	b	a	a	a	a	b	b	a	b	a	b	b	b	b	a	b	a	b	a	b	b	b	a	a	a	a	b	a	a	a	a	b	a	a	b	a	b	b	b	b	a
3986708S3	a	b	a	a	a	a	a	b	a	a	a	a	a	b	b	b	a	a	b	b	b	b	b	b	a	b	a	a	b	b	a	a	a	b	b	a	a	a	b	b	a	a	b	a	b	b	b	b	b
3986793S4	a	b	a	a	a	a	b	b	a	b	a	a	a	b	a	b	a	a	a	b	a	a	a	b	b	b	a	a	b	a	b	b	b	a	b	a	a	a	b	a	b	b	b	b	a	a	b	a	b
3986863D7	a	a	a	b	a	a	a	a	a	a	a	a	a	a	a	-	a	b	a	a	a	a	a	b	-	a	-	b	a	a	-	a	a	a	a	a	a	a	b	b	a	b	-	a	a	-	-	-	a
3986879D5	a	b	a	a	a	b	a	a	a	b	a	a	a	a	a	b	a	a	a	a	b	a	b	a	a	b	b	a	b	a	a	-	b	a	-	-	a	a	a	b	b	b	a	a	b	b	a	b	b
3986912D5	a	b	a	a	a	a	a	a	a	b	a	a	a	a	a	b	a	-	a	a	b	a	b	-	b	b	a	a	b	a	-	b	b	-	b	a	a	a	a	a	b	b	b	a	b	a	a	b	b
3986964S2	b	b	a	a	a	b	b	a	b	b	b	a	a	a	a	b	b	a	b	b	b	b	b	a	a	a	b	a	a	a	a	a	a	b	a	a	a	a	a	a	a	b	b	b	a	b	a	a	a
3986975D5	a	b	a	a	a	a	b	b	a	a	b	b	a	b	a	-	b	-	a	b	b	a	a	b	a	a	b	b	-	b	b	b	b	b	a	b	b	a	a	b	a	a	a	b	a	b	b	b	a
3987018S3	a	b	a	a	a	a	a	b	a	a	a	a	a	b	b	b	a	a	b	b	b	b	b	b	a	b	a	a	b	b	a	a	a	b	b	a	a	a	b	b	a	a	b	a	b	b	b	b	b
3987023D7	b	a	a	b	a	a	a	a	b	a	a	a	b	a	a	-	b	b	b	a	a	-	a	a	a	a	a	a	a	b	a	a	b	a	a	b	a	a	a	a	b	a	a	a	-	b	a	a	-
3987038D7	a	a	a	a	a	a	a	a	a	a	a	a	a	a	a	a	-	a	a	a	a	a	a	b	a	a	a	a	a	a	a	a	a	a	a	a	a	a	b	a	a	a	a	b	a	a	b	a	a
3987053D1	a	b	a	b	b	a	b	b	b	b	b	b	b	b	b	b	b	a	b	a	a	a	a	a	a	b	b	a	b	b	b	b	b	a	b	a	b	a	b	b	b	a	b	b	a	b	a	b	b
3987126S2	a	a	a	a	a	b	b	a	a	a	b	a	a	a	a	a	b	a	b	b	a	a	b	a	a	a	b	a	a	a	a	a	a	a	a	a	a	b	b	a	a	a	a	b	b	b	b	a	a
3987134S7	b	a	a	b	a	a	a	a	b	a	a	a	a	a	a	a	a	a	b	a	a	a	a	b	a	a	a	a	a	b	a	a	a	a	a	a	a	a	a	a	b	a	a	a	a	b	a	a	a
3987155S2	b	b	a	a	a	b	b	a	b	a	b	a	a	a	a	a	b	a	b	b	b	b	b	b	a	a	b	a	a	a	a	a	a	a	a	a	a	a	a	a	a	b	b	b	a	b	a	a	a
3987169D1	b	b	a	b	a	b	a	a	b	a	b	a	b	b	b	b	b	b	a	a	a	a	b	b	a	a	a	-	b	b	a	b	b	b	b	a	a	b	b	b	a	b	a	-	b	-	b	b	a
3987178D5	a	a	a	a	b	a	b	b	b	a	a	b	b	a	a	b	b	b	a	b	a	a	a	b	b	b	b	b	-	b	b	a	a	b	a	b	b	-	b	b	a	-	a	b	b	b	b	a	b
3987183D4	-	a	a	a	a	a	b	a	b	b	a	a	a	b	a	b	-	a	a	-	a	a	a	b	b	b	a	a	b	b	b	a	-	a	b	b	a	a	b	a	a	a	b	-	a	b	b	b	b
3987220D1	b	a	a	b	a	b	a	a	b	a	b	a	b	b	b	b	b	b	a	a	a	a	b	b	-	a	a	a	b	b	a	b	b	b	b	a	a	a	b	b	a	b	a	a	b	-	b	b	a
3987222D4	b	b	a	a	a	b	b	a	b	a	b	-	-	a	a	-	b	-	b	b	b	b	b	b	-	a	b	a	-	-	a	a	a	a	a	a	a	a	a	a	a	b	b	b	a	b	a	a	a
3987378S3	a	a	a	a	a	a	a	b	b	a	a	a	a	b	b	a	b	a	b	b	b	b	a	b	a	b	a	a	b	b	a	a	a	b	b	a	a	a	b	b	a	a	b	a	b	b	b	b	a
3987381S5	a	b	a	a	a	a	b	b	a	a	a	b	a	b	a	a	b	a	a	b	b	a	a	b	a	a	-	-	a	-	b	b	b	b	a	-	b	a	b	b	a	a	a	b	a	a	b	b	a
3987554D4	a	a	a	a	a	a	b	a	b	b	b	a	-	b	a	b	-	a	a	a	a	a	a	b	b	b	a	a	b	b	b	-	a	a	b	a	a	-	b	a	a	a	b	a	a	b	b	b	b
3987560D3	a	a	a	a	a	a	a	b	b	a	a	a	a	b	b	-	b	-	-	b	b	b	a	b	a	b	a	a	b	b	a	a	a	a	b	a	a	a	a	b	a	a	b	a	-	b	-	b	a
3999770S6	b	b	a	b	a	b	b	b	b	b	a	a	b	b	a	b	a	b	b	b	a	a	b	b	b	a	b	b	a	a	b	b	b	a	b	b	a	a	a	a	b	a	b	a	b	a	a	b	b
3999831D6	b	a	a	b	b	b	b	b	b	b	a	a	b	a	a	b	a	-	b	a	-	b	a	b	a	a	a	b	-	a	b	b	b	a	a	b	a	a	a	a	a	a	b	a	a	b	-	b	b
3999950D7	b	a	a	b	a	a	a	a	b	b	a	a	b	a	a	-	a	b	b	a	a	b	a	-	-	-	b	a	a	b	a	a	a	-	a	b	a	a	a	-	b	a	a	a	b	b	a	-	a
4000055D3	a	a	a	b	a	a	a	b	b	a	b	a	a	a	b	b	b	a	b	a	b	a	a	a	-	b	b	b	a	b	a	a	a	b	b	a	a	a	a	a	b	a	a	a	-	b	a	-	b
4000059D4	a	b	a	a	a	a	b	b	a	a	b	a	a	b	b	b	a	-	a	b	a	a	a	b	b	b	a	a	a	-	b	b	b	a	b	-	a	a	b	b	b	b	b	b	b	b	-	a	b
4000139S4	b	a	a	b	a	a	a	a	a	b	a	a	a	b	a	a	a	b	a	a	b	a	a	b	b	a	a	a	a	b	b	b	b	b	a	b	a	b	a	a	b	a	b	b	a	b	a	b	b
4006381D5	a	b	a	a	a	a	b	b	a	a	b	b	a	b	a	-	b	a	a	b	b	a	a	b	-	-	b	b	a	b	b	b	b	b	a	b	b	-	a	b	a	a	a	b	a	a	b	b	a
4006448D5	b	a	a	a	a	a	a	a	a	a	a	a	a	a	a	a	a	a	a	a	a	a	-	b	a	a	a	a	a	-	a	a	a	a	a	a	a	a	b	-	a	a	a	b	a	a	-	a	a
4006485S1	a	a	a	a	b	a	a	a	a	b	b	b	a	b	b	a	a	b	b	a	a	a	a	a	b	a	b	b	b	b	a	b	b	b	a	b	b	a	b	b	a	b	a	a	b	b	b	b	b
4006504D5	a	a	a	a	b	a	a	b	b	a	a	b	a	b	b	-	b	b	a	b	-	a	a	a	b	a	b	b	a	a	b	a	a	b	-	b	b	a	b	b	a	a	a	b	b	b	b	a	b
4006513D3	a	a	a	a	a	a	a	a	a	a	b	-	a	a	a	a	b	a	b	a	a	a	a	a	b	a	b	a	a	-	a	a	a	a	b	a	a	a	-	a	b	a	a	a	a	a	a	a	b
4006548D2	b	b	a	a	b	a	b	b	b	b	b	a	b	b	a	b	b	a	a	a	b	a	b	b	b	a	a	b	b	a	b	b	b	b	b	a	a	a	b	b	b	a	a	a	b	a	b	a	b
4006560D6	b	a	a	a	b	b	b	b	a	b	b	a	b	a	a	a	-	b	b	a	a	b	a	a	a	b	a	b	b	a	b	-	a	a	b	b	a	a	a	b	a	a	b	b	b	b	a	b	b
4006618D2	a	b	a	b	a	a	b	b	b	b	b	b	b	a	a	-	a	a	b	b	b	b	a	b	a	b	a	a	b	a	b	b	b	a	a	a	b	a	b	b	b	b	a	a	b	b	a	a	a
4006637D4	b	a	a	b	b	a	a	a	a	b	a	b	a	b	a	a	a	-	a	a	b	a	a	b	b	b	a	a	a	b	b	b	b	a	a	b	a	b	a	a	a	-	b	b	a	a	a	b	b
4006668D5	a	b	a	a	a	b	a	a	a	b	a	a	a	a	a	b	a	a	a	a	b	a	b	-	a	b	b	a	b	a	a	b	b	a	b	a	a	a	a	b	b	b	a	a	b	b	a	b	b
4006780D2	a	b	a	b	a	a	b	b	b	b	b	b	b	a	a	-	a	a	b	b	b	b	a	b	-	b	a	b	b	a	b	b	b	a	a	a	b	a	b	b	b	b	a	a	b	b	a	a	a
4006788D1	a	a	a	a	b	a	a	a	a	b	b	b	a	b	b	a	a	b	b	a	a	a	a	a	b	a	a	b	b	b	a	b	b	b	a	b	b	a	b	b	a	a	-	a	b	b	b	b	b
4006793S3	b	b	a	b	b	a	b	b	a	b	b	a	b	b	b	b	a	b	b	b	b	b	b	b	b	b	a	b	b	b	a	a	a	b	b	a	a	b	b	b	b	b	b	b	b	b	b	b	a
4006821D2	b	b	a	a	b	a	a	b	b	b	b	a	b	b	a	b	b	a	a	a	b	a	b	b	b	a	a	b	b	a	a	b	b	b	b	a	a	b	b	b	b	a	a	a	b	a	b	a	b
4006825S6	b	a	a	b	b	b	b	b	b	b	a	a	b	a	a	b	a	a	b	a	a	b	a	b	a	a	a	b	a	a	b	b	b	a	a	b	a	a	a	a	a	a	b	a	a	b	a	b	b
4006837D5	a	b	a	a	a	a	a	b	a	b	b	b	a	b	a	a	b	a	a	b	b	b	b	b	a	a	b	b	a	b	b	b	b	b	a	b	b	a	a	b	a	-	a	b	a	b	b	b	b
4006854D5	-	b	a	a	a	a	a	a	a	b	a	a	a	a	a	b	a	a	a	a	b	a	a	b	b	b	a	a	b	a	a	b	b	a	b	a	a	a	a	a	b	b	b	a	b	a	a	b	b
4006949D3	b	b	a	a	b	a	a	b	b	b	b	a	b	b	b	b	b	a	a	a	b	a	b	b	b	a	a	b	b	a	a	b	b	b	b	b	a	b	b	b	b	a	a	a	b	a	b	a	b
4006956D5	a	b	a	a	a	b	a	a	a	b	a	b	a	a	a	b	a	b	-	a	b	a	b	a	-	b	b	-	b	a	a	b	b	a	b	a	a	a	a	b	b	b	a	a	b	b	a	b	b
4006978S5	a	a	a	a	b	a	a	b	b	a	a	b	a	b	b	-	b	-	-	b	a	a	a	a	b	b	b	b	a	b	b	a	a	b	a	b	b	a	b	-	a	a	a	b	b	a	b	a	b
4007069S6	b	a	a	b	b	b	b	b	a	b	b	a	b	a	a	b	a	a	b	a	a	b	a	a	a	b	a	b	a	a	b	a	a	a	b	b	a	a	a	a	a	a	b	b	b	b	a	b	b
4007116S6	b	a	a	a	b	b	b	b	a	b	b	a	b	a	a	a	a	a	b	a	a	b	a	a	a	b	a	b	b	a	b	a	a	a	b	b	a	a	a	b	a	a	b	b	b	b	a	b	b
4007142D5	a	b	a	-	a	a	b	b	a	a	-	b	-	b	b	b	b	a	a	b	b	a	a	b	a	a	b	b	a	b	b	a	a	b	a	b	b	a	b	b	-	a	a	b	b	a	b	-	a
4007246D7	a	a	a	a	a	a	a	a	a	a	a	a	a	a	a	a	a	a	a	a	a	a	a	b	-	a	a	a	a	-	a	a	a	a	a	-	a	a	b	-	a	a	-	a	a	-	-	a	a
4007264D4	a	a	a	a	a	a	b	a	b	b	a	a	a	b	a	b	a	-	a	a	a	b	a	b	b	b	a	a	b	b	b	a	-	a	b	b	a	a	b	a	a	a	b	a	a	-	-	b	b
4007300D5	a	b	a	a	b	a	b	b	b	b	b	b	b	b	a	b	a	a	b	a	b	a	b	b	b	b	-	b	b	-	b	b	b	b	b	-	b	a	b	b	b	-	a	a	b	b	a	-	a
4007354D5	a	b	a	a	a	a	b	b	a	a	a	b	a	b	a	-	b	a	a	b	b	a	a	b	a	a	b	b	a	b	b	b	b	b	a	b	b	a	b	b	a	a	-	b	a	b	b	b	a
4007535D2	a	a	a	a	a	b	b	a	a	a	b	a	a	a	a	a	b	b	b	a	a	a	b	b	-	-	b	-	a	-	-	a	a	-	a	b	a	b	b	a	a	a	-	b	b	b	b	a	a
4007569D2	b	b	a	a	b	a	a	b	b	b	b	a	b	b	b	b	b	b	a	a	b	a	b	b	b	a	a	b	b	-	a	b	b	b	b	b	a	b	b	a	a	a	a	a	b	-	b	b	b
4010544D4	a	a	a	a	a	a	b	b	a	a	b	a	a	a	b	a	-	a	a	b	-	a	a	b	b	b	-	a	a	a	b	b	b	-	b	a	a	a	b	b	b	b	b	b	b	b	b	a	b
4010937D6	b	a	a	b	b	b	b	b	b	b	a	a	b	a	a	b	a	a	b	a	a	b	a	b	a	a	a	b	a	a	b	b	b	a	a	b	a	-	a	a	-	a	b	a	a	b	a	b	b
4011391D7	b	a	a	b	a	a	a	a	b	a	a	-	b	a	a	a	-	-	b	a	a	a	a	a	a	a	a	a	a	b	-	a	a	-	a	b	a	a	a	a	b	a	a	-	a	b	a	a	-
4011723D1	a	a	a	a	b	a	a	a	a	b	b	b	a	b	b	a	a	b	b	a	a	a	-	a	b	a	a	b	b	b	a	b	b	b	a	b	b	a	b	b	a	b	a	a	b	b	b	b	b
4011910S1	a	a	a	a	a	a	a	a	a	a	b	b	a	b	b	a	a	b	b	a	a	a	a	a	b	a	a	b	b	b	a	b	b	a	a	b	b	a	b	b	a	a	a	a	b	b	b	b	b
4012098D4	a	b	a	b	b	a	b	a	b	b	b	b	b	b	b	a	-	-	b	a	a	a	a	a	a	b	a	a	b	-	a	b	b	-	b	a	b	a	b	b	b	a	b	b	a	b	a	b	a
4012149D1	a	b	a	b	a	a	b	a	a	a	b	b	b	b	b	a	a	a	a	a	a	a	-	a	b	b	a	a	b	a	a	b	b	a	b	a	b	a	b	b	b	a	a	b	a	b	a	b	a
4012747D4	a	a	a	a	a	b	b	a	a	a	b	-	a	a	a	a	b	-	b	b	a	b	b	a	a	-	b	a	-	a	-	a	-	-	a	a	a	a	a	a	a	a	-	b	b	b	a	a	-
4012847S1	a	a	a	a	a	a	a	a	a	a	b	b	a	b	b	a	a	b	a	a	a	a	a	a	b	b	a	b	b	b	a	b	b	a	a	b	b	a	b	b	a	a	a	a	b	b	b	b	b
4013199D4	b	b	a	a	b	b	b	b	a	b	b	b	b	b	b	b	b	a	b	a	a	a	b	a	a	b	a	a	b	a	b	b	b	a	-	b	b	a	b	a	b	a	b	b	a	b	b	a	a
4013358D4	a	a	a	a	a	a	b	a	b	b	a	a	a	b	a	b	a	a	a	a	a	a	a	b	b	b	a	a	b	b	b	a	b	a	b	a	a	a	b	a	a	a	b	a	-	b	b	b	b
4013696D2	a	a	a	a	a	b	b	a	a	a	b	a	a	a	a	a	b	b	b	b	b	b	b	a	a	a	b	a	a	a	a	-	a	a	a	a	a	a	a	-	a	a	a	b	b	b	a	-	a
[truncated: 3,053 more rows]
[truncated: 106 more columns]
